# Supplementary material for: PROL1 is essential for xenograft tumor development in mice injected with the human prostate cancer cell-line, LNCaP, and modulates cell migration and invasion
Source: J Mens Health. Author manuscript; Available in PMC 2022 May 10. (PMC9089447; doi:10.31083/jomh.2021.131)
Supplement: Supplemental Table S6 [file NIHMS1779046-supplement-Supplemental_Table_S6.xlsx]

## Sheet: Sheet1
Supplemental Table S6: Description of the 72 genes in ontological groups related to cancer which have modulated in response to PROL1 knockout in LNCaP.
Cancer related genes with modulated gene expression unique to PROL1 knockdown.
Gene	log2FC	pvalue	padj	Description
ABCA1	2.16886	4.55e-07	6.81e-06	ATP binding cassette subfamily A member 1 [Source:HGNC Symbol;Acc:HGNC:29]
ADH1C	1.06453	0.00150355	0.00888889	alcohol dehydrogenase 1C (class I), gamma polypeptide [Source:HGNC Symbol;Acc:HGNC:251]
AHR	1.31955	0.00121795	0.00745641	aryl hydrocarbon receptor [Source:HGNC Symbol;Acc:HGNC:348]
AMT	1.67979	2.04e-05	0.000212734	aminomethyltransferase [Source:HGNC Symbol;Acc:HGNC:473]
BCL2	1.11417	0.000330493	0.00245277	BCL2, apoptosis regulator [Source:HGNC Symbol;Acc:HGNC:990]
CAMK1D	1.19705	0.00975844	0.0420052	calcium/calmodulin dependent protein kinase ID [Source:HGNC Symbol;Acc:HGNC:19341]
CASP10	-4.70613	1.62e-15	7.94e-14	caspase 10 [Source:HGNC Symbol;Acc:HGNC:1500]
CDKN1A	-1.40629	8.31e-36	1.61e-33	cyclin dependent kinase inhibitor 1A [Source:HGNC Symbol;Acc:HGNC:1784]
CHRNA7	1.62106	8.37e-07	1.18e-05	cholinergic receptor nicotinic alpha 7 subunit [Source:HGNC Symbol;Acc:HGNC:1960]
CYP11A1	-5.89157	3.27e-39	7.54e-37	cytochrome P450 family 11 subfamily A member 1 [Source:HGNC Symbol;Acc:HGNC:2590]
CYP2E1	-1.89104	2.15e-10	5.67e-09	cytochrome P450 family 2 subfamily E member 1 [Source:HGNC Symbol;Acc:HGNC:2631]
CYP3A7	-3.12558	0.0017182	0.00995001	cytochrome P450 family 3 subfamily A member 7 [Source:HGNC Symbol;Acc:HGNC:2640]
DAB2IP	1.01439	7.9e-12	2.58e-10	DAB2 interacting protein [Source:HGNC Symbol;Acc:HGNC:17294]
DLEC1	-2.09322	0.000173768	0.00140584	deleted in lung and esophageal cancer 1 [Source:HGNC Symbol;Acc:HGNC:2899]
ETV1	-1.08449	1.02e-27	1.32e-25	ETS variant 1 [Source:HGNC Symbol;Acc:HGNC:3490]
EYA2	-1.03582	0.00382526	0.0193758	EYA transcriptional coactivator and phosphatase 2 [Source:HGNC Symbol;Acc:HGNC:3520]
FAS	-1.30269	1.84e-09	4.2e-08	Fas cell surface death receptor [Source:HGNC Symbol;Acc:HGNC:11920]
FMN1	-1.44934	7.27e-05	0.000657667	formin 1 [Source:HGNC Symbol;Acc:HGNC:3768]
FOLH1	2.00339	4.64e-127	9.2e-124	folate hydrolase 1 [Source:HGNC Symbol;Acc:HGNC:3788]
FSTL1	1.51181	0.00596421	0.0279445	follistatin like 1 [Source:HGNC Symbol;Acc:HGNC:3972]
GCNT2	-1.22775	1.13e-18	7.45e-17	glucosaminyl (N-acetyl) transferase 2, I-branching enzyme (I blood group) [Source:HGNC Symbol;Acc:HGNC:4204]
GSTA2	-1.59326	1.22e-05	0.000134832	glutathione S-transferase alpha 2 [Source:HGNC Symbol;Acc:HGNC:4627]
HLA-B	-1.48151	2e-20	1.58e-18	major histocompatibility complex, class I, B [Source:HGNC Symbol;Acc:HGNC:4932]
HLA-C	-1.09545	1e-23	9.74e-22	major histocompatibility complex, class I, C [Source:HGNC Symbol;Acc:HGNC:4933]
HSD17B2	-4.02645	0.00253487	0.013758	hydroxysteroid 17-beta dehydrogenase 2 [Source:HGNC Symbol;Acc:HGNC:5211]
ID3	-1.81476	5.68e-19	3.88e-17	inhibitor of DNA binding 3, HLH protein [Source:HGNC Symbol;Acc:HGNC:5362]
IGFBP2	-1.36689	3.38e-33	5.62e-31	insulin like growth factor binding protein 2 [Source:HGNC Symbol;Acc:HGNC:5471]
IGFBP3	-2.3685	2.37e-38	5.16e-36	insulin like growth factor binding protein 3 [Source:HGNC Symbol;Acc:HGNC:5472]
IL1RN	-1.97448	7.3e-13	2.66e-11	interleukin 1 receptor antagonist [Source:HGNC Symbol;Acc:HGNC:6000]
INHBB	2.91059	1.28e-32	2.06e-30	inhibin beta B subunit [Source:HGNC Symbol;Acc:HGNC:6067]
IRS1	1.00782	1.08e-05	0.000121319	insulin receptor substrate 1 [Source:HGNC Symbol;Acc:HGNC:6125]
KITLG	1.29297	1.67e-06	2.21e-05	KIT ligand [Source:HGNC Symbol;Acc:HGNC:6343]
KLK3	-3.71117	3.15e-248	2.08e-244	kallikrein related peptidase 3 [Source:HGNC Symbol;Acc:HGNC:6364]
LHB	-4.29724	0.00914821	0.03975	luteinizing hormone beta polypeptide [Source:HGNC Symbol;Acc:HGNC:6584]
NAT2	-1.85427	0.0116194	0.0483654	N-acetyltransferase 2 [Source:HGNC Symbol;Acc:HGNC:7646]
NOD2	-2.41844	7.59e-10	1.84e-08	nucleotide binding oligomerization domain containing 2 [Source:HGNC Symbol;Acc:HGNC:5331]
NOS3	-2.42093	1.57e-12	5.57e-11	nitric oxide synthase 3 [Source:HGNC Symbol;Acc:HGNC:7876]
NQO1	-1.70919	2.04e-36	4.04e-34	NAD(P)H quinone dehydrogenase 1 [Source:HGNC Symbol;Acc:HGNC:2874]
PAK1	-1.46988	1.33e-15	6.59e-14	p21 (RAC1) activated kinase 1 [Source:HGNC Symbol;Acc:HGNC:8590]
PGEM1	1.93641	0.000884323	0.00565516	PCGEM1, prostate-specific transcript (non-protein coding) [Source:HGNC Symbol;Acc:HGNC:30145]
PMS1	-1.17063	2.8e-17	1.65e-15	PMS1 homolog 1, mismatch repair system component [Source:HGNC Symbol;Acc:HGNC:9121]
PRLR	3.82159	5.9e-07	8.55e-06	prolactin receptor [Source:HGNC Symbol;Acc:HGNC:9446]
RFX6	3.34561	6.16e-20	4.71e-18	regulatory factor X6 [Source:HGNC Symbol;Acc:HGNC:21478]
RGS4	-5.79994	0.000102121	0.000884936	regulator of G protein signaling 4 [Source:HGNC Symbol;Acc:HGNC:10000]
RGSS	-3.0901	5.67e-22	4.97e-20	regulator of G protein signaling 5 [Source:HGNC Symbol;Acc:HGNC:10001]
SEMA3B	1.01345	6.13e-10	1.5e-08	semaphorin 3B [Source:HGNC Symbol;Acc:HGNC:10724]
SERPINE2	-1.23091	2.6e-06	3.31e-05	serpin family E member 2 [Source:HGNC Symbol;Acc:HGNC:8951]
SLC23A2	-1.88156	9.84e-27	1.17e-24	solute carrier family 23 member 2 [Source:HGNC Symbol;Acc:HGNC:10973]
SLC30A1	-1.00435	1.12e-15	5.61e-14	solute carrier family 30 member 1 [Source:HGNC Symbol;Acc:HGNC:11012]
SLC39A2	-5.0066	0.00057569	0.00394106	solute carrier family 39 member 2 [Source:HGNC Symbol;Acc:HGNC:17127]
SLC6A3	-2.34164	8.57e-16	4.34e-14	solute carrier family 52 member 3 [Source:HGNC Symbol;Acc:HGNC:16187]
SLC9A9	1.50351	0.000673556	0.00448697	solute carrier family 9 member A9 [Source:HGNC Symbol;Acc:HGNC:20653]
SOD3	-1.62817	1.26e-15	6.31e-14	superoxide dismutase 3 [Source:HGNC Symbol;Acc:HGNC:11181]
STK39	-1.42807	2.69e-71	1.84e-68	serine/threonine kinase 39 [Source:HGNC Symbol;Acc:HGNC:17717]
SULT1A1	1.84879	1.51e-48	4.99e-46	sulfotransferase family 1A member 1 [Source:HGNC Symbol;Acc:HGNC:11453]
TERT	1.55893	4.53e-05	0.00043267	telomerase reverse transcriptase [Source:HGNC Symbol;Acc:HGNC:11730]
TP5313	-1.64349	1.43e-09	3.33e-08	tumor protein p53 inducible protein 3 [Source:HGNC Symbol;Acc:HGNC:19373]
TRPV6	-1.11033	9.26e-20	6.87e-18	transient receptor potential cation channel subfamily V member 6 [Source:HGNC Symbol;Acc:HGNC:14006]
TTPA	2.22243	4.54e-05	0.000433362	alpha tocopherol transfer protein [Source:HGNC Symbol;Acc:HGNC:12404]
ZNF350	-1.86599	2.39e-29	3.38e-27	zinc finger protein 350 [Source:HGNC Symbol;Acc:HGNC:16656]
Cancer related genes with modulated gene expression with PROL1 knockdown that are also modulated with PROL1 overexpression,
	Modulated with PROL1 overexpression			Modulated with PROL1 knockdown
	(LNCaP-ProL1- vs LNCaP)			(LNCaP-ProL1+ vs LNCaP)
Gene	log2FC	P-value	padj	log2FC	P-value	padj	Description
APOL3	-1.52169	3.1369e-05	0.000312507	1.13	3.48e-09	5.3e-08	apolipoprotein L3 [Source:HGNC Symbol;Acc:HGNC:14868]
DIO1	2.58933	1.19843e-24	1.2625e-22	-1.2	7.52e-21	3.49e-19	iodothyronine deiodinase 1 [Source:HGNC Symbol;Acc:HGNC:2883]
EPDR1	2.04295	1.43336e-20	1.14007e-18	-1.33	4.85e-36	5.15e-34	ependymin related 1 [Source:HGNC Symbol;Acc:HGNC:17572]
GRIN3A	-2.18078	2.47145e-46	7.09378e-44	1	1.1e-32	9.95e-31	glutamate ionotropic receptor NMDA type subunit 3A [Source:HGNC Symbol;Acc:HGNC:16767]
GSTA1	-2.57647	5.80746e-58	2.61402e-55	-1.19	3.02e-36	3.26e-34	glutathione S-transferase alpha 1 [Source:HGNC Symbol;Acc:HGNC:4626]
IGF1	-2.43242	6.13518e-09	1.26834e-07	-1.06	5.55e-18	2.16e-16	insulin like growth factor 1 [Source:HGNC Symbol;Acc:HGNC:5464]
KLK2	-1.86995	1.07929e-99	1.06877e-96	1.04	4.91e-63	1.13e-60	kallikrein related peptidase 2 [Source:HGNC Symbol;Acc:HGNC:6363]
LEPR	2.78386	0.00125934	0.00766951	-1.74	1.29e-12	3.04e-11	leptin receptor [Source:HGNC Symbol;Acc:HGNC:6554]
PGLYRP2	-4.27643	9.39839e-11	2.64773e-09	1.08	0.000523	0.00277	peptidoglycan recognition protein 2 [Source:HGNC Symbol;Acc:HGNC:30013]
RGS1	-4.97443	0.00443097	0.0219114	1.76	0.00384	0.0156	regulator of G protein signaling 1 [Source:HGNC Symbol;Acc:HGNC:9991]
RGS16	-4.14796	8.44297e-07	1.19353e-05	-1.14	4.59e-15	1.38e-13	regulator of G protein signaling 16 [Source:HGNC Symbol;Acc:HGNC:9997]
SYNE1	2.87619	2.00255e-14	8.62185e-13	1.54	1.08e-05	8.63e-05	spectrin repeat containing nuclear envelope protein 1 [Source:HGNC Symbol;Acc:HGNC:17089]
TFF1	2.60278	0.00013959	0.00116355	1	0.00344	0.0142	trefoil factor 1 [Source:HGNC Symbol;Acc:HGNC:11755]
TFF3	2.78858	2.77785e-15	1.31931e-13	-1.7	2.95e-06	2.65e-05	trefoil factor 3 [Source:HGNC Symbol;Acc:HGNC:11757]
