# Supplementary material for: PROL1 is essential for xenograft tumor development in mice injected with the human prostate cancer cell-line, LNCaP, and modulates cell migration and invasion
Source: J Mens Health. Author manuscript; Available in PMC 2022 May 10. (PMC9089447; doi:10.31083/jomh.2021.131)
Supplement: Supplemental Table S5 [file NIHMS1779046-supplement-Supplemental_Table_S5.xlsx]

## Sheet: Sheet1
Supplemental Table S5: Gene ontology analysis of differentially expressed genes common between PROL1 knockout and PROL1 overexpression in LNCaP cells: biological function.
Category	Term	Count	%	PValue	Genes	List Total	Pop Hits	Pop Total	Fold Enrichment	Bonferroni	Benjamini	FDR
GOTERM_BP_ALL	GO:0044707~single-multicellular organism process	116	42.8044	1.96768e-06	PRSS1, PGLYRP2, PLXND1, ITGA2B, LDLRAD4, FRY, ANTXR1, LOXL1, PARK2, RIMS1, SALL2, BASP1, PEG10, LEPR, FAM65B, TGM3, EOMES, UNC5A, IL1R2, ACSL4, PCOLCE, PGC, HPCAL4, OLFM1, ARC, MAF, RFX6, SMO, CD8A, COL4A4, MAP1B, DGKK, GPLD1, EPHA3, SH2D2A, CABP4, SLC1A1, LIN7A, VCX, SPATA6, CACNA1H, GLIS2, RDH10, HESX1, ST8SIA4, MYH14, CCDC141, C5ORF42, FZD4, EAF2, NFATC2, NEB, PARVA, IGF1, MCC, GRIN3A, ID2, ID…	229	5943	16792	1.43126	0.00738291	0.00741029	0.00736897
GOTERM_BP_ALL	GO:0032501~multicellular organismal process	128	47.2325	1.5352e-05	GUCY1B3, PRSS1, PGLYRP2, PLXND1, RPL10L, ITGA2B, LDLRAD4, FRY, ANTXR1, LOXL1, PARK2, RIMS1, SALL2, BASP1, PEG10, LEPR, FAM65B, GGT1, TGM3, EOMES, UNC5A, IL1R2, ACSL4, PCOLCE, PGC, HPCAL4, OLFM1, ARC, MAF, RFX6, SMO, CD8A, COL4A4, MAP1B, DGKK, GPLD1, EPHA3, PTGFR, OR8G3P, SH2D2A, CABP4, SLC1A1, LIN7A, VCX, SPATA6, CACNA1H, GLIS2, RDH10, HESX1, ST8SIA4, MYH14, CCDC141, C5ORF42, FZD4, EAF2, NFATC2, …	229	7027	16792	1.33569	0.0561763	0.0289077	0.0287465
GOTERM_BP_ALL	GO:0000904~cell morphogenesis involved in differentiation	26	9.5941	3.4833e-05	PLXND1, CABP4, NRXN3, LRP4, LDLRAD4, ANTXR1, BASP1, SLITRK3, CTNNA2, GBP1, EOMES, UNC5A, FZD4, PARVA, SEMA4G, DNM3, OLFM1, SMO, WT1, KIF26A, ID2, MAP1B, ID1, EPHA3, RNF165, SPG20	229	753	16792	2.53189	0.122943	0.0437271	0.0434832
GOTERM_BP_ALL	GO:0048468~cell development	48	17.7122	7.49755e-05	PLXND1, CABP4, NRXN3, LRP4, LDLRAD4, FRY, FUOM, ANTXR1, PARK2, RIMS1, BASP1, RDH10, SLITRK3, FAM65B, CTNNA2, GBP1, BEND6, EOMES, ANGPT2, UNC5A, FZD4, PDE4D, NFATC2, ACSL4, FOXL2, PARVA, IGF1, SEMA4G, SULF2, DNM3, ACTA2, OLFM1, GRIN3A, MAF, SMO, WT1, KIF26A, ID2, MAP1B, ID1, C16ORF45, FAM20C, TCF4, GHRL, DZIP1, EPHA3, RNF165, SPG20	229	1968	16792	1.78848	0.246004	0.0572887	0.0569693
GOTERM_BP_ALL	GO:0001822~kidney development	14	5.16605	7.60604e-05	ANGPT2, LRP4, SULF2, GLIS2, ACTA2, FRAS1, SMO, WT1, BASP1, RDH10, COL4A4, ID2, DCHS1, C5ORF42	229	267	16792	3.84489	0.249079	0.0572887	0.0569693
GOTERM_BP_ALL	GO:0048731~system development	85	31.3653	9.85084e-05	PGLYRP2, PLXND1, LDLRAD4, TSPAN12, FRY, ADRA1A, ANTXR1, LOXL1, PARK2, RIMS1, PCLO, SALL2, BASP1, MDK, PEG10, LEPR, FAM65B, TGM3, EOMES, UNC5A, ACSL4, FOXL2, HPCAL4, ACTA2, DNM3, OLFM1, MAF, SMO, RFX6, CD8A, COL4A4, MAP1B, FAM20C, GPLD1, EPHA3, RNF165, CSTA, CABP4, SH2D2A, NRXN3, LRP4, VCX, CRIP2, LIN7A, FUOM, CACNA1H, GLIS2, RDH10, SLITRK3, AGR2, ST8SIA4, HESX1, MYH14, CTNNA2, CCDC141, C5ORF42, B…	229	4291	16792	1.45254	0.309957	0.0590384	0.0587092
GOTERM_BP_ALL	GO:0001655~urogenital system development	15	5.53506	0.000126457	ANGPT2, EAF2, LRP4, SULF2, GLIS2, ACTA2, FRAS1, SMO, WT1, BASP1, RDH10, COL4A4, ID2, DCHS1, C5ORF42	229	320	16792	3.43723	0.378901	0.0590384	0.0587092
GOTERM_BP_ALL	GO:0072001~renal system development	14	5.16605	0.000136047	ANGPT2, LRP4, SULF2, GLIS2, ACTA2, FRAS1, SMO, WT1, BASP1, RDH10, COL4A4, ID2, DCHS1, C5ORF42	229	283	16792	3.62751	0.400936	0.0590384	0.0587092
GOTERM_BP_ALL	GO:0048589~developmental growth	21	7.74908	0.00014109	PLXND1, PDE4D, LRP4, FOXL2, SEMA4G, IGF1, ADRA1A, PARK2, OLFM1, RIMS1, SMO, WT1, BASP1, ETNK2, RDH10, MAP1B, LEPR, AGR2, GHRL, FGFR3, SPG20	229	583	16792	2.6413	0.412209	0.0590384	0.0587092
GOTERM_BP_ALL	GO:0048638~regulation of developmental growth	14	5.16605	0.000268187	PLXND1, SEMA4G, IGF1, PARK2, OLFM1, RIMS1, SMO, WT1, BASP1, MAP1B, AGR2, GHRL, FGFR3, SPG20	229	303	16792	3.38807	0.635827	0.100999	0.100436
GOTERM_BP_ALL	GO:0000902~cell morphogenesis	33	12.1771	0.00033337	PLXND1, CABP4, NRXN3, LRP4, LDLRAD4, FRY, ANTXR1, SPATA6, PARK2, RIMS1, BASP1, SLITRK3, MYH14, CTNNA2, GBP1, C5ORF42, EOMES, UNC5A, FZD4, PARVA, SEMA4G, DNM3, OLFM1, SMO, WT1, KIF26A, ID2, MAP1B, ID1, DZIP1, EPHA3, RNF165, SPG20	229	1240	16792	1.95146	0.715119	0.114134	0.113497
GOTERM_BP_ALL	GO:0007275~multicellular organism development	91	33.5793	0.000430553	PGLYRP2, PLXND1, LDLRAD4, TSPAN12, FRY, ADRA1A, ANTXR1, LOXL1, PARK2, RIMS1, PCLO, SALL2, BASP1, MDK, PEG10, LEPR, FAM65B, TGM3, EOMES, UNC5A, ACSL4, FOXL2, PCOLCE, HPCAL4, ACTA2, DNM3, OLFM1, ARC, MAF, SMO, RFX6, CD8A, COL4A4, MAP1B, FAM20C, GPLD1, EPHA3, RNF165, CSTA, CABP4, SH2D2A, NRXN3, LRP4, VCX, CRIP2, LIN7A, FUOM, SPATA6, CACNA1H, GLIS2, RDH10, ASZ1, SLITRK3, AGR2, ST8SIA4, HESX1, MYH14, …	229	4877	16792	1.36822	0.802459	0.135122	0.134368
GOTERM_BP_ALL	GO:0009653~anatomical structure morphogenesis	56	20.6642	0.000546215	PLXND1, LDLRAD4, TSPAN12, FRY, ANTXR1, PARK2, RIMS1, BASP1, LEPR, TGM3, EOMES, UNC5A, FOXL2, ACTA2, DNM3, OLFM1, ARC, SMO, MAP1B, FAM20C, GPLD1, EPHA3, RNF165, CABP4, SH2D2A, NRXN3, LRP4, SPATA6, CACNA1H, RDH10, SLITRK3, AGR2, HESX1, MYH14, CTNNA2, GBP1, C5ORF42, ANGPT2, FZD4, NFATC2, PARVA, SEMA4G, SULF2, FRAS1, KIF26A, WT1, ID2, ID1, RLN2, C16ORF45, TCF4, GHRL, DCHS1, DZIP1, FGFR3, SPG20	229	2631	16792	1.56075	0.872241	0.15344	0.152584
GOTERM_BP_ALL	GO:0030154~cell differentiation	72	26.5683	0.000570408	PGLYRP2, PLXND1, LDLRAD4, FRY, ANTXR1, PARK2, SYNE1, C1QTNF3, RIMS1, BASP1, MDK, PEG10, LEPR, FAM65B, TGM3, EOMES, UNC5A, PDE4D, ACSL4, FOXL2, ACTA2, DNM3, OLFM1, MAF, SMO, RFX6, CD8A, MAP1B, FAM20C, TFF1, GPLD1, EPHA3, RNF165, CSTA, CABP4, SH2D2A, NRXN3, LRP4, FUOM, SPATA6, CACNA1H, GLIS2, RDH10, ASZ1, SLITRK3, AGR2, CTNNA2, GBP1, BEND6, ANGPT2, FZD4, NFATC2, PARVA, IGF1, SEMA4G, DHRS2, SULF2, G…	229	3652	16792	1.44567	0.883372	0.15344	0.152584
GOTERM_BP_ALL	GO:0040011~locomotion	37	13.6531	0.000785361	PLXND1, ITGA2B, NRXN3, WAS, LDLRAD4, PLD1, MDK, FAM110C, SIRPA, BDKRB1, CTNNA2, CCDC141, SLC16A3, CMTM8, CENPV, ANGPT2, UNC5A, FZD4, PDE4D, NFATC2, PARVA, IGF1, SEMA4G, MCC, ADRA2A, ARC, SMO, KIF26A, ID2, ID1, C16ORF45, DCHS1, GHRL, MDGA1, GPLD1, EPHA3, RNF165	229	1530	16792	1.77328	0.948121	0.188067	0.187018
GOTERM_BP_ALL	GO:0040007~growth	26	9.5941	0.000904342	PGLYRP2, PLXND1, LRP4, ADRA1A, PARK2, RIMS1, BASP1, RDH10, LEPR, AGR2, BDKRB1, PDE4D, EAF2, ACSL4, FOXL2, IGF1, SEMA4G, OLFM1, SMO, WT1, KIF26A, ETNK2, MAP1B, GHRL, FGFR3, SPG20	229	932	16792	2.04562	0.966869	0.188067	0.187018
GOTERM_BP_ALL	GO:0001568~blood vessel development	19	7.01107	0.000909236	ANGPT2, PLXND1, FZD4, SH2D2A, NRXN3, PARVA, TSPAN12, ANTXR1, LOXL1, ACTA2, SMO, WT1, ID1, RLN2, LEPR, TCF4, GHRL, C5ORF42, GPLD1	229	576	16792	2.41879	0.967475	0.188067	0.187018
GOTERM_BP_ALL	GO:0044699~single-organism process	201	74.1697	0.000920284	PRSS1, PGLYRP2, VIPR2, IFITM2, CERK, LDLRAD4, ANTXR1, PEG10, FAM110C, FAM65B, TNS4, UNC13C, SLC6A19, UNC5A, DAPK1, IL1R2, ACSL4, HPCAL4, ARC, RFX6, KATNAL2, MAP1B, MAP1A, KIAA1456, NHLRC1, GPLD1, EPHA3, PLA1A, PTGFR, IGSF5, FAXDC2, SH2D2A, KLK2, CYB5R2, NEU4, RDH10, EPB41L2, HESX1, CHST15, ST8SIA4, TSPAN5, ST3GAL6, C5ORF42, FZD4, FUCA2, EAF2, NFATC2, PARVA, IGF1, SLC6A6, GRIN3A, ID2, ID1, HIST1H4…	229	13377	16792	1.1018	0.968801	0.188067	0.187018
GOTERM_BP_ALL	GO:0032989~cellular component morphogenesis	33	12.1771	0.000980899	PLXND1, CABP4, NRXN3, LRP4, LDLRAD4, FRY, ANTXR1, SPATA6, PARK2, RIMS1, BASP1, SLITRK3, MYH14, CTNNA2, GBP1, C5ORF42, EOMES, UNC5A, FZD4, PARVA, SEMA4G, DNM3, OLFM1, SMO, WT1, KIF26A, ID2, MAP1B, ID1, DZIP1, EPHA3, RNF165, SPG20	229	1321	16792	1.8318	0.975174	0.188067	0.187018
GOTERM_BP_ALL	GO:0031589~cell-substrate adhesion	13	4.79705	0.0010049	COL26A1, ANGPT2, FZD4, ITGA2B, EPDR1, PARVA, ANTXR1, FBLN2, SMOC2, ID1, AGR2, GBP1, EPHA3	229	306	16792	3.11522	0.977322	0.188067	0.187018
GOTERM_BP_ALL	GO:0072358~cardiovascular system development	26	9.5941	0.00109864	PLXND1, SH2D2A, NRXN3, TSPAN12, ANTXR1, ADRA1A, LOXL1, BASP1, LEPR, C5ORF42, EOMES, ANGPT2, FZD4, PARVA, IGF1, ACTA2, OLFM1, SMO, WT1, ID2, ID1, RLN2, DCHS1, TCF4, GHRL, GPLD1	229	945	16792	2.01748	0.984073	0.188067	0.187018
GOTERM_BP_ALL	GO:0072359~circulatory system development	26	9.5941	0.00109864	PLXND1, SH2D2A, NRXN3, TSPAN12, ANTXR1, ADRA1A, LOXL1, BASP1, LEPR, C5ORF42, EOMES, ANGPT2, FZD4, PARVA, IGF1, ACTA2, OLFM1, SMO, WT1, ID2, ID1, RLN2, DCHS1, TCF4, GHRL, GPLD1	229	945	16792	2.01748	0.984073	0.188067	0.187018
GOTERM_BP_ALL	GO:0051239~regulation of multicellular organismal process	55	20.2952	0.00123473	PGLYRP2, PLXND1, LDLRAD4, TSPAN12, ADRA1A, PARK2, C1QTNF3, RIMS1, BASP1, LEPR, EOMES, KCND2, PDE4D, IL1R2, TRPC1, FOXL2, ADRA2A, DNM3, OLFM1, MAF, SMO, ADORA2B, MAP1B, FAM20C, GPLD1, EPHA3, SLC1A1, NRXN3, LRP4, FUOM, CACNA1H, SLITRK3, GBP1, KCNJ2, CACNG4, BEND6, ANGPT2, FZD4, OR51E2, EAF2, IGF1, SEMA4G, MCC, FBXO32, SULF2, MAPK13, WT1, ID2, ID1, RLN2, HIST1H4H, C16ORF45, TCF4, GHRL, SPG20	229	2659	16792	1.51674	0.990466	0.202173	0.201046
GOTERM_BP_ALL	GO:0007399~nervous system development	47	17.3432	0.00129924	PLXND1, CABP4, NRXN3, LRP4, VCX, FRY, FUOM, PARK2, GLIS2, RIMS1, PCLO, SALL2, MDK, BASP1, SLITRK3, ST8SIA4, HESX1, CTNNA2, CCDC141, C5ORF42, BEND6, EOMES, CMTM8, UNC5A, FZD4, ACSL4, SEMA4G, HPCAL4, SULF2, DNM3, OLFM1, P2RX5, GRIN3A, SMO, KIF26A, ID2, MAP1B, ID1, C16ORF45, DCHS1, CNTN3, TCF4, GHRL, MDGA1, EPHA3, RNF165, SPG20	229	2170	16792	1.5882	0.992525	0.203873	0.202736
GOTERM_BP_ALL	GO:0048856~anatomical structure development	97	35.7934	0.00153401	PGLYRP2, PLXND1, LDLRAD4, FRY, ANTXR1, LOXL1, PARK2, RIMS1, SALL2, BASP1, PEG10, LEPR, FAM65B, TGM3, EOMES, UNC5A, ACSL4, PCOLCE, HPCAL4, OLFM1, ARC, MAF, RFX6, SMO, CD8A, COL4A4, MAP1B, GPLD1, EPHA3, SH2D2A, CABP4, LIN7A, VCX, SPATA6, CACNA1H, GLIS2, RDH10, HESX1, ST8SIA4, MYH14, CCDC141, C5ORF42, FZD4, EAF2, NFATC2, NEB, PARVA, IGF1, GRIN3A, ID2, ID1, RLN2, C16ORF45, HIST1H4H, TCF4, DCHS1, CNTN…	229	5473	16792	1.29961	0.996916	0.217197	0.215986
GOTERM_BP_ALL	GO:0008015~blood circulation	17	6.27306	0.00155322	GUCY1B3, KCND2, TRPC1, PDE4D, OR51E2, SLC1A1, ADRA1A, CACNA1H, NCALD, ADRA2A, F5, ACTA2, ADORA2B, ID2, BDKRB1, KCNJ2, CACNG4	229	506	16792	2.46357	0.997132	0.217197	0.215986
GOTERM_BP_ALL	GO:0048639~positive regulation of developmental growth	9	3.32103	0.00162223	RIMS1, SMO, WT1, BASP1, MAP1B, AGR2, GHRL, IGF1, PARK2	229	161	16792	4.09905	0.997789	0.217197	0.215986
GOTERM_BP_ALL	GO:0032835~glomerulus development	6	2.21402	0.00163687	ACTA2, ANGPT2, WT1, BASP1, COL4A4, SULF2	229	63	16792	6.98357	0.997908	0.217197	0.215986
GOTERM_BP_ALL	GO:0003013~circulatory system process	17	6.27306	0.00167283	GUCY1B3, KCND2, TRPC1, PDE4D, OR51E2, SLC1A1, ADRA1A, CACNA1H, NCALD, ADRA2A, F5, ACTA2, ADORA2B, ID2, BDKRB1, KCNJ2, CACNG4	229	510	16792	2.44425	0.998173	0.217197	0.215986
GOTERM_BP_ALL	GO:0001944~vasculature development	19	7.01107	0.0017302	ANGPT2, PLXND1, FZD4, SH2D2A, NRXN3, PARVA, TSPAN12, ANTXR1, LOXL1, ACTA2, SMO, WT1, ID1, RLN2, LEPR, TCF4, GHRL, C5ORF42, GPLD1	229	610	16792	2.28397	0.998529	0.217197	0.215986
GOTERM_BP_ALL	GO:0022603~regulation of anatomical structure morphogenesis	27	9.9631	0.00224759	PLXND1, LRP4, LDLRAD4, TSPAN12, PARK2, RIMS1, BASP1, MYH14, GBP1, ANGPT2, FZD4, NFATC2, PARVA, SEMA4G, SULF2, DNM3, OLFM1, ARC, SMO, WT1, MAP1B, ID1, RLN2, TCF4, GHRL, EPHA3, SPG20	229	1051	16792	1.88377	0.999791	0.2691	0.2676
GOTERM_BP_ALL	GO:0007166~cell surface receptor signaling pathway	54	19.9262	0.00228657	VIPR2, IFITM2, PLXND1, ITGA2B, GRIK2, LDLRAD4, TSPAN12, PARK2, RIMS1, MDK, PEG10, LEPR, UNC5A, DAPK1, PDE4D, IL1R2, KREMEN2, ADRA2A, ARC, SMO, ADORA2B, CD8A, GPLD1, EPHA3, RNF165, SH2D2A, WAS, LRP4, DTX3, GLIS2, AGR2, REPS2, TSPAN5, GBP2, GBP1, CACNG4, BEND6, ANGPT2, RBPMS, FZD4, NFATC2, IGF1, SEMA4G, MCC, SULF2, MAPK13, P2RX5, GRIN3A, ID1, GHRL, DZIP1, IL17C, FGFR3, SPG20	229	2669	16792	1.48358	0.99982	0.2691	0.2676
GOTERM_BP_ALL	GO:0030182~neuron differentiation	30	11.0701	0.00244109	PLXND1, CABP4, NRXN3, LRP4, FRY, FUOM, PARK2, RIMS1, SLITRK3, CTNNA2, BEND6, EOMES, UNC5A, FZD4, ACSL4, SEMA4G, DNM3, OLFM1, GRIN3A, SMO, KIF26A, ID2, MAP1B, ID1, TCF4, GHRL, MDGA1, EPHA3, RNF165, SPG20	229	1226	16792	1.79431	0.999899	0.278266	0.276714
GOTERM_BP_ALL	GO:0016049~cell growth	15	5.53506	0.00260366	PLXND1, EAF2, ACSL4, FOXL2, SEMA4G, IGF1, ADRA1A, PARK2, OLFM1, RIMS1, WT1, KIF26A, MAP1B, BDKRB1, SPG20	229	436	16792	2.52274	0.999946	0.278266	0.276714
GOTERM_BP_ALL	GO:0051093~negative regulation of developmental process	21	7.74908	0.00266005	PGLYRP2, ANGPT2, EAF2, LRP4, LDLRAD4, SEMA4G, IGF1, FUOM, PARK2, DNM3, SMO, WT1, ID2, ID1, C16ORF45, HIST1H4H, TCF4, GHRL, GBP1, FGFR3, SPG20	229	739	16792	2.08373	0.999956	0.278266	0.276714
GOTERM_BP_ALL	GO:0048869~cellular developmental process	74	27.3063	0.00267813	PGLYRP2, PLXND1, LDLRAD4, FRY, ANTXR1, PARK2, SYNE1, C1QTNF3, RIMS1, BASP1, MDK, PEG10, LEPR, FAM65B, TGM3, EOMES, UNC5A, PDE4D, ACSL4, FOXL2, ACTA2, DNM3, OLFM1, MAF, SMO, RFX6, CD8A, MAP1B, FAM20C, TFF1, GPLD1, EPHA3, RNF165, CSTA, CABP4, SH2D2A, NRXN3, LRP4, FUOM, SPATA6, CACNA1H, GLIS2, RDH10, ASZ1, SLITRK3, AGR2, MYH14, CTNNA2, GBP1, C5ORF42, BEND6, ANGPT2, FZD4, NFATC2, PARVA, IGF1, SEMA4G,…	229	3992	16792	1.35928	0.999959	0.278266	0.276714
GOTERM_BP_ALL	GO:0072006~nephron development	8	2.95203	0.00279792	ACTA2, ANGPT2, SMO, WT1, BASP1, COL4A4, DCHS1, SULF2	229	138	16792	4.25087	0.999974	0.278266	0.276714
GOTERM_BP_ALL	GO:0010906~regulation of glucose metabolic process	7	2.58303	0.00280778	C1QTNF3, GCKR, LEPR, TFF3, IGF1, GPLD1, PARK2	229	103	16792	4.98342	0.999975	0.278266	0.276714
GOTERM_BP_ALL	GO:0048667~cell morphogenesis involved in neuron differentiation	16	5.90406	0.00326305	UNC5A, PLXND1, CABP4, NRXN3, LRP4, SEMA4G, DNM3, OLFM1, KIF26A, MAP1B, ID2, ID1, SLITRK3, CTNNA2, RNF165, SPG20	229	496	16792	2.3654	0.999995	0.315093	0.313336
GOTERM_BP_ALL	GO:0044767~single-organism developmental process	95	35.0554	0.0036545	PGLYRP2, PLXND1, LDLRAD4, TSPAN12, FRY, ADRA1A, ANTXR1, LOXL1, PARK2, SYNE1, RIMS1, PCLO, SALL2, BASP1, MDK, PEG10, LEPR, FAM65B, TGM3, EOMES, UNC5A, PDE4D, ACSL4, FOXL2, PCOLCE, HPCAL4, ACTA2, DNM3, OLFM1, ARC, MAF, SMO, RFX6, CD8A, COL4A4, MAP1B, FAM20C, GPLD1, EPHA3, RNF165, CSTA, CABP4, SH2D2A, NRXN3, LRP4, VCX, CRIP2, LIN7A, FUOM, SPATA6, CACNA1H, GLIS2, RDH10, ASZ1, SLITRK3, AGR2, ST8SIA4, …	229	5475	16792	1.27235	0.999999	0.342834	0.340923
GOTERM_BP_ALL	GO:0044057~regulation of system process	16	5.90406	0.0037324	KCND2, TRPC1, PDE4D, OR51E2, SLC1A1, FOXL2, IGF1, FBXO32, ADRA1A, CACNA1H, ADRA2A, C1QTNF3, ADORA2B, GHRL, KCNJ2, CACNG4	229	504	16792	2.32786	0.999999	0.342834	0.340923
GOTERM_BP_ALL	GO:0023052~signaling	106	39.1144	0.00389779	GUCY1B3, VIPR2, PGLYRP2, IFITM2, PLXND1, ITGA2B, LDLRAD4, ANTXR1, PARK2, RIMS1, SALL2, RGS1, PEG10, FAM110C, CAPN5, LEPR, UNC13C, UNC5A, DAPK1, IL1R2, HPCAL4, OLFM1, ARC, RFX6, SMO, CD8A, DGKK, GPLD1, EPHA3, PTGFR, OR8G3P, SH2D2A, CABP4, SLC1A1, LIN7A, DTX3, PLD1, RHOBTB1, GLIS2, ARHGAP20, TSPAN5, MYH14, RBPMS, FZD4, NFATC2, ESRRG, IGF1, MCC, GRIN3A, ID1, TCF4, DCHS1, PLCH1, DZIP1, FGFR3, DOCK3, …	229	6260	16792	1.24165	1	0.349501	0.347553
GOTERM_BP_ALL	GO:0032502~developmental process	97	35.7934	0.00404329	PGLYRP2, PLXND1, LDLRAD4, FRY, ANTXR1, LOXL1, PARK2, RIMS1, SALL2, BASP1, PEG10, LEPR, FAM65B, TGM3, EOMES, UNC5A, ACSL4, PCOLCE, HPCAL4, OLFM1, ARC, MAF, RFX6, SMO, CD8A, COL4A4, MAP1B, GPLD1, EPHA3, SH2D2A, CABP4, LIN7A, VCX, SPATA6, CACNA1H, GLIS2, RDH10, HESX1, ST8SIA4, MYH14, CCDC141, C5ORF42, FZD4, EAF2, NFATC2, NEB, PARVA, IGF1, GRIN3A, ID2, ID1, RLN2, C16ORF45, HIST1H4H, TCF4, DCHS1, CNTN…	229	5632	16792	1.26292	1	0.354117	0.352143
GOTERM_BP_ALL	GO:0051960~regulation of nervous system development	21	7.74908	0.0041762	EOMES, PLXND1, NRXN3, LRP4, SEMA4G, FUOM, PARK2, DNM3, OLFM1, RIMS1, SMO, MAP1B, ID2, ID1, SLITRK3, C16ORF45, TCF4, GHRL, EPHA3, SPG20, BEND6	229	769	16792	2.00244	1	0.357445	0.355451
GOTERM_BP_ALL	GO:0019318~hexose metabolic process	10	3.69004	0.00439915	C1QTNF3, GCKR, FUCA2, LEPR, CHST15, GHRL, IGF1, FUOM, GPLD1, PARK2	229	231	16792	3.17435	1	0.36816	0.366107
GOTERM_BP_ALL	GO:0009888~tissue development	38	14.0221	0.00453801	CSTA, PLXND1, WAS, LRP4, LDLRAD4, SALL2, BASP1, RDH10, HESX1, AGR2, MYH14, FAM65B, TGM3, C5ORF42, EOMES, FZD4, PDE4D, FOXL2, IGF1, SEMA4G, SULF2, ACTA2, OLFM1, ARC, FRAS1, MAF, SMO, RFX6, WT1, ID2, ID1, GSTA1, FAM20C, DCHS1, GHRL, FGFR3, GPLD1, SPG20	229	1756	16792	1.58681	1	0.371525	0.369454
GOTERM_BP_ALL	GO:0060485~mesenchyme development	10	3.69004	0.00478326	EOMES, ACTA2, OLFM1, SMO, WT1, BASP1, RDH10, DCHS1, LDLRAD4, SEMA4G	229	234	16792	3.13365	1	0.383271	0.381134
GOTERM_BP_ALL	GO:0003008~system process	42	15.4982	0.00509266	GUCY1B3, OAT, OR8G3P, CABP4, RGS16, SLC1A1, NRXN3, GRIK2, ADRA1A, PARK2, CACNA1H, NCALD, C1QTNF3, RIMS1, MDK, RDH10, MYH14, BDKRB1, FAM65B, CTNNA2, CACNG4, KCNJ2, KCND2, FZD4, PDE4D, TRPC1, OR51E2, FOXL2, NEB, IGF1, FBXO32, ADRA2A, SULF2, F5, ACTA2, ARC, GRIN3A, ADORA2B, ID2, GHRL, TFF1, SPG20	229	2014	16792	1.52917	1	0.392017	0.389831
GOTERM_BP_ALL	GO:0001573~ganglioside metabolic process	4	1.47601	0.00510059	ST6GALNAC1, NEU4, ST8SIA4, ST3GAL6	229	26	16792	11.2812	1	0.392017	0.389831
GOTERM_BP_ALL	GO:0048699~generation of neurons	31	11.4391	0.00549241	PLXND1, CABP4, NRXN3, LRP4, FRY, FUOM, PARK2, RIMS1, SLITRK3, CTNNA2, BEND6, EOMES, UNC5A, FZD4, ACSL4, SEMA4G, DNM3, OLFM1, GRIN3A, SMO, KIF26A, ID2, MAP1B, ID1, C16ORF45, TCF4, GHRL, MDGA1, EPHA3, RNF165, SPG20	229	1357	16792	1.67513	1	0.413689	0.411382
GOTERM_BP_ALL	GO:0010771~negative regulation of cell morphogenesis involved in differentiation	7	2.58303	0.00570189	DNM3, ID1, LRP4, LDLRAD4, SEMA4G, GBP1, SPG20	229	119	16792	4.31338	1	0.421045	0.418698
GOTERM_BP_ALL	GO:0051241~negative regulation of multicellular organismal process	25	9.22509	0.00593179	PGLYRP2, LRP4, LDLRAD4, FUOM, ADRA1A, C1QTNF3, GBP1, ANGPT2, PDE4D, IL1R2, EAF2, IGF1, SEMA4G, MCC, DNM3, SMO, WT1, ADORA2B, ID2, ID1, C16ORF45, HIST1H4H, TCF4, GHRL, SPG20	229	1017	16792	1.80254	1	0.429599	0.427203
GOTERM_BP_ALL	GO:0005996~monosaccharide metabolic process	10	3.69004	0.00608657	C1QTNF3, GCKR, FUCA2, LEPR, CHST15, GHRL, IGF1, FUOM, GPLD1, PARK2	229	243	16792	3.01759	1	0.432491	0.430079
GOTERM_BP_ALL	GO:0007154~cell communication	105	38.7454	0.00625417	GUCY1B3, VIPR2, PGLYRP2, IFITM2, PLXND1, ITGA2B, LDLRAD4, ANTXR1, PARK2, RIMS1, SALL2, RGS1, PEG10, FAM110C, CAPN5, LEPR, UNC13C, UNC5A, DAPK1, IL1R2, HPCAL4, OLFM1, ARC, RFX6, SMO, CD8A, DGKK, GPLD1, EPHA3, PTGFR, OR8G3P, SH2D2A, CABP4, SLC1A1, LIN7A, DTX3, PLD1, RHOBTB1, GLIS2, ARHGAP20, TSPAN5, MYH14, RBPMS, FZD4, NFATC2, ESRRG, IGF1, MCC, GRIN3A, ID1, TCF4, DCHS1, PLCH1, DZIP1, FGFR3, DOCK3, …	229	6275	16792	1.22699	1	0.434176	0.431755
GOTERM_BP_ALL	GO:0048513~animal organ development	59	21.7712	0.00642011	PGLYRP2, PLXND1, LDLRAD4, TSPAN12, ADRA1A, SALL2, BASP1, MDK, PEG10, LEPR, FAM65B, TGM3, EOMES, FOXL2, ACTA2, OLFM1, MAF, SMO, RFX6, CD8A, COL4A4, FAM20C, GPLD1, CSTA, CABP4, LRP4, VCX, CRIP2, LIN7A, CACNA1H, GLIS2, RDH10, AGR2, HESX1, MYH14, CTNNA2, CCDC141, C5ORF42, ANGPT2, FZD4, EAF2, PARVA, NEB, IGF1, SEMA4G, DHRS2, SULF2, FRAS1, ETNK2, WT1, ID2, ID1, HIST1H4H, C16ORF45, GHRL, DCHS1, FGFR3, M…	229	3129	16792	1.38265	1	0.434176	0.431755
GOTERM_BP_ALL	GO:0006928~movement of cell or subcellular component	38	14.0221	0.00645614	PLXND1, ITGA2B, NRXN3, WAS, DNAH9, LDLRAD4, PLD1, MDK, FAM110C, SIRPA, MYH14, BDKRB1, CTNNA2, CCDC141, SLC16A3, KCNJ2, CENPV, ANGPT2, UNC5A, PDE4D, NFATC2, NEB, PARVA, IGF1, SEMA4G, MCC, ADRA2A, ARC, SMO, KIF26A, MAP1B, ID1, C16ORF45, DCHS1, MDGA1, GPLD1, EPHA3, RNF165	229	1795	16792	1.55234	1	0.434176	0.431755
GOTERM_BP_ALL	GO:0045927~positive regulation of growth	10	3.69004	0.00657782	RIMS1, SMO, WT1, BASP1, MAP1B, AGR2, ACSL4, GHRL, IGF1, PARK2	229	246	16792	2.98079	1	0.434598	0.432174
GOTERM_BP_ALL	GO:0050896~response to stimulus	133	49.0775	0.0069705	HCP5, GUCY1B3, VIPR2, PGLYRP2, IFITM2, PLXND1, ITGA2B, LDLRAD4, ANTXR1, LOXL1, PARK2, RIMS1, SALL2, RGS1, PEG10, FAM110C, CAPN5, LEPR, GGT1, EOMES, UNC13C, SLC6A19, SLC15A2, UNC5A, DAPK1, IL1R2, ACSL4, PGC, HPCAL4, OLFM1, ARC, RFX6, SMO, CD8A, DGKK, GPLD1, EPHA3, PTGFR, OR8G3P, SH2D2A, CABP4, DTX3, PLD1, RHOBTB1, CACNA1H, GLIS2, ARHGAP20, TSPAN5, ST3GAL6, GCKR, RBPMS, AUTS2, FZD4, FUCA2, NFATC2, …	229	8329	16792	1.17092	1	0.449859	0.447351
GOTERM_BP_ALL	GO:0001656~metanephros development	6	2.21402	0.00728145	FRAS1, SMO, WT1, BASP1, RDH10, ID2	229	89	16792	4.94343	1	0.449859	0.447351
GOTERM_BP_ALL	GO:0048514~blood vessel morphogenesis	15	5.53506	0.00735542	ANGPT2, PLXND1, FZD4, SH2D2A, NRXN3, PARVA, TSPAN12, SMO, WT1, ID1, RLN2, LEPR, TCF4, GHRL, GPLD1	229	491	16792	2.24015	1	0.449859	0.447351
GOTERM_BP_ALL	GO:0048812~neuron projection morphogenesis	16	5.90406	0.00743147	UNC5A, PLXND1, NRXN3, LRP4, SEMA4G, PARK2, DNM3, OLFM1, RIMS1, KIF26A, MAP1B, ID1, SLITRK3, CTNNA2, RNF165, SPG20	229	543	16792	2.16066	1	0.449859	0.447351
GOTERM_BP_ALL	GO:0022008~neurogenesis	32	11.8081	0.00745131	PLXND1, CABP4, NRXN3, LRP4, FRY, FUOM, PARK2, RIMS1, SLITRK3, CTNNA2, BEND6, EOMES, UNC5A, FZD4, ACSL4, SEMA4G, DNM3, OLFM1, GRIN3A, SMO, KIF26A, ID2, MAP1B, ID1, C16ORF45, DCHS1, TCF4, GHRL, MDGA1, EPHA3, RNF165, SPG20	229	1447	16792	1.62162	1	0.449859	0.447351
GOTERM_BP_ALL	GO:0032836~glomerular basement membrane development	3	1.10701	0.0076877	WT1, COL4A4, SULF2	229	10	16792	21.9983	1	0.449859	0.447351
GOTERM_BP_ALL	GO:0050793~regulation of developmental process	43	15.8672	0.00785686	PGLYRP2, PLXND1, NRXN3, LRP4, LDLRAD4, TSPAN12, FUOM, PARK2, RIMS1, BASP1, SLITRK3, AGR2, MYH14, CTNNA2, GBP1, BEND6, EOMES, ANGPT2, FZD4, EAF2, NFATC2, PARVA, IGF1, SEMA4G, SULF2, DNM3, OLFM1, ARC, MAF, SMO, WT1, ID2, MAP1B, ID1, RLN2, C16ORF45, FAM20C, HIST1H4H, TCF4, GHRL, FGFR3, EPHA3, SPG20	229	2129	16792	1.48102	1	0.449859	0.447351
GOTERM_BP_ALL	GO:0040008~regulation of growth	18	6.64207	0.00787554	PLXND1, EAF2, ACSL4, SEMA4G, IGF1, PARK2, OLFM1, RIMS1, SMO, WT1, KIF26A, BASP1, MAP1B, AGR2, BDKRB1, GHRL, FGFR3, SPG20	229	652	16792	2.02438	1	0.449859	0.447351
GOTERM_BP_ALL	GO:0032990~cell part morphogenesis	21	7.74908	0.00800334	UNC5A, PLXND1, NRXN3, LRP4, PARVA, SEMA4G, SPATA6, PARK2, DNM3, OLFM1, RIMS1, KIF26A, MAP1B, ID1, SLITRK3, MYH14, CTNNA2, DZIP1, C5ORF42, RNF165, SPG20	229	817	16792	1.8848	1	0.449859	0.447351
GOTERM_BP_ALL	GO:0031175~neuron projection development	21	7.74908	0.00800334	UNC5A, PLXND1, NRXN3, LRP4, ACSL4, SEMA4G, FRY, PARK2, DNM3, OLFM1, RIMS1, GRIN3A, KIF26A, MAP1B, ID1, SLITRK3, GHRL, CTNNA2, EPHA3, RNF165, SPG20	229	817	16792	1.8848	1	0.449859	0.447351
GOTERM_BP_ALL	GO:0007416~synapse assembly	7	2.58303	0.00867258	DNM3, PCLO, PLXND1, SLITRK3, NRXN3, LRP4, GHRL	229	130	16792	3.9484	1	0.469444	0.466826
GOTERM_BP_ALL	GO:0071869~response to catecholamine	4	1.47601	0.00916735	RNLS, PDE4D, ID1, PARK2	229	32	16792	9.16594	1	0.469444	0.466826
GOTERM_BP_ALL	GO:0071867~response to monoamine	4	1.47601	0.00916735	RNLS, PDE4D, ID1, PARK2	229	32	16792	9.16594	1	0.469444	0.466826
GOTERM_BP_ALL	GO:0003338~metanephros morphogenesis	4	1.47601	0.00916735	FRAS1, SMO, WT1, BASP1	229	32	16792	9.16594	1	0.469444	0.466826
GOTERM_BP_ALL	GO:0010721~negative regulation of cell development	11	4.05904	0.00920243	DNM3, ID2, ID1, C16ORF45, LRP4, LDLRAD4, SEMA4G, IGF1, FUOM, GBP1, SPG20	229	306	16792	2.63596	1	0.469444	0.466826
GOTERM_BP_ALL	GO:0001558~regulation of cell growth	13	4.79705	0.00921577	PLXND1, EAF2, ACSL4, SEMA4G, IGF1, PARK2, OLFM1, RIMS1, WT1, KIF26A, MAP1B, BDKRB1, SPG20	229	403	16792	2.3654	1	0.469444	0.466826
GOTERM_BP_ALL	GO:0044700~single organism signaling	103	38.0074	0.00922434	GUCY1B3, VIPR2, PGLYRP2, IFITM2, PLXND1, ITGA2B, LDLRAD4, ANTXR1, PARK2, RIMS1, SALL2, RGS1, PEG10, FAM110C, CAPN5, LEPR, UNC13C, UNC5A, DAPK1, IL1R2, HPCAL4, OLFM1, ARC, RFX6, SMO, CD8A, DGKK, GPLD1, EPHA3, PTGFR, OR8G3P, SH2D2A, CABP4, SLC1A1, LIN7A, DTX3, PLD1, RHOBTB1, GLIS2, ARHGAP20, TSPAN5, MYH14, RBPMS, FZD4, NFATC2, ESRRG, IGF1, MCC, GRIN3A, ID1, TCF4, DCHS1, PLCH1, DZIP1, FGFR3, DOCK3, …	229	6207	16792	1.21681	1	0.469444	0.466826
GOTERM_BP_ALL	GO:0045664~regulation of neuron differentiation	16	5.90406	0.00970664	EOMES, PLXND1, LRP4, SEMA4G, FUOM, PARK2, DNM3, OLFM1, RIMS1, MAP1B, ID2, ID1, TCF4, EPHA3, SPG20, BEND6	229	560	16792	2.09507	1	0.487403	0.484685
GOTERM_BP_ALL	GO:0016477~cell migration	27	9.9631	0.0104244	PLXND1, ITGA2B, LDLRAD4, MDK, FAM110C, SIRPA, BDKRB1, CTNNA2, CCDC141, SLC16A3, CENPV, ANGPT2, PDE4D, NFATC2, PARVA, IGF1, SEMA4G, MCC, ADRA2A, ARC, SMO, ID1, C16ORF45, DCHS1, MDGA1, GPLD1, EPHA3	229	1184	16792	1.67216	1	0.516555	0.513675
GOTERM_BP_ALL	GO:0010675~regulation of cellular carbohydrate metabolic process	7	2.58303	0.010694	C1QTNF3, GCKR, LEPR, TFF3, IGF1, GPLD1, PARK2	229	136	16792	3.77421	1	0.523036	0.520119
GOTERM_BP_ALL	GO:0022604~regulation of cell morphogenesis	16	5.90406	0.0109356	PLXND1, LRP4, PARVA, LDLRAD4, SEMA4G, PARK2, DNM3, OLFM1, RIMS1, ARC, MAP1B, ID1, MYH14, GBP1, EPHA3, SPG20	229	568	16792	2.06556	1	0.527992	0.525048
GOTERM_BP_ALL	GO:0010810~regulation of cell-substrate adhesion	8	2.95203	0.0112761	SMOC2, COL26A1, ANGPT2, FZD4, AGR2, FBLN2, GBP1, EPHA3	229	179	16792	3.27721	1	0.530937	0.527977
GOTERM_BP_ALL	GO:0065008~regulation of biological quality	64	23.6162	0.0112785	PLXND1, ITGA2B, GRIK2, ADRA1A, PARK2, SYNE1, C1QTNF3, RIMS1, PCLO, LEPR, BDKRB1, PRIMA1, UNC13C, KCND2, PDE4D, TRPC1, DIO1, FOXL2, ADRA2A, F5, ACTA2, OLFM1, ARC, SMO, RFX6, ADORA2B, MAP1B, TMSB15B, UGT2B4, TFF1, DGKK, GPLD1, PTGFR, SLC1A1, NRXN3, WAS, LRP4, LIN7A, TFPI, NCALD, CACNA1H, RDH10, SLITRK3, AGR2, MYH14, ZNF502, CTNNA2, KCNJ2, CACNG4, GCKR, FZD4, OR51E2, PARVA, NEB, IGF1, SEMA4G, DHRS2,…	229	3548	16792	1.32271	1	0.530937	0.527977
GOTERM_BP_ALL	GO:0035265~organ growth	7	2.58303	0.0114364	SMO, WT1, BASP1, LEPR, IGF1, ADRA1A, FGFR3	229	138	16792	3.71951	1	0.531721	0.528756
GOTERM_BP_ALL	GO:0023061~signal release	13	4.79705	0.0118056	UNC13C, FZD4, NRXN3, LIN7A, FOXL2, PARK2, ADRA2A, C1QTNF3, RIMS1, PCLO, RFX6, GHRL, GPLD1	229	417	16792	2.28599	1	0.538653	0.535649
GOTERM_BP_ALL	GO:0050767~regulation of neurogenesis	18	6.64207	0.0119066	EOMES, PLXND1, LRP4, SEMA4G, FUOM, PARK2, DNM3, OLFM1, RIMS1, SMO, MAP1B, ID2, ID1, C16ORF45, TCF4, EPHA3, SPG20, BEND6	229	682	16792	1.93533	1	0.538653	0.535649
GOTERM_BP_ALL	GO:0048666~neuron development	23	8.48708	0.0121133	UNC5A, PLXND1, CABP4, NRXN3, LRP4, ACSL4, SEMA4G, FRY, PARK2, DNM3, OLFM1, RIMS1, GRIN3A, KIF26A, MAP1B, ID2, ID1, SLITRK3, GHRL, CTNNA2, EPHA3, RNF165, SPG20	229	965	16792	1.7477	1	0.538653	0.535649
GOTERM_BP_ALL	GO:0060284~regulation of cell development	21	7.74908	0.0121576	EOMES, PLXND1, LRP4, LDLRAD4, SEMA4G, IGF1, FUOM, PARK2, DNM3, OLFM1, RIMS1, SMO, MAP1B, ID2, ID1, C16ORF45, TCF4, GBP1, EPHA3, SPG20, BEND6	229	851	16792	1.80949	1	0.538653	0.535649
GOTERM_BP_ALL	GO:0048858~cell projection morphogenesis	20	7.38007	0.0125181	UNC5A, PLXND1, NRXN3, LRP4, PARVA, SEMA4G, SPATA6, PARK2, DNM3, OLFM1, RIMS1, KIF26A, MAP1B, ID1, SLITRK3, CTNNA2, DZIP1, C5ORF42, RNF165, SPG20	229	797	16792	1.84009	1	0.548178	0.545121
GOTERM_BP_ALL	GO:0010817~regulation of hormone levels	14	5.16605	0.0130852	FZD4, DIO1, FOXL2, DHRS2, PARK2, CACNA1H, ADRA2A, C1QTNF3, PCLO, RFX6, RDH10, UGT2B4, GHRL, GPLD1	229	475	16792	2.16123	1	0.566423	0.563264
GOTERM_BP_ALL	GO:0051674~localization of cell	29	10.7011	0.0135161	PLXND1, ITGA2B, WAS, LDLRAD4, PLD1, MDK, FAM110C, SIRPA, BDKRB1, CTNNA2, CCDC141, SLC16A3, CENPV, ANGPT2, PDE4D, NFATC2, PARVA, IGF1, SEMA4G, MCC, ADRA2A, ARC, SMO, ID1, C16ORF45, DCHS1, MDGA1, GPLD1, EPHA3	229	1330	16792	1.59887	1	0.566828	0.563667
GOTERM_BP_ALL	GO:0048870~cell motility	29	10.7011	0.0135161	PLXND1, ITGA2B, WAS, LDLRAD4, PLD1, MDK, FAM110C, SIRPA, BDKRB1, CTNNA2, CCDC141, SLC16A3, CENPV, ANGPT2, PDE4D, NFATC2, PARVA, IGF1, SEMA4G, MCC, ADRA2A, ARC, SMO, ID1, C16ORF45, DCHS1, MDGA1, GPLD1, EPHA3	229	1330	16792	1.59887	1	0.566828	0.563667
GOTERM_BP_ALL	GO:0048646~anatomical structure formation involved in morphogenesis	26	9.5941	0.0135461	PLXND1, SH2D2A, NRXN3, TSPAN12, SPATA6, CACNA1H, RDH10, LEPR, HESX1, C5ORF42, EOMES, ANGPT2, NFATC2, PARVA, OLFM1, SMO, WT1, ID1, RLN2, C16ORF45, FAM20C, DCHS1, TCF4, GHRL, DZIP1, GPLD1	229	1151	16792	1.6564	1	0.566828	0.563667
GOTERM_BP_ALL	GO:0019932~second-messenger-mediated signaling	9	3.32103	0.014411	GUCY1B3, PTGFR, P2RX5, PCLO, CD8A, PDE4D, NFATC2, IGF1, NCALD	229	233	16792	2.83239	1	0.591946	0.588645
GOTERM_BP_ALL	GO:0048588~developmental cell growth	8	2.95203	0.0144607	RIMS1, PLXND1, MAP1B, FOXL2, SEMA4G, IGF1, PARK2, SPG20	229	188	16792	3.12032	1	0.591946	0.588645
GOTERM_BP_ALL	GO:0014904~myotube cell development	4	1.47601	0.0146934	SMO, NFATC2, FAM65B, IGF1	229	38	16792	7.71869	1	0.592623	0.589318
GOTERM_BP_ALL	GO:0050709~negative regulation of protein secretion	6	2.21402	0.014792	C1QTNF3, IL1R2, GHRL, GBP1, ADRA2A, PARK2	229	106	16792	4.15061	1	0.592623	0.589318
GOTERM_BP_ALL	GO:0019722~calcium-mediated signaling	7	2.58303	0.0152307	PTGFR, P2RX5, CD8A, PDE4D, NFATC2, IGF1, NCALD	229	147	16792	3.49179	1	0.596073	0.59275
GOTERM_BP_ALL	GO:0016358~dendrite development	8	2.95203	0.0152335	DNM3, GRIN3A, MAP1B, ID1, LRP4, ACSL4, GHRL, CTNNA2	229	190	16792	3.08747	1	0.596073	0.59275
GOTERM_BP_ALL	GO:0044763~single-organism cellular process	182	67.1587	0.0153529	GUCY1B3, PRSS1, VIPR2, PGLYRP2, IFITM2, CERK, PLXND1, ITGA2B, LDLRAD4, FRY, ALDH1L2, ANTXR1, LOXL1, PARK2, RIMS1, SALL2, RGS1, BASP1, PEG10, FAM110C, CAPN5, LEPR, SIRPA, SLC16A7, FAM65B, GGT1, TNS4, SLC16A3, TGM3, HIST1H2AC, EOMES, UNC13C, SLC6A19, SLC15A2, UNC5A, DAPK1, IL1R2, ACSL4, HPCAL4, OLFM1, ARC, FRMD5, MAF, RFX6, SMO, KATNAL2, CD8A, COL4A4, MAP1B, MAP1A, NHLRC1, DGKK, GPLD1, EPHA3, PLA1A…	229	12256	16792	1.0889	1	0.596073	0.59275
GOTERM_BP_ALL	GO:0061448~connective tissue development	9	3.32103	0.0155204	ACTA2, MAF, WT1, ID2, GHRL, FGFR3, GPLD1, SPG20, SULF2	229	236	16792	2.79639	1	0.596429	0.593103
GOTERM_BP_ALL	GO:0007215~glutamate receptor signaling pathway	5	1.84502	0.0158358	ARC, GRIN3A, DAPK1, GRIK2, CACNG4	229	71	16792	5.16391	1	0.602402	0.599042
GOTERM_BP_ALL	GO:2000026~regulation of multicellular organismal development	35	12.9151	0.016392	PGLYRP2, PLXND1, NRXN3, LRP4, LDLRAD4, TSPAN12, FUOM, PARK2, RIMS1, BASP1, SLITRK3, BEND6, EOMES, ANGPT2, FZD4, EAF2, IGF1, SEMA4G, SULF2, DNM3, OLFM1, MAF, SMO, WT1, ID2, MAP1B, ID1, RLN2, C16ORF45, FAM20C, HIST1H4H, TCF4, GHRL, EPHA3, SPG20	229	1721	16792	1.49126	1	0.617322	0.61388
GOTERM_BP_ALL	GO:0006687~glycosphingolipid metabolic process	5	1.84502	0.0165936	ST6GALNAC1, NEU4, CERK, ST8SIA4, ST3GAL6	229	72	16792	5.09219	1	0.618729	0.615279
GOTERM_BP_ALL	GO:0045777~positive regulation of blood pressure	4	1.47601	0.0168722	ID2, PDE4D, OR51E2, ADRA1A	229	40	16792	7.33275	1	0.62295	0.619476
GOTERM_BP_ALL	GO:0071625~vocalization behavior	3	1.10701	0.017156	AUTS2, NRXN3, MYH14	229	15	16792	14.6655	1	0.627275	0.623777
GOTERM_BP_ALL	GO:0010769~regulation of cell morphogenesis involved in differentiation	11	4.05904	0.0177377	DNM3, OLFM1, PLXND1, MAP1B, ID1, LRP4, LDLRAD4, SEMA4G, GBP1, EPHA3, SPG20	229	339	16792	2.37936	1	0.637621	0.634066
GOTERM_BP_ALL	GO:0060429~epithelium development	24	8.85609	0.0177775	CSTA, PLXND1, FZD4, PDE4D, LRP4, FOXL2, ACTA2, FRAS1, MAF, SMO, RFX6, SALL2, WT1, BASP1, RDH10, ID2, ID1, GSTA1, HESX1, AGR2, FAM20C, DCHS1, C5ORF42, TGM3	229	1060	16792	1.66025	1	0.637621	0.634066
GOTERM_BP_ALL	GO:0030030~cell projection organization	28	10.3321	0.0179893	PLXND1, NRXN3, LRP4, DNAH9, FRY, PLD1, SPATA6, PARK2, RIMS1, FAM110C, SLITRK3, CTNNA2, C5ORF42, UNC5A, ACSL4, PARVA, SEMA4G, DNM3, OLFM1, GRIN3A, KIF26A, MAP1B, ID1, GHRL, DZIP1, EPHA3, RNF165, SPG20	229	1301	16792	1.57815	1	0.63913	0.635566
GOTERM_BP_ALL	GO:0006836~neurotransmitter transport	8	2.95203	0.0182176	UNC13C, SLC6A6, RIMS1, SLC6A19, PCLO, NRXN3, LIN7A, PARK2	229	197	16792	2.97777	1	0.641191	0.637616
GOTERM_BP_ALL	GO:0061564~axon development	13	4.79705	0.0186756	UNC5A, PLXND1, NRXN3, LRP4, SEMA4G, OLFM1, KIF26A, MAP1B, SLITRK3, CTNNA2, EPHA3, RNF165, SPG20	229	445	16792	2.14215	1	0.651224	0.647592
GOTERM_BP_ALL	GO:0044060~regulation of endocrine process	4	1.47601	0.0192221	C1QTNF3, OR51E2, GHRL, FOXL2	229	42	16792	6.98357	1	0.653752	0.650106
GOTERM_BP_ALL	GO:0060341~regulation of cellular localization	20	7.38007	0.01925	RBPMS, TRPC1, PDE4D, LRP4, IGF1, PARK2, ADRA2A, SULF2, GLIS2, C1QTNF3, RIMS1, P2RX5, SMO, RFX6, ADORA2B, MAP1B, AGR2, BDKRB1, GBP1, GPLD1	229	834	16792	1.75845	1	0.653752	0.650106
GOTERM_BP_ALL	GO:0006665~sphingolipid metabolic process	7	2.58303	0.0192688	ST6GALNAC1, NEU4, CERK, ELOVL2, ELOVL3, ST8SIA4, ST3GAL6	229	155	16792	3.31157	1	0.653752	0.650106
GOTERM_BP_ALL	GO:0007610~behavior	15	5.53506	0.0202126	AUTS2, KCND2, FZD4, NRXN3, GRIK2, FUOM, PARK2, ARC, MDK, NOVA1, ID2, LEPR, MYH14, GHRL, CNTNAP4	229	557	16792	1.97471	1	0.679647	0.675858
GOTERM_BP_ALL	GO:0009605~response to external stimulus	40	14.7601	0.0213126	PTGFR, PGLYRP2, IFITM2, HIST1H2BJ, PLXND1, CABP4, HIST1H2BK, NRXN3, PLD1, TFPI, ADRA1A, PARK2, LOXL1, C1QTNF3, BDKRB1, CTNNA2, GGT1, GBP1, KCNJ2, CMTM8, SLC6A19, ANGPT2, AUTS2, UNC5A, PDE4D, IL1R2, FUCA2, ACSL4, PARVA, SEMA4G, PGC, MAPK13, ACTA2, GRIN3A, ADORA2B, CD8A, KIF26A, ID2, GHRL, RNF165	229	2073	16792	1.41491	1	0.688664	0.684823
GOTERM_BP_ALL	GO:0006643~membrane lipid metabolic process	8	2.95203	0.0215936	ST6GALNAC1, NEU4, CERK, ELOVL2, ELOVL3, ST8SIA4, ST3GAL6, GPLD1	229	204	16792	2.87559	1	0.688664	0.684823
GOTERM_BP_ALL	GO:0044272~sulfur compound biosynthetic process	8	2.95203	0.0215936	ELOVL2, DSE, ELOVL3, GSTA1, CHST15, ST3GAL6, ACSL4, GGT1	229	204	16792	2.87559	1	0.688664	0.684823
GOTERM_BP_ALL	GO:0050848~regulation of calcium-mediated signaling	5	1.84502	0.0216159	P2RX5, CD8A, PDE4D, IGF1, GBP1	229	78	16792	4.70048	1	0.688664	0.684823
GOTERM_BP_ALL	GO:1903522~regulation of blood circulation	10	3.69004	0.0216853	KCND2, TRPC1, PDE4D, OR51E2, SLC1A1, ADRA1A, CACNA1H, CACNG4, ADRA2A, KCNJ2	229	300	16792	2.44425	1	0.688664	0.684823
GOTERM_BP_ALL	GO:0046622~positive regulation of organ growth	4	1.47601	0.0217438	SMO, WT1, BASP1, IGF1	229	44	16792	6.66614	1	0.688664	0.684823
GOTERM_BP_ALL	GO:0043651~linoleic acid metabolic process	3	1.10701	0.0218299	ELOVL2, ELOVL3, GSTA1	229	17	16792	12.9401	1	0.688664	0.684823
GOTERM_BP_ALL	GO:0030855~epithelial cell differentiation	15	5.53506	0.0219436	CSTA, PDE4D, FOXL2, ACTA2, MAF, SMO, RFX6, WT1, BASP1, ID2, ID1, GSTA1, AGR2, FAM20C, TGM3	229	563	16792	1.95366	1	0.688664	0.684823
GOTERM_BP_ALL	GO:0006664~glycolipid metabolic process	6	2.21402	0.0224453	ST6GALNAC1, NEU4, CERK, ST8SIA4, ST3GAL6, GPLD1	229	118	16792	3.72852	1	0.698586	0.69469
GOTERM_BP_ALL	GO:0003012~muscle system process	12	4.42804	0.0229143	ACTA2, ADORA2B, PDE4D, MYH14, NEB, IGF1, FBXO32, ADRA1A, CACNA1H, ADRA2A, KCNJ2, SULF2	229	405	16792	2.17267	1	0.706327	0.702389
GOTERM_BP_ALL	GO:0060986~endocrine hormone secretion	4	1.47601	0.0230691	C1QTNF3, FZD4, GHRL, FOXL2	229	45	16792	6.518	1	0.706327	0.702389
GOTERM_BP_ALL	GO:0060231~mesenchymal to epithelial transition	3	1.10701	0.0243419	SMO, WT1, BASP1	229	18	16792	12.2213	1	0.733373	0.729284
GOTERM_BP_ALL	GO:0001574~ganglioside biosynthetic process	3	1.10701	0.0243419	ST6GALNAC1, ST8SIA4, ST3GAL6	229	18	16792	12.2213	1	0.733373	0.729284
GOTERM_BP_ALL	GO:1903509~liposaccharide metabolic process	6	2.21402	0.0246946	ST6GALNAC1, NEU4, CERK, ST8SIA4, ST3GAL6, GPLD1	229	121	16792	3.63607	1	0.738093	0.733978
GOTERM_BP_ALL	GO:0007165~signal transduction	94	34.6863	0.0250199	GUCY1B3, DOCK3, VIPR2, PGLYRP2, IFITM2, PLXND1, MAST1, ITGA2B, GRIK2, LDLRAD4, TSPAN12, ADRA1A, ANTXR1, PARK2, C1QTNF3, RIMS1, PCLO, SALL2, MDK, RGS1, PEG10, FAM110C, CAPN5, TNFAIP8L1, LEPR, BDKRB1, UNC13C, UNC5A, DAPK1, PDE4D, IL1R2, KREMEN2, HPCAL4, ADRA2A, OLFM1, ARC, SMO, ADORA2B, CD8A, FAM20C, DGKK, GPLD1, EPHA3, RNF165, PTGFR, OR8G3P, CABP4, SH2D2A, RGS16, NRXN3, WAS, LRP4, DTX3, PLD1, NCAL…	229	5775	16792	1.19356	1	0.741049	0.736917
GOTERM_BP_ALL	GO:0044711~single-organism biosynthetic process	28	10.3321	0.025187	GUCY1B3, ST6GALNAC1, VIPR2, OAT, FAXDC2, CACNA1H, CYB5R2, C1QTNF3, RDH10, ST8SIA4, CHST15, LEPR, ST3GAL6, GGT1, ELOVL2, TRPC1, ELOVL3, ACSL4, IGF1, ADRA2A, ADORA2B, ETNK2, LPCAT2, GSTA1, RLN2, NHLRC1, FGFR3, GPLD1	229	1340	16792	1.53222	1	0.741049	0.736917
GOTERM_BP_ALL	GO:0042391~regulation of membrane potential	11	4.05904	0.0257564	RIMS1, KCND2, MYH14, GHRL, GRIK2, ADRA1A, CACNA1H, CACNG4, KCNJ2, PARK2, SPG20	229	360	16792	2.24056	1	0.743567	0.739421
GOTERM_BP_ALL	GO:0010677~negative regulation of cellular carbohydrate metabolic process	4	1.47601	0.0258488	C1QTNF3, GCKR, LEPR, PARK2	229	47	16792	6.24064	1	0.743567	0.739421
GOTERM_BP_ALL	GO:0001525~angiogenesis	12	4.42804	0.0260624	ANGPT2, PLXND1, SH2D2A, ID1, LEPR, RLN2, NRXN3, GHRL, TCF4, PARVA, TSPAN12, GPLD1	229	413	16792	2.13058	1	0.743567	0.739421
GOTERM_BP_ALL	GO:0007409~axonogenesis	12	4.42804	0.0260624	OLFM1, UNC5A, PLXND1, KIF26A, MAP1B, SLITRK3, NRXN3, LRP4, SEMA4G, CTNNA2, RNF165, SPG20	229	413	16792	2.13058	1	0.743567	0.739421
GOTERM_BP_ALL	GO:2001076~positive regulation of metanephric ureteric bud development	2	0.738007	0.0269722	WT1, BASP1	229	2	16792	73.3275	1	0.744438	0.740287
GOTERM_BP_ALL	GO:0007356~thorax and anterior abdomen determination	2	0.738007	0.0269722	WT1, BASP1	229	2	16792	73.3275	1	0.744438	0.740287
GOTERM_BP_ALL	GO:2001074~regulation of metanephric ureteric bud development	2	0.738007	0.0269722	WT1, BASP1	229	2	16792	73.3275	1	0.744438	0.740287
GOTERM_BP_ALL	GO:0048583~regulation of response to stimulus	63	23.2472	0.02702	PGLYRP2, PLXND1, HSPB8, GRIK2, LDLRAD4, ADRA1A, PARK2, C1QTNF3, RIMS1, RGS1, PEG10, FAM110C, TNFAIP8L1, GGT1, DAPK1, PDE4D, IL1R2, KREMEN2, PGC, ADRA2A, CNKSR2, ARC, SMO, RFX6, ADORA2B, CD8A, FAM20C, GPLD1, RNF165, SH2D2A, RGS16, WAS, LRP4, RHOBTB1, GLIS2, ARHGAP20, AGR2, TSPAN5, CTNNA2, GBP1, APOL3, CACNG4, BEND6, ANGPT2, RBPMS, FZD4, SPRY4, NFATC2, IGF1, SEMA4G, MCC, FBXO32, SULF2, MAPK13, P2RX…	229	3636	16792	1.27053	1	0.744438	0.740287
GOTERM_BP_ALL	GO:0003382~epithelial cell morphogenesis	4	1.47601	0.027303	SMO, WT1, BASP1, ID1	229	48	16792	6.11063	1	0.744438	0.740287
GOTERM_BP_ALL	GO:0006939~smooth muscle contraction	5	1.84502	0.0274766	ACTA2, ADORA2B, PDE4D, ADRA1A, SULF2	229	84	16792	4.36473	1	0.744438	0.740287
GOTERM_BP_ALL	GO:0050886~endocrine process	5	1.84502	0.0274766	C1QTNF3, FZD4, OR51E2, GHRL, FOXL2	229	84	16792	4.36473	1	0.744438	0.740287
GOTERM_BP_ALL	GO:0006672~ceramide metabolic process	5	1.84502	0.0285367	ST6GALNAC1, NEU4, CERK, ST8SIA4, ST3GAL6	229	85	16792	4.31338	1	0.767637	0.763357
GOTERM_BP_ALL	GO:0009887~organ morphogenesis	22	8.11808	0.0291407	PLXND1, FZD4, CABP4, LRP4, FOXL2, PARVA, TSPAN12, SULF2, ACTA2, OLFM1, FRAS1, SMO, WT1, BASP1, RDH10, ID2, ID1, HESX1, FAM20C, DCHS1, CTNNA2, FGFR3	229	992	16792	1.62621	1	0.778326	0.773986
GOTERM_BP_ALL	GO:0008217~regulation of blood pressure	7	2.58303	0.029467	ACTA2, ID2, PDE4D, OR51E2, BDKRB1, ADRA1A, NCALD	229	171	16792	3.00171	1	0.781499	0.777141
GOTERM_BP_ALL	GO:0070977~bone maturation	3	1.10701	0.0296982	DCHS1, IGF1, FGFR3	229	20	16792	10.9991	1	0.782123	0.777762
GOTERM_BP_ALL	GO:0061005~cell differentiation involved in kidney development	4	1.47601	0.0303399	ACTA2, WT1, BASP1, GLIS2	229	50	16792	5.8662	1	0.793472	0.789047
GOTERM_BP_ALL	GO:0006109~regulation of carbohydrate metabolic process	7	2.58303	0.03089	C1QTNF3, GCKR, LEPR, TFF3, IGF1, GPLD1, PARK2	229	173	16792	2.96701	1	0.802287	0.797813
GOTERM_BP_ALL	GO:0051240~positive regulation of multicellular organismal process	29	10.7011	0.0317768	SLC1A1, NRXN3, ADRA1A, PARK2, C1QTNF3, RIMS1, BASP1, SLITRK3, BEND6, ANGPT2, PDE4D, OR51E2, FOXL2, IGF1, ADRA2A, SULF2, MAPK13, OLFM1, SMO, WT1, ADORA2B, ID2, MAP1B, RLN2, FAM20C, TCF4, GHRL, GPLD1, EPHA3	229	1431	16792	1.48602	1	0.816348	0.811795
GOTERM_BP_ALL	GO:0048585~negative regulation of response to stimulus	28	10.3321	0.0318649	PGLYRP2, RGS16, LRP4, LDLRAD4, ADRA1A, PARK2, GLIS2, C1QTNF3, RGS1, PEG10, TNFAIP8L1, CTNNA2, GBP1, BEND6, ANGPT2, DAPK1, IL1R2, SPRY4, IGF1, SEMA4G, KREMEN2, MCC, ADRA2A, SULF2, GRIN3A, KIF26A, GHRL, SPG20	229	1369	16792	1.49976	1	0.816348	0.811795
GOTERM_BP_ALL	GO:0097503~sialylation	3	1.10701	0.0325357	ST6GALNAC1, ST8SIA4, ST3GAL6	229	21	16792	10.4754	1	0.822345	0.817759
GOTERM_BP_ALL	GO:0071880~adenylate cyclase-activating adrenergic receptor signaling pathway	3	1.10701	0.0325357	PDE4D, ADRA1A, ADRA2A	229	21	16792	10.4754	1	0.822345	0.817759
GOTERM_BP_ALL	GO:0001508~action potential	6	2.21402	0.0341588	KCND2, MYH14, GRIK2, ADRA1A, CACNA1H, KCNJ2	229	132	16792	3.33307	1	0.847698	0.842971
GOTERM_BP_ALL	GO:0030048~actin filament-based movement	6	2.21402	0.0341588	PDE4D, WAS, MYH14, PARVA, NEB, KCNJ2	229	132	16792	3.33307	1	0.847698	0.842971
GOTERM_BP_ALL	GO:1902578~single-organism localization	62	22.8782	0.0342141	ITGA2B, GRIK2, ADRA1A, PARK2, SYNE1, C1QTNF3, RIMS1, PCLO, LEPR, SLC16A7, BDKRB1, SLC16A3, UNC13C, SLC6A19, SLC15A2, KCND2, DAPK1, PDE4D, IL1R2, TRPC1, ACSL4, FOXL2, ADRA2A, F5, DNM3, ARC, SMO, RFX6, ADORA2B, MAP1B, TMSB15B, GPLD1, SLC1A1, NRXN3, WAS, LRP4, LIN7A, NCALD, CACNA1H, CYB5R2, AGR2, TSPAN5, GABRE, GBP1, KCNJ2, APOL3, CACNG4, SLC38A4, CMTM8, GCKR, RBPMS, FZD4, OR51E2, GABRA3, IGF1, SULF…	229	3614	16792	1.25797	1	0.847698	0.842971
GOTERM_BP_ALL	GO:0060538~skeletal muscle organ development	7	2.58303	0.0347572	EOMES, SMO, WT1, BASP1, MYH14, FAM65B, FOXL2	229	178	16792	2.88367	1	0.850108	0.845368
GOTERM_BP_ALL	GO:0051716~cellular response to stimulus	109	40.2214	0.0348395	GUCY1B3, VIPR2, PGLYRP2, IFITM2, PLXND1, ITGA2B, LDLRAD4, ANTXR1, PARK2, RIMS1, SALL2, RGS1, PEG10, FAM110C, CAPN5, LEPR, GGT1, UNC13C, UNC5A, DAPK1, IL1R2, HPCAL4, OLFM1, ARC, RFX6, SMO, CD8A, DGKK, GPLD1, EPHA3, PTGFR, OR8G3P, SH2D2A, CABP4, DTX3, PLD1, RHOBTB1, CACNA1H, GLIS2, ARHGAP20, TSPAN5, ST3GAL6, RBPMS, FZD4, NFATC2, ESRRG, PARVA, IGF1, MCC, FBXO32, GRIN3A, ID2, ID1, HIST1H4H, TCF4, DCH…	229	6927	16792	1.15385	1	0.850108	0.845368
GOTERM_BP_ALL	GO:0003333~amino acid transmembrane transport	4	1.47601	0.0352143	SLC6A6, SLC6A19, SLC1A1, SLC38A4	229	53	16792	5.53415	1	0.850108	0.845368
GOTERM_BP_ALL	GO:0045912~negative regulation of carbohydrate metabolic process	4	1.47601	0.0352143	C1QTNF3, GCKR, LEPR, PARK2	229	53	16792	5.53415	1	0.850108	0.845368
GOTERM_BP_ALL	GO:0061213~positive regulation of mesonephros development	3	1.10701	0.0354749	SMO, WT1, BASP1	229	22	16792	9.99921	1	0.850945	0.8462
GOTERM_BP_ALL	GO:0006936~muscle contraction	10	3.69004	0.0373181	ACTA2, ADORA2B, PDE4D, MYH14, NEB, ADRA1A, CACNA1H, ADRA2A, KCNJ2, SULF2	229	331	16792	2.21533	1	0.889494	0.884534
GOTERM_BP_ALL	GO:0007189~adenylate cyclase-activating G-protein coupled receptor signaling pathway	5	1.84502	0.0378885	PTGFR, ADORA2B, PDE4D, ADRA1A, ADRA2A	229	93	16792	3.94234	1	0.897409	0.892405
GOTERM_BP_ALL	GO:0072012~glomerulus vasculature development	3	1.10701	0.0385125	ACTA2, ANGPT2, WT1	229	23	16792	9.56446	1	0.898544	0.893534
GOTERM_BP_ALL	GO:0010460~positive regulation of heart rate	3	1.10701	0.0385125	PDE4D, SLC1A1, ADRA1A	229	23	16792	9.56446	1	0.898544	0.893534
GOTERM_BP_ALL	GO:0050808~synapse organization	8	2.95203	0.0386522	DNM3, PCLO, PLXND1, SLITRK3, NRXN3, LRP4, GHRL, CTNNA2	229	231	16792	2.53948	1	0.898544	0.893534
GOTERM_BP_ALL	GO:0060993~kidney morphogenesis	5	1.84502	0.039167	FRAS1, SMO, WT1, BASP1, DCHS1	229	94	16792	3.9004	1	0.904927	0.899881
GOTERM_BP_ALL	GO:0032940~secretion by cell	21	7.74908	0.0399381	UNC13C, FZD4, IL1R2, OR51E2, SLC1A1, ITGA2B, NRXN3, LIN7A, FOXL2, IGF1, PARK2, ADRA2A, F5, C1QTNF3, RIMS1, PCLO, RFX6, ADORA2B, GHRL, GBP1, GPLD1	229	966	16792	1.59408	1	0.911678	0.906594
GOTERM_BP_ALL	GO:0008016~regulation of heart contraction	8	2.95203	0.0399863	KCND2, TRPC1, PDE4D, SLC1A1, ADRA1A, CACNA1H, CACNG4, KCNJ2	229	233	16792	2.51768	1	0.911678	0.906594
GOTERM_BP_ALL	GO:0007354~zygotic determination of anterior/posterior axis, embryo	2	0.738007	0.0401855	WT1, BASP1	229	3	16792	48.885	1	0.911678	0.906594
GOTERM_BP_ALL	GO:0030029~actin filament-based process	16	5.90406	0.041046	PDE4D, WAS, PARVA, NEB, FRY, ANTXR1, PARK2, ADRA2A, FRMD5, EPB41L2, TMSB15B, ID1, MYH14, GHRL, KCNJ2, EPHA3	229	672	16792	1.74589	1	0.915169	0.910066
GOTERM_BP_ALL	GO:0007269~neurotransmitter secretion	6	2.21402	0.0412094	UNC13C, RIMS1, PCLO, NRXN3, LIN7A, PARK2	229	139	16792	3.16522	1	0.915169	0.910066
GOTERM_BP_ALL	GO:0099643~signal release from synapse	6	2.21402	0.0412094	UNC13C, RIMS1, PCLO, NRXN3, LIN7A, PARK2	229	139	16792	3.16522	1	0.915169	0.910066
GOTERM_BP_ALL	GO:0048799~organ maturation	3	1.10701	0.0416454	DCHS1, IGF1, FGFR3	229	24	16792	9.16594	1	0.915169	0.910066
GOTERM_BP_ALL	GO:0090287~regulation of cellular response to growth factor stimulus	8	2.95203	0.041682	FZD4, PEG10, FAM20C, TCF4, LDLRAD4, RNF165, SPG20, SULF2	229	235	16792	2.49626	1	0.915169	0.910066
GOTERM_BP_ALL	GO:0003279~cardiac septum development	5	1.84502	0.0417974	SMO, PLXND1, ID2, PARVA, C5ORF42	229	96	16792	3.81914	1	0.915169	0.910066
GOTERM_BP_ALL	GO:0051101~regulation of DNA binding	5	1.84502	0.0431493	SMO, ID2, ID1, IGF1, PARK2	229	97	16792	3.77977	1	0.939308	0.93407
GOTERM_BP_ALL	GO:0046903~secretion	23	8.48708	0.0434969	UNC13C, FZD4, IL1R2, OR51E2, SLC1A1, ITGA2B, NRXN3, ACSL4, LIN7A, FOXL2, IGF1, PARK2, ADRA2A, F5, C1QTNF3, RIMS1, PCLO, RFX6, ADORA2B, AGR2, GHRL, GBP1, GPLD1	229	1098	16792	1.536	1	0.941434	0.936184
GOTERM_BP_ALL	GO:0030148~sphingolipid biosynthetic process	5	1.84502	0.0445256	ST6GALNAC1, ELOVL2, ELOVL3, ST8SIA4, ST3GAL6	229	98	16792	3.7412	1	0.949338	0.944044
GOTERM_BP_ALL	GO:0061437~renal system vasculature development	3	1.10701	0.0448705	ACTA2, ANGPT2, WT1	229	25	16792	8.7993	1	0.949338	0.944044
GOTERM_BP_ALL	GO:0090075~relaxation of muscle	3	1.10701	0.0448705	ADORA2B, PDE4D, KCNJ2	229	25	16792	8.7993	1	0.949338	0.944044
GOTERM_BP_ALL	GO:0061440~kidney vasculature development	3	1.10701	0.0448705	ACTA2, ANGPT2, WT1	229	25	16792	8.7993	1	0.949338	0.944044
GOTERM_BP_ALL	GO:0008610~lipid biosynthetic process	15	5.53506	0.046099	ST6GALNAC1, FAXDC2, ELOVL2, ELOVL3, ACSL4, CACNA1H, CYB5R2, ETNK2, RDH10, LPCAT2, ST8SIA4, ST3GAL6, GGT1, FGFR3, GPLD1	229	624	16792	1.76268	1	0.968357	0.962957
GOTERM_BP_ALL	GO:0006006~glucose metabolic process	7	2.58303	0.0464134	C1QTNF3, GCKR, LEPR, GHRL, IGF1, GPLD1, PARK2	229	191	16792	2.6874	1	0.968357	0.962957
GOTERM_BP_ALL	GO:0007507~heart development	13	4.79705	0.0467907	EOMES, PLXND1, PARVA, IGF1, ADRA1A, OLFM1, SMO, WT1, BASP1, ID2, ID1, DCHS1, C5ORF42	229	511	16792	1.86547	1	0.968357	0.962957
GOTERM_BP_ALL	GO:0009966~regulation of signal transduction	48	17.7122	0.0467979	SH2D2A, RGS16, LRP4, GRIK2, LDLRAD4, ADRA1A, PARK2, RHOBTB1, GLIS2, C1QTNF3, RIMS1, ARHGAP20, RGS1, FAM110C, PEG10, TNFAIP8L1, AGR2, TSPAN5, GBP1, APOL3, CACNG4, BEND6, RBPMS, FZD4, DAPK1, PDE4D, IL1R2, SPRY4, IGF1, KREMEN2, MCC, ADRA2A, SULF2, CNKSR2, ARC, P2RX5, SMO, ADORA2B, CD8A, KIF26A, ID1, FAM20C, TCF4, GHRL, CXORF36, FGFR3, RNF165, SPG20	229	2728	16792	1.29022	1	0.968357	0.962957
GOTERM_BP_ALL	GO:0099531~presynaptic process involved in chemical synaptic transmission	6	2.21402	0.047905	UNC13C, RIMS1, PCLO, NRXN3, LIN7A, PARK2	229	145	16792	3.03424	1	0.973202	0.967776
GOTERM_BP_ALL	GO:0023051~regulation of signaling	53	19.5572	0.0480356	GRIK2, LDLRAD4, ADRA1A, PARK2, C1QTNF3, RIMS1, RGS1, PEG10, FAM110C, TNFAIP8L1, DAPK1, PDE4D, IL1R2, TRPC1, FOXL2, KREMEN2, ADRA2A, CNKSR2, ARC, SMO, RFX6, ADORA2B, CD8A, FAM20C, GPLD1, RNF165, CNTNAP4, SH2D2A, RGS16, LRP4, RHOBTB1, GLIS2, ARHGAP20, AGR2, TSPAN5, GBP1, APOL3, CACNG4, BEND6, RBPMS, FZD4, SPRY4, IGF1, MCC, SULF2, P2RX5, KIF26A, ID1, TCF4, GHRL, CXORF36, FGFR3, SPG20	229	3070	16792	1.26591	1	0.973202	0.967776
GOTERM_BP_ALL	GO:0061217~regulation of mesonephros development	3	1.10701	0.0481846	SMO, WT1, BASP1	229	26	16792	8.46087	1	0.973202	0.967776
GOTERM_BP_ALL	GO:0045665~negative regulation of neuron differentiation	7	2.58303	0.0483242	DNM3, ID2, ID1, LRP4, SEMA4G, FUOM, SPG20	229	193	16792	2.65955	1	0.973202	0.967776
GOTERM_BP_ALL	GO:0051048~negative regulation of secretion	7	2.58303	0.0483242	C1QTNF3, IL1R2, ACSL4, GHRL, GBP1, ADRA2A, PARK2	229	193	16792	2.65955	1	0.973202	0.967776
GOTERM_BP_ALL	GO:0046879~hormone secretion	9	3.32103	0.0487085	C1QTNF3, PCLO, RFX6, FZD4, GHRL, FOXL2, ADRA2A, GPLD1, PARK2	229	295	16792	2.23711	1	0.975724	0.970284
GOTERM_BP_ALL	GO:0032879~regulation of localization	44	16.2362	0.0500091	PLXND1, ITGA2B, WAS, LRP4, LDLRAD4, PARK2, CACNA1H, GLIS2, C1QTNF3, RIMS1, PCLO, FAM110C, AGR2, BDKRB1, GABRE, GBP1, CACNG4, KCNJ2, GCKR, ANGPT2, RBPMS, KCND2, DAPK1, PDE4D, IL1R2, TRPC1, OR51E2, ACSL4, FOXL2, IGF1, SEMA4G, MCC, ADRA2A, SULF2, ARC, P2RX5, SMO, RFX6, ADORA2B, DNAJC6, MAP1B, C16ORF45, GHRL, GPLD1	229	2473	16792	1.30465	1	0.986338	0.980838
GOTERM_BP_ALL	GO:1905039~carboxylic acid transmembrane transport	4	1.47601	0.0500467	SLC6A6, SLC6A19, SLC1A1, SLC38A4	229	61	16792	4.80836	1	0.986338	0.980838
GOTERM_BP_ALL	GO:0050768~negative regulation of neurogenesis	8	2.95203	0.050286	DNM3, ID2, ID1, C16ORF45, LRP4, SEMA4G, FUOM, SPG20	229	245	16792	2.39437	1	0.986338	0.980838
GOTERM_BP_ALL	GO:1901342~regulation of vasculature development	8	2.95203	0.050286	ANGPT2, PLXND1, WT1, ID1, RLN2, GHRL, TCF4, TSPAN12	229	245	16792	2.39437	1	0.986338	0.980838
GOTERM_BP_ALL	GO:0035637~multicellular organismal signaling	6	2.21402	0.0514806	KCND2, PDE4D, MYH14, GRIK2, CACNG4, KCNJ2	229	148	16792	2.97274	1	0.995861	0.990308
GOTERM_BP_ALL	GO:0006688~glycosphingolipid biosynthetic process	3	1.10701	0.0515849	ST6GALNAC1, ST8SIA4, ST3GAL6	229	27	16792	8.1475	1	0.995861	0.990308
GOTERM_BP_ALL	GO:0071875~adrenergic receptor signaling pathway	3	1.10701	0.0515849	PDE4D, ADRA1A, ADRA2A	229	27	16792	8.1475	1	0.995861	0.990308
GOTERM_BP_ALL	GO:0010648~negative regulation of cell communication	24	8.85609	0.0518292	DAPK1, IL1R2, RGS16, SPRY4, LRP4, LDLRAD4, GRIK2, KREMEN2, IGF1, MCC, ADRA1A, PARK2, ADRA2A, SULF2, GLIS2, C1QTNF3, KIF26A, RGS1, PEG10, TNFAIP8L1, GHRL, GBP1, SPG20, BEND6	229	1182	16792	1.48888	1	0.995861	0.990308
GOTERM_BP_ALL	GO:0001505~regulation of neurotransmitter levels	7	2.58303	0.0524118	UNC13C, RIMS1, PCLO, NRXN3, LIN7A, PARK2, PRIMA1	229	197	16792	2.60555	1	0.996346	0.99079
GOTERM_BP_ALL	GO:0010646~regulation of cell communication	52	19.1882	0.0524842	GRIK2, LDLRAD4, ADRA1A, PARK2, C1QTNF3, RIMS1, RGS1, PEG10, FAM110C, TNFAIP8L1, DAPK1, PDE4D, IL1R2, FOXL2, KREMEN2, ADRA2A, CNKSR2, ARC, SMO, RFX6, ADORA2B, CD8A, FAM20C, GPLD1, RNF165, CNTNAP4, SH2D2A, RGS16, LRP4, RHOBTB1, GLIS2, ARHGAP20, AGR2, TSPAN5, GBP1, APOL3, CACNG4, BEND6, RBPMS, FZD4, SPRY4, IGF1, MCC, SULF2, P2RX5, KIF26A, ID1, TCF4, GHRL, CXORF36, FGFR3, SPG20	229	3020	16792	1.26259	1	0.996346	0.99079
GOTERM_BP_ALL	GO:0001996~positive regulation of heart rate by epinephrine-norepinephrine	2	0.738007	0.0532201	PDE4D, ADRA1A	229	4	16792	36.6638	1	0.996346	0.99079
GOTERM_BP_ALL	GO:0090257~regulation of muscle system process	7	2.58303	0.0532864	ADORA2B, PDE4D, IGF1, FBXO32, ADRA1A, ADRA2A, KCNJ2	229	198	16792	2.59239	1	0.996346	0.99079
GOTERM_BP_ALL	GO:0061387~regulation of extent of cell growth	5	1.84502	0.0532948	OLFM1, PLXND1, MAP1B, SEMA4G, SPG20	229	104	16792	3.52536	1	0.996346	0.99079
GOTERM_BP_ALL	GO:0023057~negative regulation of signaling	24	8.85609	0.0534418	DAPK1, IL1R2, RGS16, SPRY4, LRP4, LDLRAD4, GRIK2, KREMEN2, IGF1, MCC, ADRA1A, PARK2, ADRA2A, SULF2, GLIS2, C1QTNF3, KIF26A, RGS1, PEG10, TNFAIP8L1, GHRL, GBP1, SPG20, BEND6	229	1186	16792	1.48386	1	0.996346	0.99079
GOTERM_BP_ALL	GO:0050795~regulation of behavior	4	1.47601	0.0541601	MDK, LEPR, GHRL, CNTNAP4	229	63	16792	4.65571	1	0.999838	0.994262
GOTERM_BP_ALL	GO:0019226~transmission of nerve impulse	4	1.47601	0.0541601	KCND2, MYH14, GRIK2, CACNG4	229	63	16792	4.65571	1	0.999838	0.994262
GOTERM_BP_ALL	GO:0001964~startle response	3	1.10701	0.0550683	GRIN3A, CTNNA2, PARK2	229	28	16792	7.85652	1	1	0.994688
GOTERM_BP_ALL	GO:0030073~insulin secretion	6	2.21402	0.0552086	PCLO, RFX6, GHRL, ADRA2A, GPLD1, PARK2	229	151	16792	2.91368	1	1	0.994688
GOTERM_BP_ALL	GO:1903825~organic acid transmembrane transport	4	1.47601	0.0562758	SLC6A6, SLC6A19, SLC1A1, SLC38A4	229	64	16792	4.58297	1	1	0.994688
GOTERM_BP_ALL	GO:0048519~negative regulation of biological process	75	27.6753	0.0563151	VIPR2, PGLYRP2, IFITM2, GRIK2, LDLRAD4, FRY, ADRA1A, ANTXR1, PARK2, C1QTNF3, SALL2, BASP1, MDK, RGS1, PEG10, PPP4R4, TNFAIP8L1, LEPR, BDKRB1, HIST1H2AC, EOMES, DAPK1, PDE4D, IL1R2, TRPC1, ACSL4, FOXL2, KREMEN2, ADRA2A, DNM3, OLFM1, MAF, SMO, ADORA2B, MAP1B, TMSB15B, TFF1, GPLD1, PTGFR, CSTA, RGS16, WAS, LRP4, FUOM, TFPI, GLIS2, ASZ1, AGR2, HESX1, CTNNA2, GABRE, GBP1, BEND6, GCKR, ANGPT2, FZD4, SP…	229	4623	16792	1.18961	1	1	0.994688
GOTERM_BP_ALL	GO:0010975~regulation of neuron projection development	11	4.05904	0.0563708	DNM3, OLFM1, RIMS1, PLXND1, MAP1B, ID1, LRP4, SEMA4G, EPHA3, PARK2, SPG20	229	413	16792	1.95303	1	1	0.994688
GOTERM_BP_ALL	GO:0021987~cerebral cortex development	5	1.84502	0.0564119	EOMES, SMO, MDK, C16ORF45, CCDC141	229	106	16792	3.45884	1	1	0.994688
GOTERM_BP_ALL	GO:0009914~hormone transport	9	3.32103	0.0579331	C1QTNF3, PCLO, RFX6, FZD4, GHRL, FOXL2, ADRA2A, GPLD1, PARK2	229	306	16792	2.15669	1	1	0.994688
GOTERM_BP_ALL	GO:0014902~myotube differentiation	5	1.84502	0.0580065	SMO, NFATC2, FAM65B, IGF1, CACNA1H	229	107	16792	3.42652	1	1	0.994688
GOTERM_BP_ALL	GO:0019228~neuronal action potential	3	1.10701	0.0586321	KCND2, MYH14, GRIK2	229	29	16792	7.5856	1	1	0.994688
GOTERM_BP_ALL	GO:0071868~cellular response to monoamine stimulus	3	1.10701	0.0586321	PDE4D, ID1, PARK2	229	29	16792	7.5856	1	1	0.994688
GOTERM_BP_ALL	GO:0071870~cellular response to catecholamine stimulus	3	1.10701	0.0586321	PDE4D, ID1, PARK2	229	29	16792	7.5856	1	1	0.994688
GOTERM_BP_ALL	GO:0061061~muscle structure development	14	5.16605	0.0589234	EOMES, NFATC2, FOXL2, NEB, IGF1, CACNA1H, SYNE1, SMO, WT1, BASP1, MYH14, FAM65B, CTNNA2, RNF165	229	589	16792	1.74293	1	1	0.994688
GOTERM_BP_ALL	GO:0007167~enzyme linked receptor protein signaling pathway	20	7.38007	0.0610001	ANGPT2, RBPMS, SH2D2A, LRP4, LDLRAD4, IGF1, ADRA2A, MAPK13, SULF2, CD8A, PEG10, ID1, REPS2, AGR2, GHRL, FGFR3, GPLD1, EPHA3, RNF165, SPG20	229	954	16792	1.53726	1	1	0.994688
GOTERM_BP_ALL	GO:0060560~developmental growth involved in morphogenesis	7	2.58303	0.0612033	RIMS1, PLXND1, RDH10, MAP1B, SEMA4G, PARK2, SPG20	229	205	16792	2.50387	1	1	0.994688
GOTERM_BP_ALL	GO:1900449~regulation of glutamate receptor signaling pathway	3	1.10701	0.0622733	ARC, DAPK1, CACNG4	229	30	16792	7.33275	1	1	0.994688
GOTERM_BP_ALL	GO:0007517~muscle organ development	10	3.69004	0.0623034	EOMES, SMO, WT1, BASP1, MYH14, FAM65B, FOXL2, NEB, IGF1, CACNA1H	229	366	16792	2.00348	1	1	0.994688
GOTERM_BP_ALL	GO:0007010~cytoskeleton organization	23	8.48708	0.0625094	MAST1, WAS, PARVA, NEB, FRY, ANTXR1, PARK2, ADRA2A, SYNE1, ARC, FRMD5, PCLO, KATNAL2, MAP1B, EPB41L2, TMSB15B, MAP1A, ID1, C16ORF45, MYH14, GHRL, CTNNA2, EPHA3	229	1144	16792	1.47424	1	1	0.994688
GOTERM_BP_ALL	GO:0044723~single-organism carbohydrate metabolic process	15	5.53506	0.0640568	ST6GALNAC1, GCKR, FUCA2, IGF1, FUOM, PARK2, C1QTNF3, NEU4, CHST15, LEPR, ST8SIA4, NHLRC1, ST3GAL6, GHRL, GPLD1	229	656	16792	1.6767	1	1	0.994688
GOTERM_BP_ALL	GO:0005975~carbohydrate metabolic process	17	6.27306	0.0651242	ST6GALNAC1, GCKR, FUCA2, IGF1, FUOM, PARK2, C1QTNF3, NEU4, CHST15, LEPR, TFF3, ST8SIA4, NHLRC1, ST3GAL6, TFF1, GHRL, GPLD1	229	778	16792	1.60227	1	1	0.994688
GOTERM_BP_ALL	GO:0009968~negative regulation of signal transduction	22	8.11808	0.0662905	DAPK1, IL1R2, RGS16, SPRY4, LRP4, LDLRAD4, KREMEN2, IGF1, MCC, ADRA1A, PARK2, ADRA2A, SULF2, GLIS2, C1QTNF3, KIF26A, RGS1, PEG10, TNFAIP8L1, GBP1, SPG20, BEND6	229	1089	16792	1.48136	1	1	0.994688
GOTERM_BP_ALL	GO:0090066~regulation of anatomical structure size	12	4.42804	0.0666055	ACTA2, OLFM1, PLXND1, ADORA2B, MAP1B, TMSB15B, WAS, NEB, SEMA4G, ADRA1A, ADRA2A, SPG20	229	484	16792	1.81804	1	1	0.994688
GOTERM_BP_ALL	GO:0051961~negative regulation of nervous system development	8	2.95203	0.067064	DNM3, ID2, ID1, C16ORF45, LRP4, SEMA4G, FUOM, SPG20	229	264	16792	2.22205	1	1	0.994688
GOTERM_BP_ALL	GO:0009311~oligosaccharide metabolic process	4	1.47601	0.0674299	ST6GALNAC1, NEU4, ST8SIA4, ST3GAL6	229	69	16792	4.25087	1	1	0.994688
GOTERM_BP_ALL	GO:0099536~synaptic signaling	14	5.16605	0.0689	UNC13C, KCND2, SLC1A1, NRXN3, LIN7A, GRIK2, ADRA1A, PARK2, RIMS1, ARC, PCLO, NOVA1, GHRL, CNTNAP4	229	604	16792	1.69964	1	1	0.994688
GOTERM_BP_ALL	GO:0099537~trans-synaptic signaling	14	5.16605	0.0689	UNC13C, KCND2, SLC1A1, NRXN3, LIN7A, GRIK2, ADRA1A, PARK2, RIMS1, ARC, PCLO, NOVA1, GHRL, CNTNAP4	229	604	16792	1.69964	1	1	0.994688
GOTERM_BP_ALL	GO:0007268~chemical synaptic transmission	14	5.16605	0.0689	UNC13C, KCND2, SLC1A1, NRXN3, LIN7A, GRIK2, ADRA1A, PARK2, RIMS1, ARC, PCLO, NOVA1, GHRL, CNTNAP4	229	604	16792	1.69964	1	1	0.994688
GOTERM_BP_ALL	GO:0098916~anterograde trans-synaptic signaling	14	5.16605	0.0689	UNC13C, KCND2, SLC1A1, NRXN3, LIN7A, GRIK2, ADRA1A, PARK2, RIMS1, ARC, PCLO, NOVA1, GHRL, CNTNAP4	229	604	16792	1.69964	1	1	0.994688
GOTERM_BP_ALL	GO:0032846~positive regulation of homeostatic process	7	2.58303	0.0695861	P2RX5, RFX6, TRPC1, ID2, BDKRB1, GHRL, GPLD1	229	212	16792	2.42119	1	1	0.994688
GOTERM_BP_ALL	GO:0099601~regulation of neurotransmitter receptor activity	3	1.10701	0.0697775	ARC, DAPK1, CACNG4	229	32	16792	6.87445	1	1	0.994688
GOTERM_BP_ALL	GO:0050807~regulation of synapse organization	5	1.84502	0.0716189	SLITRK3, NRXN3, LRP4, GHRL, CTNNA2	229	115	16792	3.18815	1	1	0.994688
GOTERM_BP_ALL	GO:0007586~digestion	6	2.21402	0.0721717	PRSS1, TFF3, TFF1, GHRL, PGC, ADRA2A	229	163	16792	2.69917	1	1	0.994688
GOTERM_BP_ALL	GO:0060421~positive regulation of heart growth	3	1.10701	0.0736351	WT1, BASP1, IGF1	229	33	16792	6.66614	1	1	0.994688
GOTERM_BP_ALL	GO:0046887~positive regulation of hormone secretion	5	1.84502	0.075256	C1QTNF3, RFX6, GHRL, FOXL2, GPLD1	229	117	16792	3.13365	1	1	0.994688
GOTERM_BP_ALL	GO:0043269~regulation of ion transport	13	4.79705	0.0756991	KCND2, DAPK1, TRPC1, PDE4D, ACSL4, CACNA1H, ADRA2A, P2RX5, ARC, BDKRB1, GABRE, KCNJ2, CACNG4	229	554	16792	1.72068	1	1	0.994688
GOTERM_BP_ALL	GO:0050789~regulation of biological process	160	59.0406	0.0757016	GUCY1B3, VIPR2, PGLYRP2, IFITM2, PLXND1, ITGA2B, LDLRAD4, FRY, ANTXR1, PARK2, RIMS1, SALL2, RGS1, BASP1, PEG10, PPP4R4, FAM110C, ZNF208, CAPN5, LEPR, GGT1, PTRF, HIST1H2AC, EOMES, UNC13C, ZNF681, UNC5A, DAPK1, IL1R2, ACSL4, PCOLCE, PGC, HPCAL4, OLFM1, ARC, MAF, RFX6, SMO, CD8A, MAP1B, NHLRC1, ZNF676, DGKK, GPLD1, EPHA3, PTGFR, OR8G3P, SH2D2A, CABP4, SLC1A1, DTX3, PLD1, FBLN2, RHOBTB1, CACNA1H, GL…	229	10922	16792	1.0742	1	1	0.994688
GOTERM_BP_ALL	GO:0030036~actin cytoskeleton organization	13	4.79705	0.07578	WAS, PARVA, NEB, FRY, ANTXR1, PARK2, ADRA2A, FRMD5, EPB41L2, TMSB15B, ID1, MYH14, GHRL	229	553	16792	1.72379	1	1	0.994688
GOTERM_BP_ALL	GO:0044262~cellular carbohydrate metabolic process	8	2.95203	0.0771535	C1QTNF3, GCKR, LEPR, TFF3, NHLRC1, IGF1, GPLD1, PARK2	229	271	16792	2.16465	1	1	0.994688
GOTERM_BP_ALL	GO:0048854~brain morphogenesis	3	1.10701	0.0775596	SMO, HESX1, CTNNA2	229	34	16792	6.47007	1	1	0.994688
GOTERM_BP_ALL	GO:0014031~mesenchymal cell development	6	2.21402	0.0776555	EOMES, OLFM1, SMO, RDH10, LDLRAD4, SEMA4G	229	167	16792	2.63452	1	1	0.994688
GOTERM_BP_ALL	GO:0007188~adenylate cyclase-modulating G-protein coupled receptor signaling pathway	6	2.21402	0.0776555	PTGFR, ADORA2B, RGS1, PDE4D, ADRA1A, ADRA2A	229	167	16792	2.63452	1	1	0.994688
GOTERM_BP_ALL	GO:0035502~metanephric part of ureteric bud development	2	0.738007	0.0787629	WT1, BASP1	229	6	16792	24.4425	1	1	0.994688
GOTERM_BP_ALL	GO:0033132~negative regulation of glucokinase activity	2	0.738007	0.0787629	GCKR, PARK2	229	6	16792	24.4425	1	1	0.994688
GOTERM_BP_ALL	GO:1903300~negative regulation of hexokinase activity	2	0.738007	0.0787629	GCKR, PARK2	229	6	16792	24.4425	1	1	0.994688
GOTERM_BP_ALL	GO:0050770~regulation of axonogenesis	6	2.21402	0.0791949	OLFM1, PLXND1, MAP1B, LRP4, SEMA4G, SPG20	229	168	16792	2.61884	1	1	0.994688
GOTERM_BP_ALL	GO:0065007~biological regulation	168	61.9926	0.079965	GUCY1B3, VIPR2, PGLYRP2, IFITM2, PLXND1, ITGA2B, LDLRAD4, FRY, ANTXR1, PARK2, RIMS1, RINL, SALL2, RGS1, BASP1, PEG10, PPP4R4, FAM110C, ZNF208, CAPN5, LEPR, GGT1, PTRF, HIST1H2AC, PRIMA1, EOMES, UNC13C, ZNF681, UNC5A, DAPK1, IL1R2, DIO1, ACSL4, PCOLCE, PGC, HPCAL4, OLFM1, ARC, MAF, RFX6, SMO, CD8A, MAP1B, NHLRC1, ZNF676, DGKK, GPLD1, EPHA3, PTGFR, OR8G3P, SH2D2A, CABP4, SLC1A1, LIN7A, DTX3, PLD1, …	229	11548	16792	1.06677	1	1	0.994688
GOTERM_BP_ALL	GO:0022414~reproductive process	26	9.5941	0.0811453	PTGFR, RPL10L, DNAH9, VCX, FUOM, ANTXR1, SPATA6, CACNA1H, BASP1, RDH10, PEG10, ASZ1, LEPR, GGT1, EOMES, ANGPT2, FZD4, EAF2, ACSL4, FOXL2, IGF1, WT1, ETNK2, RLN2, GHRL, DZIP1	229	1373	16792	1.38858	1	1	0.994688
GOTERM_BP_ALL	GO:0045823~positive regulation of heart contraction	3	1.10701	0.0815485	PDE4D, SLC1A1, ADRA1A	229	35	16792	6.28522	1	1	0.994688
GOTERM_BP_ALL	GO:0046942~carboxylic acid transport	8	2.95203	0.082022	SLC6A6, RIMS1, SLC6A19, SLC1A1, SLC16A7, ACSL4, SLC16A3, SLC38A4	229	275	16792	2.13316	1	1	0.994688
GOTERM_BP_ALL	GO:0048518~positive regulation of biological process	83	30.6273	0.0820832	VIPR2, PGLYRP2, ITGA2B, GRIK2, ADRA1A, ANTXR1, PARK2, C1QTNF3, RIMS1, BASP1, MDK, FAM110C, BDKRB1, EOMES, DAPK1, PDE4D, TRPC1, ACSL4, FOXL2, PCOLCE, PGC, ADRA2A, ACTA2, DNM3, OLFM1, ARC, MAF, SMO, RFX6, ADORA2B, CD8A, MAP1B, FAM20C, NHLRC1, GPLD1, EPHA3, RNF165, PTGFR, SH2D2A, SLC1A1, NRXN3, WAS, LRP4, CRIP2, FBLN2, CACNA1H, GLIS2, SLITRK3, AGR2, TSPAN5, ZNF502, CTNNA2, MAGEC2, GBP1, KCNJ2, APOL3…	229	5285	16792	1.1516	1	1	0.994688
GOTERM_BP_ALL	GO:0000003~reproduction	26	9.5941	0.082191	PTGFR, RPL10L, DNAH9, VCX, FUOM, ANTXR1, SPATA6, CACNA1H, BASP1, RDH10, PEG10, ASZ1, LEPR, GGT1, EOMES, ANGPT2, FZD4, EAF2, ACSL4, FOXL2, IGF1, WT1, ETNK2, RLN2, GHRL, DZIP1	229	1375	16792	1.38656	1	1	0.994688
GOTERM_BP_ALL	GO:0045765~regulation of angiogenesis	7	2.58303	0.0826356	ANGPT2, PLXND1, ID1, RLN2, GHRL, TCF4, TSPAN12	229	222	16792	2.31213	1	1	0.994688
GOTERM_BP_ALL	GO:0015711~organic anion transport	9	3.32103	0.0826725	CYB5R2, SLC6A6, RIMS1, SLC6A19, SLC1A1, SLC16A7, ACSL4, SLC16A3, SLC38A4	229	331	16792	1.9938	1	1	0.994688
GOTERM_BP_ALL	GO:0051046~regulation of secretion	15	5.53506	0.0827298	IL1R2, OR51E2, ACSL4, FOXL2, IGF1, PARK2, ADRA2A, C1QTNF3, RIMS1, PCLO, RFX6, ADORA2B, GHRL, GBP1, GPLD1	229	683	16792	1.61041	1	1	0.994688
GOTERM_BP_ALL	GO:1903531~negative regulation of secretion by cell	6	2.21402	0.0840947	C1QTNF3, IL1R2, GHRL, GBP1, ADRA2A, PARK2	229	171	16792	2.5729	1	1	0.994688
GOTERM_BP_ALL	GO:0030198~extracellular matrix organization	9	3.32103	0.0862772	SMOC2, PRSS1, WT1, COL4A4, ITGA2B, KLK2, ANTXR1, LOXL1, SULF2	229	334	16792	1.97589	1	1	0.994688
GOTERM_BP_ALL	GO:0051962~positive regulation of nervous system development	11	4.05904	0.0865181	RIMS1, SMO, MAP1B, ID2, SLITRK3, NRXN3, GHRL, TCF4, EPHA3, PARK2, BEND6	229	449	16792	1.79644	1	1	0.994688
GOTERM_BP_ALL	GO:0043062~extracellular structure organization	9	3.32103	0.087215	SMOC2, PRSS1, WT1, COL4A4, ITGA2B, KLK2, ANTXR1, LOXL1, SULF2	229	335	16792	1.96999	1	1	0.994688
GOTERM_BP_ALL	GO:0034765~regulation of ion transmembrane transport	10	3.69004	0.0872873	ARC, KCND2, DAPK1, TRPC1, PDE4D, BDKRB1, CACNA1H, CACNG4, ADRA2A, KCNJ2	229	392	16792	1.8706	1	1	0.994688
GOTERM_BP_ALL	GO:0050708~regulation of protein secretion	10	3.69004	0.0872873	C1QTNF3, RFX6, IL1R2, OR51E2, GHRL, IGF1, GBP1, ADRA2A, GPLD1, PARK2	229	392	16792	1.8706	1	1	0.994688
GOTERM_BP_ALL	GO:0032844~regulation of homeostatic process	11	4.05904	0.0875136	P2RX5, RFX6, TRPC1, ID2, PDE4D, LEPR, BDKRB1, GHRL, ADRA2A, GPLD1, PARK2	229	451	16792	1.78848	1	1	0.994688
GOTERM_BP_ALL	GO:0007267~cell-cell signaling	28	10.3321	0.0884632	VIPR2, SLC1A1, NRXN3, LRP4, LIN7A, GRIK2, ADRA1A, PARK2, C1QTNF3, RIMS1, PCLO, UNC13C, KCND2, FZD4, FOXL2, KREMEN2, MCC, ADRA2A, SULF2, ARC, SMO, RFX6, NOVA1, GHRL, FGFR3, IL17C, GPLD1, CNTNAP4	229	1517	16792	1.35344	1	1	0.994688
GOTERM_BP_ALL	GO:0010469~regulation of receptor activity	5	1.84502	0.0887009	ARC, DAPK1, PDE4D, CACNG4, ADRA2A	229	124	16792	2.95675	1	1	0.994688
GOTERM_BP_ALL	GO:1903530~regulation of secretion by cell	14	5.16605	0.0887932	IL1R2, OR51E2, FOXL2, IGF1, PARK2, ADRA2A, C1QTNF3, RIMS1, PCLO, RFX6, ADORA2B, GHRL, GBP1, GPLD1	229	630	16792	1.6295	1	1	0.994688
GOTERM_BP_ALL	GO:0003321~positive regulation of blood pressure by epinephrine-norepinephrine	2	0.738007	0.0912758	PDE4D, ADRA1A	229	7	16792	20.9507	1	1	0.994688
GOTERM_BP_ALL	GO:0019368~fatty acid elongation, unsaturated fatty acid	2	0.738007	0.0912758	ELOVL2, ELOVL3	229	7	16792	20.9507	1	1	0.994688
GOTERM_BP_ALL	GO:0003190~atrioventricular valve formation	2	0.738007	0.0912758	OLFM1, DCHS1	229	7	16792	20.9507	1	1	0.994688
GOTERM_BP_ALL	GO:0019367~fatty acid elongation, saturated fatty acid	2	0.738007	0.0912758	ELOVL2, ELOVL3	229	7	16792	20.9507	1	1	0.994688
GOTERM_BP_ALL	GO:0034625~fatty acid elongation, monounsaturated fatty acid	2	0.738007	0.0912758	ELOVL2, ELOVL3	229	7	16792	20.9507	1	1	0.994688
GOTERM_BP_ALL	GO:0034626~fatty acid elongation, polyunsaturated fatty acid	2	0.738007	0.0912758	ELOVL2, ELOVL3	229	7	16792	20.9507	1	1	0.994688
GOTERM_BP_ALL	GO:0031344~regulation of cell projection organization	13	4.79705	0.0913901	PLXND1, LRP4, SEMA4G, PLD1, PARK2, DNM3, OLFM1, RIMS1, MAP1B, FAM110C, ID1, EPHA3, SPG20	229	572	16792	1.66653	1	1	0.994688
GOTERM_BP_ALL	GO:0006811~ion transport	27	9.9631	0.091903	SLC1A1, GRIK2, ADRA1A, CACNA1H, NCALD, CYB5R2, RIMS1, SLC16A7, BDKRB1, GABRE, SLC16A3, CACNG4, KCNJ2, SLC38A4, SLC6A19, SLC15A2, KCND2, DAPK1, PDE4D, TRPC1, GABRA3, ACSL4, ADRA2A, SLC6A6, ARC, P2RX5, GRIN3A	229	1458	16792	1.35792	1	1	0.994688
GOTERM_BP_ALL	GO:0006629~lipid metabolic process	25	9.22509	0.0931658	ST6GALNAC1, CERK, FAXDC2, PLD1, CACNA1H, CYB5R2, NEU4, RDH10, ST8SIA4, LEPR, ST3GAL6, GGT1, ELOVL2, ELOVL3, ACSL4, DHRS2, ADRA2A, ETNK2, LPCAT2, GSTA1, PLCH1, DGKK, FGFR3, GPLD1, PLA1A	229	1330	16792	1.37834	1	1	0.994688
GOTERM_BP_ALL	GO:0046676~negative regulation of insulin secretion	3	1.10701	0.0938773	GHRL, ADRA2A, PARK2	229	38	16792	5.78901	1	1	0.994688
GOTERM_BP_ALL	GO:0048762~mesenchymal cell differentiation	6	2.21402	0.0954435	EOMES, OLFM1, SMO, RDH10, LDLRAD4, SEMA4G	229	178	16792	2.47171	1	1	0.994688
GOTERM_BP_ALL	GO:0051049~regulation of transport	32	11.8081	0.0964345	PARK2, CACNA1H, C1QTNF3, RIMS1, PCLO, BDKRB1, GABRE, GBP1, CACNG4, KCNJ2, GCKR, RBPMS, KCND2, DAPK1, PDE4D, IL1R2, TRPC1, OR51E2, ACSL4, FOXL2, IGF1, ADRA2A, SULF2, ARC, P2RX5, SMO, RFX6, ADORA2B, DNAJC6, MAP1B, GHRL, GPLD1	229	1796	16792	1.3065	1	1	0.994688
GOTERM_BP_ALL	GO:1900182~positive regulation of protein localization to nucleus	5	1.84502	0.0968689	SMO, RBPMS, IGF1, SULF2, GLIS2	229	128	16792	2.86436	1	1	0.994688
GOTERM_BP_ALL	GO:0045596~negative regulation of cell differentiation	14	5.16605	0.0969087	PGLYRP2, LRP4, LDLRAD4, SEMA4G, IGF1, FUOM, DNM3, SMO, ID2, ID1, C16ORF45, HIST1H4H, GBP1, SPG20	229	640	16792	1.60404	1	1	0.994688
GOTERM_BP_ALL	GO:0045055~regulated exocytosis	8	2.95203	0.0973498	UNC13C, RIMS1, PCLO, ADORA2B, ITGA2B, IGF1, ADRA2A, F5	229	288	16792	2.03688	1	1	0.994688
GOTERM_BP_ALL	GO:0034446~substrate adhesion-dependent cell spreading	4	1.47601	0.0978544	FZD4, PARVA, GBP1, ANTXR1	229	81	16792	3.62111	1	1	0.994688
GOTERM_BP_ALL	GO:0090184~positive regulation of kidney development	3	1.10701	0.0980998	SMO, WT1, BASP1	229	39	16792	5.64058	1	1	0.994688
GOTERM_BP_ALL	GO:0035850~epithelial cell differentiation involved in kidney development	3	1.10701	0.0980998	ACTA2, WT1, BASP1	229	39	16792	5.64058	1	1	0.994688
GOTERM_BP_ALL	GO:0030814~regulation of cAMP metabolic process	5	1.84502	0.0989644	VIPR2, ADORA2B, PDE4D, RLN2, ADRA2A	229	129	16792	2.84215	1	1	0.994688
