# Supplementary material for: PROL1 is essential for xenograft tumor development in mice injected with the human prostate cancer cell-line, LNCaP, and modulates cell migration and invasion
Source: J Mens Health. Author manuscript; Available in PMC 2022 May 10. (PMC9089447; doi:10.31083/jomh.2021.131)
Supplement: Supplemental Table S4 [file NIHMS1779046-supplement-Supplemental_Table_S4.xlsx]

## Sheet: Sheet1
Supplemental Table S4: Gene ontology analysis of differentially expressed genes resulting from PROL1 knockout in LNCaP cells: biological function
Category	Term	Count	%	PValue	Genes	List Total	Pop Hits	Pop Total	Fold Enrichment	Bonferroni	Benjamini	FDR
GOTERM_BP_ALL	GO:0044707~single-multicellular organism process	442	35.1351	1.0498e-11	PRSS1, PGLYRP2, SERPINE2, WIPF3, PREX2, RNF112, HOXA9, ALCAM, DPYSL4, SOX18, PSMD5, UNC5A, RFX3, UNC5C, HPCAL4, HSPG2, GABRG2, SYTL2, NUP93, BCAN, RFX6, MAP1B, TMEM79, TXNIP, PRKD1, ATF5, GPLD1, HOXB5, ASTN1, FLG, AGAP2, PLA2G7, UGT8, TERT, TTPA, RDH10, EPB41L3, HESX1, ALX4, C5ORF42, ABCA1, NAPSA, FZD2, CADM1, FZD4, NEBL, PLK2, FZD9, FN1, NFATC2, HRNR, NFATC4, FERMT1, GJB2, RNF103, GRIN3A, TNFSF4…	968	5943	16792	1.29016	7.45466e-08	7.45464e-08	7.25727e-08
GOTERM_BP_ALL	GO:0048468~cell development	174	13.8315	4.52321e-09	PLXND1, CPNE5, SERPINE2, ULK4, LDLRAD4, FRY, CLU, ANTXR1, PARK2, HOXA11, DHFRP1, TUBB8, PREX2, RNF112, RIMS1, ALCAM, DPYSL4, SOX18, BASP1, KIF5C, FAM65B, SOX8, SOX9, PITX2, SEMA6B, PAQR8, EOMES, EPHA5, CCDC155, UNC5A, TMOD2, MAGI2, RFX3, ACSL4, UNC5C, ANK3, MYO7A, RUNX2, SLC9B2, NUP93, OLFM1, MAF, SMO, MAP1B, TMEM79, PRKD1, ATF5, OBSL1, PHLDB2, EPHA3, DLX1, EPAS1, CABP4, SDC2, TWIST1, LPAR3, EFNA…	968	1968	16792	1.53374	3.21188e-05	1.60597e-05	1.56345e-05
GOTERM_BP_ALL	GO:0032501~multicellular organismal process	487	38.7122	3.43972e-08	PRSS1, PGLYRP2, SERPINE2, WIPF3, PREX2, FAM134B, RNF112, HOXA9, ALCAM, DPYSL4, SOX18, PSMD5, UNC5A, RFX3, UNC5C, HPCAL4, HSPG2, GABRG2, SYTL2, NUP93, BCAN, RFX6, MAP1B, TMEM79, TXNIP, PRKD1, ATF5, GPLD1, HOXB5, ASTN1, FLG, LXN, AGAP2, PLA2G7, UGT8, TERT, TTPA, RDH10, EPB41L3, HESX1, ALX4, C5ORF42, ABCA1, NAPSA, FZD2, CADM1, FZD4, NEBL, PLK2, FZD9, FN1, NFATC2, HRNR, NFATC4, FERMT1, GJB2, RNF103, …	968	7027	16792	1.20223	0.000244224	8.14181e-05	7.92625e-05
GOTERM_BP_ALL	GO:0048731~system development	320	25.4372	6.04272e-08	PGLYRP2, SERPINE2, CPNE5, ULK4, LDLRAD4, ANTXR1, DHFRP1, PREX2, RNF112, HOXA9, ALCAM, DPYSL4, SOX18, PSMD5, PEG10, TNFSF10, FAM65B, SOX8, SOX9, EPHA5, SLC6A17, UNC5A, HLA-B, AP1B1, EBF2, RFX3, ACSL4, UNC5C, MYO7A, ANK3, HPCAL4, HSPG2, RUNX2, NUP93, BCAN, OMP, RFX6, IL23A, MAP1B, KCNQ2, TMEM79, TXNIP, PRKD1, ATF5, OBSL1, GPLD1, EPHA3, HOXB5, ASTN1, FLG, EPAS1, SDC2, FOXG1, SH2D2A, LHB, WNK4, AGAP2…	968	4291	16792	1.29366	0.000429001	9.73851e-05	9.48068e-05
GOTERM_BP_ALL	GO:0048699~generation of neurons	126	10.0159	6.99093e-08	PLXND1, CPNE5, SERPINE2, ULK4, FRY, PARK2, DHFRP1, PREX2, RNF112, RIMS1, ALCAM, DPYSL4, KIF5C, SOX8, SOX9, PITX2, SEMA6B, EOMES, EPHA5, UNC5A, MAGI2, ACSL4, UNC5C, ANK3, MYO7A, RUNX2, OLFM1, SMO, MAP1B, PRKD1, ATF5, OBSL1, EPHA3, ASTN1, DLX1, CABP4, SDC2, TWIST1, LPAR3, EFNA5, UGT8, BRINP1, TERT, MAP2, EPB41L3, NTNG1, SYT4, SYT3, FZD2, FZD4, PLK2, FN1, FZD9, FOXN4, SSH3, BMP6, NFATC4, BMP4, LRFN2…	968	1357	16792	1.61071	0.000496303	9.73851e-05	9.48068e-05
GOTERM_BP_ALL	GO:0030154~cell differentiation	279	22.1781	8.41725e-08	IFITM1, PGLYRP2, SERPINE2, CPNE5, WIPF3, ULK4, LDLRAD4, ANTXR1, DHFRP1, PREX2, RNF112, HOXA9, ALCAM, DPYSL4, SOX18, PEG10, FAM65B, SOX8, SOX9, PAQR8, EPHA5, UNC5A, HLA-B, EBF2, RFX3, ACSL4, UNC5C, MYO7A, ANK3, RUNX2, NUP93, OMP, RFX6, IL23A, MAP1B, TMEM79, TXNIP, PRKD1, ATF5, TRIB2, OBSL1, CCNO, GPLD1, EPHA3, HOXB5, ASTN1, FLG, EPAS1, SDC2, SH2D2A, TWIST1, LPAR3, APCDD1, UGT8, TERT, MAP2, TTPA, R…	968	3652	16792	1.32526	0.000597531	9.73851e-05	9.48068e-05
GOTERM_BP_ALL	GO:0030182~neuron differentiation	116	9.22099	9.59999e-08	PLXND1, CPNE5, ULK4, FRY, PARK2, DHFRP1, PREX2, RNF112, RIMS1, ALCAM, DPYSL4, KIF5C, SOX8, SOX9, PITX2, SEMA6B, EOMES, EPHA5, UNC5A, MAGI2, ACSL4, UNC5C, ANK3, MYO7A, RUNX2, OLFM1, SMO, MAP1B, PRKD1, ATF5, OBSL1, EPHA3, DLX1, CABP4, SDC2, LPAR3, EFNA5, UGT8, BRINP1, MAP2, EPB41L3, NTNG1, SYT4, SYT3, FZD2, FZD4, PLK2, FN1, FOXN4, SSH3, BMP6, NFATC4, BMP4, LRFN2, SDK1, DAB1, GRIN3A, DLG4, ID2, FEV,…	968	1226	16792	1.64133	0.000681463	9.73851e-05	9.48068e-05
GOTERM_BP_ALL	GO:0007275~multicellular organism development	354	28.1399	1.47312e-07	IL1RN, PGLYRP2, SERPINE2, CPNE5, WIPF3, ULK4, LDLRAD4, ANTXR1, DHFRP1, PREX2, RNF112, HOXA9, ALCAM, DPYSL4, SOX18, PSMD5, PEG10, TNFSF10, FAM65B, SOX8, SOX9, PAQR8, EPHA5, SLC6A17, UNC5A, HLA-B, AP1B1, EBF2, RFX3, ACSL4, UNC5C, MYO7A, ANK3, HPCAL4, HSPG2, GABRG2, RUNX2, NUP93, BCAN, ARC, OMP, RFX6, IL23A, MAP1B, KCNQ2, TMEM79, TXNIP, PRKD1, ATF5, OBSL1, GPLD1, EPHA3, HOXB5, ASTN1, FLG, EPAS1, SDC…	968	4877	16792	1.25915	0.00104551	0.000122033	0.000118802
GOTERM_BP_ALL	GO:0022008~neurogenesis	131	10.4134	1.54668e-07	PLXND1, CPNE5, SERPINE2, ULK4, FRY, CLU, PARK2, DHFRP1, PREX2, RNF112, RIMS1, ALCAM, DPYSL4, KIF5C, SOX8, SOX9, PITX2, SEMA6B, EOMES, EPHA5, UNC5A, MAGI2, ACSL4, UNC5C, ANK3, MYO7A, RUNX2, OLFM1, OMP, SMO, MAP1B, PRKD1, ATF5, OBSL1, EPHA3, ASTN1, DLX1, CABP4, SDC2, TWIST1, LPAR3, APCDD1, EFNA5, UGT8, BRINP1, TERT, MAP2, EPB41L3, NTNG1, SYT4, SYT3, FZD2, FZD4, PLK2, FN1, FZD9, FOXN4, SSH3, BMP6, N…	968	1447	16792	1.57047	0.0010977	0.000122033	0.000118802
GOTERM_BP_ALL	GO:0051239~regulation of multicellular organismal process	213	16.9316	1.77151e-07	IFITM1, IL1RN, PGLYRP2, SERPINE2, CPNE5, ULK4, UBE2L6, LDLRAD4, HERC5, RNF112, HOXA9, PSMD5, SOX8, SOX9, IL1R2, HLA-B, RFX3, RUNX2, SYTL2, IL23A, MAP1B, PRKD1, TRIB2, OBSL1, GPLD1, EPHA3, EPAS1, SDC2, WNK4, AGAP2, TWIST1, LPAR3, KLK3, TERT, ABCA1, FZD2, CADM1, FZD4, PLK2, EAF2, FZD9, FN1, IGF1, NFATC4, TNFSF4, ID2, NMU, ID1, SNAI1, HIST1H4H, ID3, SNAI2, NOX5, SLC6A3, IFIH1, C1QTNF3, HEY1, NEFL, H…	968	2659	16792	1.3896	0.00125716	0.000125795	0.000122465
GOTERM_BP_ALL	GO:0000904~cell morphogenesis involved in differentiation	79	6.27981	2.96255e-07	ROBO3, PLXND1, FMN1, LAMC1, LDLRAD4, ANTXR1, PREX2, ALCAM, HEY1, BASP1, KIF5C, NEFL, ITGB7, SOX9, EOMES, SEMA6B, EPHA5, UNC5A, UNC5C, ETV1, ANK3, MYO7A, PAX2, DNM3, OLFM1, SMO, MAP1B, OBSL1, PHLDB2, EPHA3, SHANK1, RNF165, CAMK2B, SEMA3C, CABP4, SDC2, SEMA3B, LEF1, NRXN3, LRP4, TWIST1, LPAR3, ADCY1, EFNA5, PAK1, RELN, MAP2, SLITRK3, GCNT2, HES1, CTNNA2, GBP1, ATOH1, NTNG1, LINGO3, FZD4, DAB2IP, FN…	968	753	16792	1.81995	0.0021015	0.000191246	0.000186183
GOTERM_BP_ALL	GO:0009653~anatomical structure morphogenesis	209	16.6137	4.70356e-07	IL1RN, SERPINE2, CPNE5, WIPF3, LDLRAD4, ANTXR1, PREX2, HOXA9, ALCAM, DPYSL4, SOX18, PSMD5, SOX8, SOX9, EPHA5, UNC5A, RFX3, UNC5C, MYO7A, ANK3, HSPG2, RUNX2, ARC, MAP1B, TMEM79, PRKD1, OBSL1, CCNO, GPLD1, EPHA3, HOXB5, EPAS1, SDC2, SH2D2A, WNK4, TWIST1, LPAR3, KLK3, UGT8, TERT, MAP2, RDH10, EPB41L3, HESX1, ALX4, C5ORF42, NTNG1, FZD2, FZD4, NEBL, FN1, NFATC2, PARVA, NFATC4, ID2, ID1, SNAI1, SDC1, I…	968	2631	16792	1.37801	0.00333443	0.000256192	0.000249409
GOTERM_BP_ALL	GO:0006928~movement of cell or subcellular component	153	12.1622	4.94054e-07	IFITM1, PLXND1, SERPINE2, ATP8A1, WIPF3, ITGA2B, ULK4, LDLRAD4, ALCAM, DPYSL4, SOX18, KIF5C, FAM110C, SIRPA, SOX8, SOX9, PITX2, SLC16A3, SH3GL2, SCN1A, SEMA6B, KCNH2, EPHA5, UNC5A, TPM2, SWAP70, IGFBP3, MAGI2, RFX3, UNC5C, ANK3, MYO7A, ATP1B1, NUP93, CACNB2, PROCR, ARC, SMO, IL23A, MAP1B, PRKD1, PHLDB2, GPLD1, DSC2, EPHA3, ASTN1, CHRNA7, SDC2, TWIST1, APCDD1, EFNA5, PLD1, PLA2G7, RASGRP1, DPP4, C…	968	1795	16792	1.47861	0.00350213	0.000256192	0.000249409
GOTERM_BP_ALL	GO:0044699~single-organism process	829	65.8983	5.23714e-07	PGLYRP2, PREX2, FAM134B, DPYSL4, PSMD5, FAM110C, UNC5A, RFX3, UNC5C, HPCAL4, HSPG2, SLC5A6, RFX6, TMEM79, ORAI2, TXNIP, CDIP1, CYP2E1, ATF5, FLG, FAXDC2, AGAP2, PLA2G7, SLC5A4, CYB5R2, SULT1A1, UGT8, RDH10, EPB41L2, EPB41L3, RDH16, HESX1, C5ORF42, ABCA1, NAPSA, SRMS, CADM1, NEBL, FUCA2, FN1, NETO2, CYP4F8, HRNR, FERMT1, GRIN3A, PKIA, DCHS1, NOX5, FXYD5, DZIP1, PKIG, GPR19, GPR27, ARHGAP9, HIST2H2…	968	13377	16792	1.07504	0.00371198	0.000256192	0.000249409
GOTERM_BP_ALL	GO:0000902~cell morphogenesis	114	9.062	5.73624e-07	PLXND1, CPNE5, WIPF3, LDLRAD4, FRY, CLU, ANTXR1, PARK2, PREX2, RIMS1, ALCAM, DPYSL4, BASP1, KIF5C, SOX9, SEMA6B, EOMES, EPHA5, UNC5A, RFX3, UNC5C, ANK3, MYO7A, OLFM1, SMO, MAK, MAP1B, OBSL1, PHLDB2, CCNO, EPHA3, FBLIM1, CABP4, SDC2, TWIST1, LPAR3, EFNA5, SPATA6, UGT8, MAP2, EPB41L3, MYH14, PIBF1, C5ORF42, NTNG1, SYT4, SYT3, FZD4, FN1, FUZ, PARVA, SSH3, NFATC4, BMP4, LRFN2, DAB1, DLG4, ID2, ID1, B…	968	1240	16792	1.59481	0.00406502	0.000256192	0.000249409
GOTERM_BP_ALL	GO:0007399~nervous system development	178	14.1494	5.77253e-07	PLXND1, CPNE5, SERPINE2, ULK4, FRY, CLU, PARK2, DHFRP1, PREX2, RNF112, RIMS1, ALCAM, DPYSL4, SALL2, BASP1, KIF5C, SOX8, SOX9, PITX2, SH3GL2, PCDHAC2, SEMA6B, EOMES, EPHA5, SLC6A17, UNC5A, TMOD2, APLP1, MAGI2, ACSL4, UNC5C, ANK3, MYO7A, HPCAL4, RUNX2, BCAN, OLFM1, OMP, SMO, MAP1B, KCNQ2, PRKD1, ATF5, OBSL1, EPHA3, ASTN1, DLX1, CABP4, SDC2, FOXG1, TWIST1, LPAR3, VCX, APCDD1, EFNA5, GLIS2, UGT8, BRI…	968	2170	16792	1.42294	0.00409069	0.000256192	0.000249409
GOTERM_BP_ALL	GO:0048812~neuron projection morphogenesis	61	4.84897	8.92342e-07	ROBO3, PLXND1, CPNE5, FMN1, PARK2, PREX2, RIMS1, ALCAM, DPYSL4, KIF5C, NEFL, SEMA6B, EPHA5, EMX1, UNC5A, UNC5C, ETV1, ANK3, PAX2, DNM3, OLFM1, MAP1B, SGK1, OBSL1, SHANK1, RNF165, CAMK2B, SEMA3C, SDC2, SEMA3B, NRXN3, LRP4, LPAR3, ADCY1, EFNA5, UGT8, PAK1, RELN, MAP2, SLITRK3, EPB41L3, CTNNA2, ATOH1, NTNG1, SYT4, SYT3, LINGO3, DAB2IP, FN1, SEMA4G, VAX1, NFATC4, LRFN2, DAB1, KIF26A, DLG4, ID1, BCL2,…	968	543	16792	1.94875	0.00631649	0.000372736	0.000362868
GOTERM_BP_ALL	GO:0040011~locomotion	133	10.5723	1.1629e-06	IFITM1, PLXND1, SERPINE2, ATP8A1, ITGA2B, ULK4, LDLRAD4, ALCAM, DPYSL4, SOX18, KIF5C, FAM110C, SIRPA, SOX8, SOX9, PITX2, SLC16A3, SEMA6B, EPHA5, UNC5A, SWAP70, IGFBP3, MAGI2, RFX3, UNC5C, ANK3, ATP1B1, NUP93, PROCR, ARC, SMO, IL23A, PRKD1, PHLDB2, GPLD1, EPHA3, ASTN1, PLGRKT, CHRNA7, SDC2, TWIST1, APCDD1, EFNA5, PLD1, PLA2G7, DPP4, CACNA1I, TERT, TNFRSF14, CCDC141, SRMS, FZD4, FN1, NFATC2, FUZ, P…	968	1530	16792	1.50795	0.00822373	0.000458763	0.000446617
GOTERM_BP_ALL	GO:0044767~single-organism developmental process	384	30.5246	1.425e-06	IL1RN, PGLYRP2, SERPINE2, CPNE5, WIPF3, ULK4, LDLRAD4, ANTXR1, DHFRP1, PREX2, RNF112, HOXA9, ALCAM, DPYSL4, SOX18, PSMD5, PEG10, TNFSF10, FAM65B, SOX8, SOX9, PAQR8, EPHA5, SLC6A17, UNC5A, HLA-B, AP1B1, EBF2, RFX3, ACSL4, UNC5C, MYO7A, ANK3, HPCAL4, HSPG2, GABRG2, RUNX2, NUP93, BCAN, ARC, OMP, RFX6, IL23A, MAP1B, KCNQ2, TMEM79, TXNIP, PRKD1, ATF5, OBSL1, CCNO, GPLD1, EPHA3, HOXB5, ASTN1, FLG, EPAS…	968	5475	16792	1.21667	0.0100679	0.000507232	0.000493803
GOTERM_BP_ALL	GO:0032879~regulation of localization	196	15.5803	1.42862e-06	IFITM1, SERPINE2, ULK4, LDLRAD4, TRIM29, FAM110C, SOX9, TRIM22, SCN1A, EPHA5, DAPK1, IL1R2, RFX3, ACSL4, UNC5C, ANK3, SYTL2, NUP93, ARC, RFX6, IL23A, MAP1B, KCNQ2, PRKD1, GPLD1, WNK4, TWIST1, LPAR3, PLA2G7, TERT, ABCA1, CADM1, FZD9, FN1, IGF1, NETO2, SNAP91, TNFSF4, PKIA, NMU, SNAI1, SDC1, SNAI2, NOX5, FXYD5, PKIG, GPR27, TENM1, CDKN1A, GRIK5, STON1, C1QTNF3, PCLO, MYBPC1, EDN2, KCND2, SPHK1, ELM…	968	2473	16792	1.37486	0.0100934	0.000507232	0.000493803
GOTERM_BP_ALL	GO:0043269~regulation of ion transport	61	4.84897	1.733e-06	KCNG1, KCNK6, SERPINE2, RASGRF1, BEST1, BDKRB1, SCN1A, KCNH2, KCND2, DAPK1, PDE4D, KCNH8, TRPC1, ANO9, ACSL4, KCNAB1, SLC30A1, ANK3, ATP1B1, ADRA2A, CACNB1, CACNB2, TMEM37, KCNU1, ARC, RNF207, CNKSR3, KCNQ2, HAP1, PRKD1, SGK1, ZP3, SGK2, SHANK1, CAMK2B, CAMK2D, NLGN2, STK39, WNK4, AKAP7, TWIST1, LPAR3, ADRB2, ATP2C2, CACNA1H, CACNA1I, RELN, GABRE, KCNJ2, CACNG4, NOS3, TRPV3, OPRK1, GCG, NETO2, P2…	968	554	16792	1.91006	0.0122306	0.000586001	0.000570487
GOTERM_BP_ALL	GO:0048856~anatomical structure development	383	30.4452	1.89336e-06	IL1RN, PGLYRP2, SERPINE2, CPNE5, WIPF3, ULK4, LDLRAD4, ANTXR1, DHFRP1, PREX2, RNF112, HOXA9, ALCAM, DPYSL4, SOX18, PSMD5, PEG10, TNFSF10, FAM65B, SOX8, SOX9, PAQR8, EPHA5, SLC6A17, UNC5A, HLA-B, AP1B1, EBF2, RFX3, ACSL4, UNC5C, MYO7A, ANK3, HPCAL4, HSPG2, GABRG2, RUNX2, NUP93, BCAN, ARC, OMP, RFX6, IL23A, MAP1B, KCNQ2, TMEM79, TXNIP, PRKD1, ATF5, OBSL1, CCNO, GPLD1, EPHA3, HOXB5, ASTN1, FLG, EPAS…	968	5473	16792	1.21395	0.0133548	0.000603516	0.000587538
GOTERM_BP_ALL	GO:0006811~ion transport	127	10.0954	1.95478e-06	KCNG1, SLC23A2, SERPINE2, ATP8A1, TUSC3, PKD2L2, BEST1, RIMS1, BEST4, SLC16A7, SLC16A9, SLC26A10, SLC39A2, SLC16A3, SCN1A, KCNH2, SLC6A19, SLC15A2, SLC6A17, DAPK1, KCNH8, ATP11C, SLC30A1, ACSL4, ANK3, ATP1B1, GABRG2, SLC9B2, CACNB1, SLC5A6, CACNB2, ARC, SLC9A9, KCNQ2, ORAI2, PRKD1, SLC27A2, CALCRL, TMEM63B, CHRNA7, SLC1A1, STK39, WNK4, TWIST1, LPAR3, ADRB2, SLC5A4, CACNA1H, CYB5R2, CACNA1I, LCN12…	968	1458	16792	1.51103	0.013785	0.000603516	0.000587538
GOTERM_BP_ALL	GO:0048666~neuron development	91	7.2337	3.35268e-06	TENM1, ROBO3, PLXND1, CPNE5, RASGRF1, FMN1, FRY, PARK2, DHFRP1, GNGT1, PREX2, RIMS1, ALCAM, DPYSL4, KIF5C, NEFL, CEP290, SEMA6B, EPHA5, EMX1, CAMK1D, UNC5A, MAGI2, ACSL4, UNC5C, ETV1, ANK3, MYO7A, PAX2, DNM3, OLFM1, GPRC5B, RTN4RL1, MAP1B, PRKD1, ATF5, SGK1, OBSL1, EPHA3, SHANK1, RNF165, CAMK2B, SEMA3C, CABP4, CDNF, SDC2, SEMA3B, NRXN3, LRP4, LPAR3, ADCY1, EFNA5, UGT8, PAK1, RELN, MAP2, SLITRK3, …	968	965	16792	1.63584	0.0235263	0.000991974	0.000965711
GOTERM_BP_ALL	GO:0031175~neuron projection development	80	6.3593	3.67764e-06	ROBO3, PLXND1, CPNE5, RASGRF1, FMN1, FRY, PARK2, DHFRP1, PREX2, RIMS1, ALCAM, DPYSL4, KIF5C, NEFL, SEMA6B, EPHA5, EMX1, CAMK1D, UNC5A, MAGI2, ACSL4, UNC5C, ETV1, ANK3, PAX2, DNM3, OLFM1, GPRC5B, RTN4RL1, MAP1B, PRKD1, SGK1, OBSL1, EPHA3, SHANK1, RNF165, CAMK2B, SEMA3C, CDNF, SDC2, SEMA3B, NRXN3, LRP4, LPAR3, ADCY1, EFNA5, UGT8, PAK1, RELN, MAP2, SLITRK3, EPB41L3, SPOCK1, CTNNA2, ATOH1, NTNG1, SYT…	968	817	16792	1.69862	0.0257769	0.0010446	0.00101694
GOTERM_BP_ALL	GO:0032989~cellular component morphogenesis	116	9.22099	4.07096e-06	PLXND1, CPNE5, WIPF3, LDLRAD4, FRY, CLU, ANTXR1, PARK2, PREX2, RIMS1, ALCAM, DPYSL4, BASP1, KIF5C, SOX9, SEMA6B, EOMES, EPHA5, UNC5A, TMOD2, RFX3, UNC5C, ANK3, MYO7A, OLFM1, SMO, MAK, MAP1B, OBSL1, PHLDB2, CCNO, EPHA3, FBLIM1, CABP4, SDC2, TWIST1, LPAR3, EFNA5, SPATA6, UGT8, MAP2, EPB41L3, MYH14, PIBF1, C5ORF42, NTNG1, SYT4, SYT3, NEBL, FZD4, FN1, FUZ, PARVA, SSH3, NFATC4, BMP4, LRFN2, DAB1, DLG4…	968	1321	16792	1.52329	0.0284941	0.00111184	0.00108241
GOTERM_BP_ALL	GO:0048858~cell projection morphogenesis	78	6.20032	5.10068e-06	SPAG16, ROBO3, SPEF2, PLXND1, CPNE5, FMN1, LRRC6, PARK2, PREX2, RIMS1, ALCAM, DPYSL4, KIF5C, IQUB, NEFL, CEP290, SEMA6B, EPHA5, EMX1, UNC5A, RFX3, UNC5C, ETV1, ANK3, NME5, PAX2, DNM3, OLFM1, MAK, MAP1B, HAP1, SGK1, OBSL1, CCNO, SHANK1, RNF165, CAMK2B, SEMA3C, SDC2, SEMA3B, NRXN3, LRP4, LPAR3, ADCY1, EFNA5, SPATA6, UGT8, PAK1, RELN, MAP2, SLITRK3, EPB41L3, CTNNA2, PIBF1, ATOH1, C5ORF42, NTNG1, SYT…	968	797	16792	1.69771	0.0355719	0.00134148	0.00130596
GOTERM_BP_ALL	GO:0048869~cellular developmental process	289	22.973	5.97079e-06	IFITM1, PGLYRP2, SERPINE2, CPNE5, WIPF3, ULK4, LDLRAD4, ANTXR1, DHFRP1, PREX2, RNF112, HOXA9, ALCAM, DPYSL4, SOX18, PEG10, FAM65B, SOX8, SOX9, PAQR8, EPHA5, UNC5A, HLA-B, EBF2, RFX3, ACSL4, UNC5C, MYO7A, ANK3, RUNX2, NUP93, OMP, RFX6, IL23A, MAP1B, TMEM79, TXNIP, PRKD1, ATF5, TRIB2, OBSL1, CCNO, GPLD1, EPHA3, HOXB5, ASTN1, FLG, EPAS1, SDC2, SH2D2A, TWIST1, LPAR3, APCDD1, UGT8, TERT, MAP2, TTPA, R…	968	3992	16792	1.25584	0.0415124	0.00143695	0.00139891
GOTERM_BP_ALL	GO:0032502~developmental process	389	30.9221	6.02133e-06	PGLYRP2, SERPINE2, WIPF3, PREX2, RNF112, HOXA9, ALCAM, DPYSL4, SOX18, PSMD5, UNC5A, RFX3, UNC5C, HPCAL4, HSPG2, GABRG2, NUP93, BCAN, RFX6, MAP1B, TMEM79, TXNIP, PRKD1, ATF5, GPLD1, HOXB5, ASTN1, FLG, AGAP2, UGT8, TERT, TTPA, RDH10, EPB41L3, HESX1, ALX4, C5ORF42, FZD2, CADM1, FZD4, NEBL, PLK2, FZD9, FN1, NFATC2, HRNR, NFATC4, GJB2, RNF103, GRIN3A, TNFSF4, SNAI1, PCDHB6, SNAI2, DCHS1, NOX5, SERPINI…	968	5632	16792	1.19816	0.0418564	0.00143695	0.00139891
GOTERM_BP_ALL	GO:0032409~regulation of transporter activity	30	2.38474	6.07078e-06	KCNG1, CAMK2D, NLGN2, RASGRF1, STK39, WNK4, AKAP7, TWIST1, RELN, CACNG4, DAPK1, PDE4D, ANO9, KCNAB1, ANK3, NETO2, ATP1B1, ADRA2A, CACNB1, CACNB2, ARC, DLG4, RNF207, CNKSR3, BCL2, FXYD5, HAP1, SGK1, SGK2, SHANK1	968	204	16792	2.55105	0.0421928	0.00143695	0.00139891
GOTERM_BP_ALL	GO:0032990~cell part morphogenesis	79	6.27981	6.7849e-06	SPAG16, ROBO3, SPEF2, PLXND1, CPNE5, FMN1, LRRC6, PARK2, PREX2, RIMS1, ALCAM, DPYSL4, KIF5C, IQUB, NEFL, CEP290, SEMA6B, EPHA5, EMX1, UNC5A, RFX3, UNC5C, ETV1, ANK3, NME5, PAX2, DNM3, OLFM1, MAK, MAP1B, HAP1, SGK1, OBSL1, CCNO, SHANK1, RNF165, CAMK2B, SEMA3C, SDC2, SEMA3B, NRXN3, LRP4, LPAR3, ADCY1, EFNA5, SPATA6, UGT8, PAK1, RELN, MAP2, SLITRK3, EPB41L3, MYH14, CTNNA2, PIBF1, ATOH1, C5ORF42, NTN…	968	817	16792	1.67738	0.0470375	0.00155418	0.00151303
GOTERM_BP_ALL	GO:0044763~single-organism cellular process	764	60.7313	7.50477e-06	PRSS1, PGLYRP2, SERPINE2, WIPF3, PREX2, FAM134B, RNF112, HOXA9, ALCAM, HENMT1, DPYSL4, SOX18, PSMD5, FAM110C, UNC13C, UNC5A, DAPK1, RFX3, UNC5C, HPCAL4, HSPG2, WDR76, GABRG2, SYTL2, NUP93, SLC5A6, BCAN, RFX6, MAP1B, MAP1A, TMEM79, PRR16, ORAI2, CDIP1, TXNIP, NHLRC1, PRKD1, CYP2E1, ATF5, GPLD1, HOXB5, ASTN1, FLG, CFD, FAXDC2, AGAP2, SDSL, PLA2G7, SLC5A4, SULT1A1, UGT8, TERT, TTPA, RDH10, EPB41L2, …	968	12256	16792	1.08136	0.0518964	0.00166529	0.0016212
GOTERM_BP_ALL	GO:0048583~regulation of response to stimulus	266	21.1447	7.73898e-06	IFITM1, IL1RN, PGLYRP2, SERPINE2, WIPF3, ULK4, LDLRAD4, DHFRP1, PREX2, HERC5, PSMD5, PEG10, FAM110C, CHORDC1, MAGEA1, TNFSF10, SOX9, TRIM22, EPHA5, DAPK1, IL1R2, HLA-B, AP1B1, HLA-C, HLA-F, WDR76, RUNX2, NUP93, ARC, RFX6, IL23A, PRKD1, TRIB2, GPLD1, CFD, RTEL1, SH2D2A, AGAP2, TWIST1, LPAR3, APCDD1, PLA2G7, PIK3R5, TERT, TSPAN5, ABCA1, SRMS, CADM1, FZD4, PLK2, FZD9, FN1, NFATC2, IGF1, NETO2, NFATC…	968	3636	16792	1.26907	0.053472	0.00166529	0.0016212
GOTERM_BP_ALL	GO:0051049~regulation of transport	147	11.6852	8.41794e-06	KCNG1, SERPINE2, ATP8A1, IRS1, PARK2, BEST1, RIMS1, FAM3D, SH3GL2, SCN1A, KCNH2, EPHA5, DAPK1, KCNH8, IL1R2, MAGI2, RFX3, SLC30A1, ACSL4, ANK3, ATP1B1, SYTL2, DISP1, CACNB1, NUP93, CACNB2, ARC, RFX6, SMO, IL23A, MAP1B, KCNQ2, PRKD1, GPLD1, CHRNA7, STK39, WNK4, TWIST1, LPAR3, ADRB2, EFNA5, RASGRP1, CACNA1H, CACNA1I, TERT, TNFRSF14, IL36RN, FGF21, ABCA1, SYT4, SYT3, GCKR, RBPMS, CADM1, FN1, FZD9, T…	968	1796	16792	1.41984	0.0580245	0.00175811	0.00171157
GOTERM_BP_ALL	GO:0060284~regulation of cell development	81	6.43879	9.22893e-06	SERPINE2, PLXND1, CPNE5, ULK4, LDLRAD4, PARK2, HOXA11, RNF112, RIMS1, NEFL, SOX8, SOX9, EOMES, SEMA6B, EMX1, CAMK1D, MAGI2, RFX3, ADRA2C, PAX2, SLC9B2, DNM3, OLFM1, GPRC5B, SMO, MAP1B, HAP1, PRKD1, OBSL1, PHLDB2, EPHA3, SHANK1, CAMK2B, DLX1, SEMA3C, SDC2, SEMA3B, LEF1, CXCR4, LRP4, TWIST1, LPAR3, EFNA5, FUOM, RELN, BRINP1, TERT, TTPA, GCNT2, SPOCK1, HES1, S1PR3, S1PR2, GBP1, ATOH1, BEND6, SYT4, S…	968	851	16792	1.65113	0.0634337	0.00186746	0.00181802
GOTERM_BP_ALL	GO:0007166~cell surface receptor signaling pathway	204	16.2162	9.46749e-06	IFITM1, IL1RN, VIPR2, IFITM2, SERPINE2, WIPF3, LDLRAD4, IFI35, IFIT2, PSMD5, PEG10, MAGEA1, TNFSF10, SOX9, PDK2, TRIM22, EPHA5, UNC5A, DAPK1, IL1R2, HLA-B, HLA-C, UNC5C, HLA-F, RUNX2, NUP93, ARC, CDIP1, TXNIP, PRKD1, GPLD1, EPHA3, SDC2, SH2D2A, AGAP2, APCDD1, TERT, TSPAN5, ATP6V0A4, ABCA1, SRMS, FZD2, FZD4, FZD9, NFATC2, IGF1, NETO2, NFATC4, GRIN3A, TNFSF4, ID1, SNAI1, SDC1, SNAI2, DZIP1, GPR19, …	968	2669	16792	1.32589	0.0650189	0.00186746	0.00181802
GOTERM_BP_ALL	GO:0048667~cell morphogenesis involved in neuron differentiation	54	4.29253	1.02751e-05	ROBO3, PLXND1, FMN1, PREX2, ALCAM, KIF5C, NEFL, SEMA6B, EPHA5, UNC5A, UNC5C, ETV1, ANK3, MYO7A, PAX2, DNM3, OLFM1, MAP1B, OBSL1, SHANK1, RNF165, CAMK2B, SEMA3C, CABP4, SDC2, SEMA3B, NRXN3, LRP4, LPAR3, ADCY1, EFNA5, PAK1, RELN, MAP2, SLITRK3, HES1, CTNNA2, ATOH1, NTNG1, LINGO3, FN1, SEMA4G, VAX1, NFATC4, LRFN2, DAB1, KIF26A, DLG4, ID2, ID1, BCL2, BMPR1B, FGF13, SPG20	968	496	16792	1.8886	0.0703654	0.00197198	0.00191977
GOTERM_BP_ALL	GO:0023052~signaling	424	33.7043	1.25094e-05	PGLYRP2, SERPINE2, WIPF3, PREX2, ALCAM, PSMD5, FAM110C, UNC13C, UNC5A, DAPK1, RFX3, UNC5C, HPCAL4, GABRG2, SYTL2, NUP93, RFX6, CDIP1, TXNIP, PRKD1, GPLD1, AGAP2, TERT, ABCA1, FZD2, SRMS, FZD4, PLK2, FZD9, FN1, NFATC2, NETO2, NFATC4, GJB2, GRIN3A, TNFSF4, SNAI1, PCDHB6, SNAI2, DCHS1, PLCH1, DZIP1, PKIG, GPR19, GPR27, ARHGAP9, CDKN1A, SLC6A3, IFIH1, C1QTNF3, HEY1, CASP10, RBPMS2, NEFL, HLA-DPA1, DU…	968	6260	16792	1.17495	0.0849986	0.00230489	0.00224387
GOTERM_BP_ALL	GO:0022898~regulation of transmembrane transporter activity	28	2.22576	1.26589e-05	KCNG1, CAMK2D, NLGN2, RASGRF1, STK39, WNK4, AKAP7, TWIST1, RELN, CACNG4, DAPK1, PDE4D, ANO9, KCNAB1, ANK3, NETO2, ATP1B1, ADRA2A, CACNB1, CACNB2, ARC, DLG4, RNF207, CNKSR3, BCL2, FXYD5, HAP1, SHANK1	968	190	16792	2.55642	0.0859694	0.00230489	0.00224387
GOTERM_BP_ALL	GO:0051240~positive regulation of multicellular organismal process	121	9.61844	1.47772e-05	IFITM1, CPNE5, SERPINE2, CLU, PARK2, HOXA11, RNF112, RIMS1, BASP1, SOX8, SOX9, MAGI2, RFX3, ATP11C, RUNX2, SYTL2, SLC9B2, OLFM1, SMO, IL23A, MAP1B, PRKD1, OBSL1, PHLDB2, GPLD1, EPHA3, CHRNA7, SLC1A1, AGAP2, TWIST1, LPAR3, ADRB1, ADRB2, EFNA5, RASGRP1, BRINP1, TERT, TNFRSF14, PIBF1, SOCS5, SYT4, SYT3, CADM1, FN1, FZD9, INHBB, IGF1, BMP6, NFATC4, BMP4, DAB1, ID2, TNFSF4, NMU, BCL2, RLN2, SNAI1, TCF…	968	1431	16792	1.46681	0.0996156	0.00262332	0.00255387
GOTERM_BP_ALL	GO:0051960~regulation of nervous system development	74	5.88235	1.63298e-05	SERPINE2, PLXND1, CPNE5, ULK4, PARK2, RNF112, RIMS1, LRRTM3, NEFL, SOX8, SOX9, EOMES, SEMA6B, EMX1, CAMK1D, MAGI2, ADRA2C, PAX2, DNM3, OLFM1, GPRC5B, SMO, MAP1B, HAP1, PRKD1, OBSL1, EPHA3, SHANK1, CAMK2B, DLX1, NLGN2, SEMA3C, SDC2, SEMA3B, NRXN3, CXCR4, LRP4, LPAR3, EFNA5, FUOM, RELN, BRINP1, TERT, SLITRK3, SPOCK1, HES1, ATOH1, BEND6, SYT4, SYT3, FZD2, PLK2, TPBG, DAB2IP, FN1, SEMA4G, VAX1, SSH3,…	968	769	16792	1.66929	0.109488	0.00282824	0.00275336
GOTERM_BP_ALL	GO:0034220~ion transmembrane transport	88	6.99523	1.6907e-05	KCNG1, KCNK6, SLC23A2, ATP8A1, GRIK5, RASGRF1, HTR2C, PKD2L2, GRIK2, BEST1, BEST4, LASP1, NNT, SLC16A7, BDKRB1, SLC26A10, SLC39A2, SLC16A3, SCN1A, KCNH2, SLC13A3, KCND2, DAPK1, PDE4D, KCNH8, TRPC1, ANO9, ATP11C, KCNAB1, SLC30A1, ANK3, ANO7, ATP1B1, GABRG2, ADRA2A, SLC9B2, CACNB1, SLC5A6, CACNB2, TMEM37, KCNU1, ARC, RNF207, SLC9A9, CNKSR3, KCNQ2, ORAI2, CNGB3, HAP1, PRKD1, SGK1, ZP3, SGK2, SHANK1,…	968	963	16792	1.5852	0.113131	0.00285849	0.00278281
GOTERM_BP_ALL	GO:2000026~regulation of multicellular organismal development	140	11.1288	2.00682e-05	IL1RN, PGLYRP2, PLXND1, CPNE5, SERPINE2, ULK4, LDLRAD4, PARK2, HOXA11, RNF112, RIMS1, HOXA9, PSMD5, BASP1, SOX8, SOX9, SEMA6B, EOMES, MAGI2, HLA-B, RFX3, ATP11C, PRLR, RUNX2, SLC9B2, OLFM1, MAF, SMO, IL23A, MAP1B, COL4A3, PRKD1, OBSL1, PHLDB2, EPHA3, DLX1, CHRNA7, SDC2, AGAP2, TWIST1, LPAR3, KLK3, ADRB2, EFNA5, RASGRP1, BRINP1, TERT, SOCS5, SYT4, SYT3, FZD2, FZD4, PLK2, FN1, EAF2, FZD9, FUZ, IGF1…	968	1721	16792	1.41115	0.132817	0.00331405	0.00322631
GOTERM_BP_ALL	GO:0044700~single organism signaling	419	33.3068	2.20445e-05	PGLYRP2, SERPINE2, WIPF3, PREX2, ALCAM, PSMD5, FAM110C, UNC13C, UNC5A, DAPK1, RFX3, UNC5C, HPCAL4, GABRG2, SYTL2, NUP93, RFX6, CDIP1, TXNIP, PRKD1, GPLD1, AGAP2, TERT, ABCA1, FZD2, SRMS, FZD4, PLK2, FZD9, FN1, NFATC2, NETO2, NFATC4, GJB2, GRIN3A, TNFSF4, SNAI1, PCDHB6, SNAI2, DCHS1, PLCH1, DZIP1, PKIG, GPR19, GPR27, ARHGAP9, CDKN1A, SLC6A3, IFIH1, C1QTNF3, HEY1, CASP10, RBPMS2, NEFL, HLA-DPA1, DU…	968	6207	16792	1.17101	0.144903	0.00355769	0.0034635
GOTERM_BP_ALL	GO:0050808~synapse organization	31	2.46423	2.56279e-05	CAMK2B, NLGN2, PLXND1, NRXN3, LRP4, EFNA5, ELFN1, RELN, PCLO, LRRTM3, SLITRK3, CTNNA2, TPBG, MAGI2, DAB2IP, FZD9, RAB39B, PCDHB13, ANK3, NFATC4, DNM3, CACNB1, CACNB2, SDK1, DLG4, PCDHB6, GHRL, AGRN, SDK2, CBLN2, SHANK1	968	231	16792	2.32797	0.166387	0.00404408	0.00393701
GOTERM_BP_ALL	GO:0001822~kidney development	34	2.7027	2.86681e-05	WNK4, LRP4, FMN1, HOXA11, GLIS2, ADAMTS1, BASP1, RDH10, GPC3, HES1, SOX8, SOX9, CEP290, C5ORF42, ANGPT2, MAGI2, KLHL3, BMP6, PAX2, ASS1, SULF2, BMP4, NUP93, ACTA2, FRAS1, SMO, WT1, COL4A4, ID2, COL4A3, BCL2, ID3, SDC1, DCHS1	968	267	16792	2.20899	0.184191	0.00442548	0.00430831
GOTERM_BP_ALL	GO:0007154~cell communication	422	33.5453	2.98547e-05	PGLYRP2, SERPINE2, WIPF3, PREX2, ALCAM, PSMD5, FAM110C, UNC13C, UNC5A, DAPK1, RFX3, UNC5C, HPCAL4, GABRG2, SYTL2, NUP93, RFX6, CDIP1, TXNIP, PRKD1, GPLD1, AGAP2, TERT, ABCA1, FZD2, SRMS, FZD4, PLK2, FZD9, FN1, NFATC2, NETO2, NFATC4, GJB2, GRIN3A, TNFSF4, SNAI1, PCDHB6, SNAI2, DCHS1, PLCH1, DZIP1, PKIG, GPR19, GPR27, ARHGAP9, CDKN1A, SLC6A3, IFIH1, C1QTNF3, HEY1, CASP10, RBPMS2, NEFL, HLA-DPA1, DU…	968	6275	16792	1.16661	0.191036	0.0045106	0.00439118
GOTERM_BP_ALL	GO:0014031~mesenchymal cell development	25	1.98728	3.13377e-05	SEMA3C, LEF1, SEMA3B, TWIST1, LDLRAD4, HEY1, RDH10, GCNT2, HES1, SOX8, SOX9, PITX2, EOMES, SEMA6B, DAB2IP, FUZ, SEMA4G, TBX5, BMP4, OLFM1, KITLG, SMO, BCL2, SNAI1, SNAI2	968	167	16792	2.59687	0.199511	0.00463602	0.00451328
GOTERM_BP_ALL	GO:0048762~mesenchymal cell differentiation	26	2.06677	3.20629e-05	SEMA3C, LEF1, SEMA3B, TWIST1, LDLRAD4, HEY1, RDH10, GCNT2, HES1, SOX8, SOX9, PITX2, EOMES, SEMA6B, DAB2IP, FUZ, SEMA4G, TBX5, PAX2, BMP4, OLFM1, KITLG, SMO, BCL2, SNAI1, SNAI2	968	178	16792	2.53385	0.203623	0.0046465	0.00452348
GOTERM_BP_ALL	GO:0065009~regulation of molecular function	213	16.9316	3.39899e-05	VIPR2, SERPINE2, ANTXR1, IFIT2, DHFRP1, PREX2, HERC5, RINL, PSMD5, PPP4R4, CHORDC1, TNFSF10, TRIM22, EPHA5, DAPK1, EBF2, ANK3, SYTL2, ARC, SLPI, IL23A, TXNIP, PRKD1, TRIB2, GPLD1, EPHA3, LXN, WNK4, AGAP2, TWIST1, LPAR3, PIK3R5, TERT, MAGEC2, FZD2, FZD4, PLK2, FN1, IGF1, NETO2, NFATC4, TNFSF4, ID2, PKIA, ID1, SSPO, ID3, FXYD5, SERPINI1, PKIG, ARHGAP9, TENM1, CDKN1A, CSRNP3, WFIKKN1, HEY1, NEFL, MC…	968	2863	16792	1.29058	0.214446	0.00482725	0.00469945
GOTERM_BP_ALL	GO:0009966~regulation of signal transduction	204	16.2162	3.83438e-05	IL1RN, SERPINE2, ULK4, LDLRAD4, PREX2, PSMD5, PEG10, FAM110C, MAGEA1, TNFSF10, SOX9, TRIM22, DAPK1, IL1R2, RUNX2, NUP93, ARC, IL23A, PRKD1, TRIB2, SH2D2A, AGAP2, TWIST1, LPAR3, APCDD1, PIK3R5, TERT, TSPAN5, ABCA1, SRMS, FZD4, PLK2, FZD9, FN1, IGF1, NETO2, NFATC4, ID1, SNAI1, SNAI2, GPR27, ARHGAP9, TENM1, SECTM1, GRIK2, GNGT1, C1QTNF3, HEY1, CASP10, TNFAIP8L1, RBPMS2, MCF2L2, CTSC, VAV3, DUSP2, SP…	968	2728	16792	1.29722	0.238362	0.00505795	0.00492404
GOTERM_BP_ALL	GO:0048518~positive regulation of biological process	362	28.7758	3.84629e-05	IFITM1, PGLYRP2, VIPR2, SERPINE2, CPNE5, WIPF3, ANTXR1, IKZF4, IFIT2, DHFRP1, RNF112, SOX18, PSMD5, FAM110C, TNFSF10, SOX8, SOX9, TRIM22, EPHA5, DAPK1, HLA-B, EBF2, RFX3, ACSL4, UNC5C, ANK3, ANK1, RUNX2, SYTL2, NUP93, ARC, RNF125, CCDC80, ASTL, RFX6, IL23A, MAP1B, TMEM79, PRR16, TXNIP, NHLRC1, ZNF711, PRKD1, ATF5, TRIB2, OBSL1, GPLD1, EPHA3, HOXB5, CFD, PTGFR, RTEL1, EPAS1, SH2D2A, WNK4, AGAP2, T…	968	5285	16792	1.1882	0.239006	0.00505795	0.00492404
GOTERM_BP_ALL	GO:0051674~localization of cell	112	8.90302	3.84635e-05	IFITM1, PLXND1, SERPINE2, ATP8A1, ITGA2B, ULK4, LDLRAD4, SOX18, FAM110C, SIRPA, SOX8, SOX9, PITX2, SLC16A3, SEMA6B, SWAP70, IGFBP3, MAGI2, RFX3, UNC5C, ATP1B1, NUP93, PROCR, ARC, SMO, IL23A, PRKD1, PHLDB2, GPLD1, EPHA3, ASTN1, CHRNA7, SDC2, TWIST1, APCDD1, PLD1, PLA2G7, DPP4, CACNA1I, TERT, TNFRSF14, CCDC141, SRMS, FN1, NFATC2, FUZ, PARVA, IGF1, MCC, BMP4, FERMT1, DAB1, SELL, ID1, BCL2, SNAI1, C1…	968	1330	16792	1.46081	0.239009	0.00505795	0.00492404
GOTERM_BP_ALL	GO:0048870~cell motility	112	8.90302	3.84635e-05	IFITM1, PLXND1, SERPINE2, ATP8A1, ITGA2B, ULK4, LDLRAD4, SOX18, FAM110C, SIRPA, SOX8, SOX9, PITX2, SLC16A3, SEMA6B, SWAP70, IGFBP3, MAGI2, RFX3, UNC5C, ATP1B1, NUP93, PROCR, ARC, SMO, IL23A, PRKD1, PHLDB2, GPLD1, EPHA3, ASTN1, CHRNA7, SDC2, TWIST1, APCDD1, PLD1, PLA2G7, DPP4, CACNA1I, TERT, TNFRSF14, CCDC141, SRMS, FN1, NFATC2, FUZ, PARVA, IGF1, MCC, BMP4, FERMT1, DAB1, SELL, ID1, BCL2, SNAI1, C1…	968	1330	16792	1.46081	0.239009	0.00505795	0.00492404
GOTERM_BP_ALL	GO:0030030~cell projection organization	110	8.74404	3.94175e-05	PLXND1, CPNE5, ULK4, FRY, PARK2, DHFRP1, PREX2, RIMS1, ALCAM, DPYSL4, KIF5C, FAM110C, SEMA6B, EPHA5, UNC5A, MAGI2, RFX3, ACSL4, UNC5C, ANK3, MYO7A, OLFM1, MAK, MAP1B, PRKD1, OBSL1, CCNO, EPHA3, SDC2, LPAR3, EFNA5, PLD1, SPATA6, UGT8, MAP2, EPB41L3, PIBF1, C5ORF42, NTNG1, SYT4, SYT3, PLK2, FN1, FUZ, PARVA, SSH3, NFATC4, LRFN2, SDK1, DAB1, GRIN3A, DLG4, ID1, BCL2, FXYD5, DZIP1, BMPR1B, FGF13, SPAG1…	968	1301	16792	1.4667	0.244148	0.00508916	0.00495443
GOTERM_BP_ALL	GO:0072006~nephron development	22	1.74881	4.09659e-05	ANGPT2, MAGI2, WNK4, KLHL3, FMN1, PAX2, HOXA11, SULF2, BMP4, NUP93, ACTA2, SMO, WT1, BASP1, COL4A4, COL4A3, BCL2, GPC3, DCHS1, HES1, SOX8, SOX9	968	138	16792	2.76548	0.252413	0.00519462	0.00505709
GOTERM_BP_ALL	GO:0050793~regulation of developmental process	165	13.1161	4.47304e-05	IL1RN, PGLYRP2, PLXND1, CPNE5, SERPINE2, WIPF3, ULK4, LDLRAD4, PARK2, HOXA11, RNF112, RIMS1, HOXA9, PSMD5, BASP1, SOX8, SOX9, MAP3K5, SEMA6B, EOMES, IGFBP3, MAGI2, HLA-B, RFX3, ATP11C, PRLR, RUNX2, PIAS1, SLC9B2, OLFM1, ARC, MAF, SMO, IL23A, MAK, MAP1B, COL4A3, TMEM79, PRKD1, OBSL1, PHLDB2, EPHA3, DLX1, FBLIM1, CHRNA7, SDC2, AGAP2, TWIST1, LPAR3, KLK3, ADRB1, ADRB2, EFNA5, RASGRP1, BRINP1, TERT, …	968	2129	16792	1.34442	0.272134	0.00557247	0.00542494
GOTERM_BP_ALL	GO:0051094~positive regulation of developmental process	95	7.55167	4.60057e-05	SERPINE2, CPNE5, SLC6A3, PARK2, HOXA11, RNF112, RIMS1, LRRTM3, BASP1, NEFL, SOX8, SOX9, MAP3K5, CAMK1D, IGFBP3, SPHK1, MST1, MAGI2, ATP11C, RFX3, ADRA2C, PAX2, RUNX2, SLC9B2, PIAS1, OLFM1, GPRC5B, SMO, IL23A, MAP1B, TMEM79, AMTN, FAM20C, HAP1, PRKD1, ZP3, OBSL1, PHLDB2, EPHA3, SHANK1, CAMK2B, NLGN2, CHRNA7, LEF1, NRXN3, AGAP2, CXCR4, TWIST1, LPAR3, ADRB2, EFNA5, RASGRP1, RELN, BRINP1, TERT, ATOH8…	968	1089	16792	1.51329	0.278695	0.00563252	0.0054834
GOTERM_BP_ALL	GO:0010959~regulation of metal ion transport	38	3.02067	4.78896e-05	KCNG1, CAMK2B, CAMK2D, SERPINE2, STK39, WNK4, AKAP7, LPAR3, ADRB2, ATP2C2, BEST1, BDKRB1, KCNJ2, KCNH2, NOS3, PDE4D, TRPC1, TRPV3, OPRK1, KCNAB1, GCG, SLC30A1, ANK3, ATP1B1, ADRA2A, CACNB1, CACNB2, P2RX5, RNF207, SEMG1, CNKSR3, BCL2, FXYD5, PRKD1, HAP1, ZP3, SGK1, SGK2	968	322	16792	2.04717	0.288281	0.0057638	0.0056112
GOTERM_BP_ALL	GO:0009605~response to external stimulus	161	12.7981	4.989e-05	IFITM1, PGLYRP2, IFITM2, PLXND1, SERPINE2, PKD2L2, CLU, LOXL1, PARK2, BEST1, IFIT2, HERC5, ALCAM, DPYSL4, KIF5C, SOX9, GGT1, PITX2, PDK2, TRIM22, FADS1, SCN1A, SEMA6B, EPHA5, SLC6A19, UNC5A, SWAP70, IL1R2, IGFBP2, HLA-B, AP1B1, ACSL4, UNC5C, ANK3, PGC, SLPI, IL23A, CD8A, TXNIP, C19ORF66, HIST1H2BG, PRKD1, PHLDB2, DSC2, HIST1H2BD, PTGFR, LXN, CALCRL, PLGRKT, CHRNA7, CABP4, STK39, KLK3, ADRB1, ADRB…	968	2073	16792	1.34727	0.29832	0.00582766	0.00567337
GOTERM_BP_ALL	GO:1902578~single-organism localization	259	20.5882	5.00616e-05	SLC23A2, IL1RN, SERPINE2, WIPF3, PKD2L2, SCN1A, EPHA5, UNC13C, SLC6A19, SLC6A17, DAPK1, IL1R2, RFX3, ACSL4, MYO7A, ANK3, ANK1, GABRG2, SYTL2, SLC5A6, NUP93, ARC, RFX6, IL23A, MAP1B, KCNQ2, TMEM79, ORAI2, TXNIP, TLN2, PRKD1, GPLD1, CFD, SLC45A2, TMEM63B, WNK4, TWIST1, LPAR3, SLC5A4, CYB5R2, TERT, LCN12, TTPA, EPB41L3, TSPAN5, ATP6V0A4, HBQ1, ABCA1, SLC10A7, CADM1, FZD4, FZD9, FN1, IGF1, NETO2, SLC…	968	3614	16792	1.24319	0.299174	0.00582766	0.00567337
GOTERM_BP_ALL	GO:0003338~metanephros morphogenesis	10	0.794913	5.64767e-05	BMP4, FRAS1, SMO, WT1, BASP1, HES1, SOX8, FMN1, SOX9, PAX2	968	32	16792	5.42097	0.330385	0.0064684	0.00629715
GOTERM_BP_ALL	GO:0030001~metal ion transport	75	5.96184	5.98184e-05	KCNG1, KCNK6, SLC23A2, SERPINE2, TUSC3, HTR2C, PKD2L2, ADRA1A, BEST1, HEPH, BDKRB1, SLC39A2, SCN1A, KCNH2, SLC13A3, KCND2, PDE4D, KCNH8, TRPC1, KCNAB1, SLC30A1, ANK3, ATP1B1, ADRA2A, SLC9B2, CACNB1, SLC5A6, CACNB2, TMEM37, KCNU1, RNF207, SLC9A9, CNKSR3, KCNQ2, ORAI2, CNGB3, HAP1, PRKD1, SGK1, ZP3, SGK2, CAMK2B, CAMK2D, CALCRL, CHRNA7, STK39, WNK4, AKAP7, LPAR3, ADRB2, ATP2C2, CACNA1H, SLC5A4, CAC…	968	814	16792	1.59832	0.346089	0.00667245	0.00649579
GOTERM_BP_ALL	GO:0044765~single-organism transport	246	19.5548	6.01375e-05	SLC23A2, IL1RN, SERPINE2, WIPF3, PKD2L2, SCN1A, EPHA5, UNC13C, SLC6A19, SLC6A17, DAPK1, IL1R2, RFX3, ACSL4, MYO7A, ANK3, ANK1, GABRG2, SYTL2, SLC5A6, NUP93, ARC, RFX6, IL23A, MAP1B, KCNQ2, TMEM79, ORAI2, TXNIP, PRKD1, GPLD1, CFD, SLC45A2, TMEM63B, WNK4, TWIST1, LPAR3, SLC5A4, CYB5R2, TERT, LCN12, TTPA, ATP6V0A4, HBQ1, ABCA1, SLC10A7, CADM1, FZD4, FN1, IGF1, NETO2, SLC16A14, SLC6A6, GJB2, GRIN3A, …	968	3415	16792	1.2496	0.347569	0.00667245	0.00649579
GOTERM_BP_ALL	GO:0032412~regulation of ion transmembrane transporter activity	26	2.06677	6.14055e-05	KCNG1, CAMK2D, NLGN2, RASGRF1, STK39, WNK4, AKAP7, RELN, CACNG4, DAPK1, PDE4D, ANO9, KCNAB1, ANK3, NETO2, ATP1B1, ADRA2A, CACNB1, CACNB2, ARC, DLG4, RNF207, CNKSR3, FXYD5, HAP1, SHANK1	968	185	16792	2.43797	0.353417	0.00670831	0.00653071
GOTERM_BP_ALL	GO:0035556~intracellular signal transduction	198	15.7393	6.28928e-05	SERPINE2, ULK4, PREX2, PSMD5, FAM110C, TNFSF10, SOX9, PDK2, TRIM22, EPHA5, UNC13C, DAPK1, IL23A, CDIP1, PRKD1, TRIB2, PTGFR, WNK4, AGAP2, TWIST1, LPAR3, PIK3R5, ABCA1, FZD4, PLK2, FN1, NFATC2, RAB39B, IGF1, NFATC4, ID1, SNAI1, SNAI2, DCHS1, PLCH1, ARHGAP9, TENM1, CDKN1A, SECTM1, GRIK2, IFIH1, C1QTNF3, PCLO, CASP10, TNFAIP8L1, NEFL, MCF2L2, VAV3, DUSP2, EDN2, SPHK1, MST1, NME5, DUSP9, PAX2, GPRC5B…	968	2657	16792	1.29271	0.360211	0.0067667	0.00658755
GOTERM_BP_ALL	GO:0044710~single-organism metabolic process	286	22.7345	6.48443e-05	DMGDH, SLC23A2, PRSS1, IL1RN, VIPR2, CERK, ACSM1, ULK4, DHFRP1, PSMD5, OGFOD2, SOX9, PDK2, ENTPD3, ACSL4, HSPG2, ASRGL1, SLC5A6, INPP4B, KIAA1456, NHLRC1, CYP2E1, PRKD1, TRIB2, GPLD1, PLA1A, RTEL1, SLC45A2, FAXDC2, SDC2, LHB, TWIST1, LPAR3, SDSL, PLA2G7, PIK3R5, SULT1A1, CYB5R2, UGT8, NEU4, LCN12, TTPA, RDH10, CHST15, ST8SIA4, RDH16, ST3GAL6, ATP6V0A4, GSTT2B, ABCA1, FZD2, FZD4, FUCA2, FN1, IGF1,…	968	4063	16792	1.22109	0.369016	0.00687253	0.00669058
GOTERM_BP_ALL	GO:0048608~reproductive structure development	45	3.57711	8.13848e-05	AMHR2, SERPINE2, EPAS1, LHB, LEF1, LRRC6, HOXA11, HOXA10, STOX2, HOXA9, HEY1, ADAMTS1, BASP1, RDH10, TTPA, PEG10, HSD17B2, TNFSF10, HES1, SOX8, SOX9, PITX2, BOK, EOMES, FZD4, NOS3, AKR1C3, TFEB, EAF2, FOXL2, INHBB, PRLR, BMP6, BMP4, GJB2, KITLG, WT1, ETNK2, BCL2, SNAI1, SDC1, GHRL, BMPR1B, ZP3, TLR3	968	418	16792	1.86751	0.438945	0.00843493	0.00821161
GOTERM_BP_ALL	GO:0060485~mesenchyme development	30	2.38474	8.19617e-05	SEMA3C, LEF1, SEMA3B, TWIST1, LDLRAD4, HEY1, BASP1, RDH10, GCNT2, HES1, SOX8, SOX9, PITX2, EOMES, SEMA6B, DAB2IP, FUZ, SEMA4G, TBX5, PAX2, BMP4, ACTA2, OLFM1, KITLG, SMO, WT1, BCL2, SNAI1, SNAI2, DCHS1	968	234	16792	2.22399	0.441239	0.00843493	0.00821161
GOTERM_BP_ALL	GO:0034762~regulation of transmembrane transport	44	3.49762	8.46474e-05	KCNG1, KCNK6, CAMK2D, NLGN2, RASGRF1, STK39, WNK4, AKAP7, TWIST1, CACNA1H, CACNA1I, RELN, BDKRB1, CACNG4, KCNJ2, SCN1A, KCNH2, KCND2, DAPK1, PDE4D, KCNH8, TRPC1, ANO9, OPRK1, KCNAB1, SLC30A1, ANK3, NETO2, ATP1B1, ADRA2A, CACNB1, TMEM37, CACNB2, ARC, KCNU1, DLG4, RNF207, KCNQ2, CNKSR3, BCL2, FXYD5, PRKD1, HAP1, SHANK1	968	406	16792	1.87998	0.451795	0.00858688	0.00835954
GOTERM_BP_ALL	GO:0072001~renal system development	34	2.7027	9.16797e-05	WNK4, LRP4, FMN1, HOXA11, GLIS2, ADAMTS1, BASP1, RDH10, GPC3, HES1, SOX8, SOX9, CEP290, C5ORF42, ANGPT2, MAGI2, KLHL3, BMP6, PAX2, ASS1, SULF2, BMP4, NUP93, ACTA2, FRAS1, SMO, WT1, COL4A4, ID2, COL4A3, BCL2, ID3, SDC1, DCHS1	968	283	16792	2.0841	0.478501	0.00916926	0.0089265
GOTERM_BP_ALL	GO:0044093~positive regulation of molecular function	144	11.4467	9.61835e-05	VIPR2, PLXND1, IRS1, ARHGDIG, CLU, ANTXR1, PARK2, DHFRP1, RGS4, PREX2, SYDE2, RGS5, RINL, PSMD5, RGS1, TNFSF10, PITX2, TRIM22, MAP3K5, EPHA5, DAPK1, IGFBP3, MAGI2, EBF2, PCOLCE, ANK3, ATP1B1, PRLR, CACNB2, ARC, SMO, IL23A, COL4A3, PRKD1, TSSK4, GPLD1, SHC2, ARHGEF25, CHRNA7, STK39, WNK4, AGAP2, TWIST1, LPAR3, ADRB1, ADRB2, EFNA5, RASAL3, RASGRP1, PIK3R5, ARHGAP21, ARHGAP20, TERT, MAGEC2, PIBF1, G…	968	1840	16792	1.3576	0.494917	0.0094861	0.00923495
GOTERM_BP_ALL	GO:0061458~reproductive system development	45	3.57711	0.000106883	AMHR2, SERPINE2, EPAS1, LHB, LEF1, LRRC6, HOXA11, HOXA10, STOX2, HOXA9, HEY1, ADAMTS1, BASP1, RDH10, TTPA, PEG10, HSD17B2, TNFSF10, HES1, SOX8, SOX9, PITX2, BOK, EOMES, FZD4, NOS3, AKR1C3, TFEB, EAF2, FOXL2, INHBB, PRLR, BMP6, BMP4, GJB2, KITLG, WT1, ETNK2, BCL2, SNAI1, SDC1, GHRL, BMPR1B, ZP3, TLR3	968	423	16792	1.84544	0.531872	0.0103969	0.0101216
GOTERM_BP_ALL	GO:0051270~regulation of cellular component movement	73	5.80286	0.000113314	IFITM1, SERPINE2, ATP8A1, PLXND1, ULK4, ITGA2B, LDLRAD4, FAM110C, BDKRB1, MADCAM1, SOX9, PITX2, SEMA6B, CAMK1D, EDN2, PDE4D, IGFBP3, SWAP70, SPHK1, MST1, MAGI2, UNC5C, ADRA2A, IL23A, RNF207, HAP1, PRKD1, SGK1, ZP3, PHLDB2, GPLD1, DSC2, PTGER4, SP100, CAMK2D, SEMA3C, SEMA3B, LEF1, WAS, CXCR4, TWIST1, PLA2G7, PAK1, RELN, GPNMB, TERT, ATOH8, GCNT2, TNFRSF14, CTNNA3, KCNJ2, ANGPT2, DAB2IP, FN1, FUZ, …	968	802	16792	1.57898	0.552773	0.0108736	0.0105857
GOTERM_BP_ALL	GO:0048519~negative regulation of biological process	318	25.2782	0.000122374	IFITM1, IL1RN, PGLYRP2, VIPR2, IFITM2, SERPINE2, UBE2L6, LDLRAD4, ANTXR1, IKZF4, HERC5, RNF112, FAM134B, HOXA9, HENMT1, SOX18, PSMD5, TRIM29, PEG10, PPP4R4, CHORDC1, MAGEA1, TNFSF10, SOX8, SOX9, TRIM22, DAPK1, IL1R2, HLA-B, RFX3, ACSL4, DLEC1, ANK3, RUNX2, SYTL2, NUP93, ASTL, SLPI, IL23A, MAP1B, MT1F, TXNIP, C19ORF66, PRKD1, ATF5, TRIB2, GPLD1, PTGFR, RTEL1, LXN, HEPACAM, FOXG1, TSHZ2, WNK4, AGAP…	968	4623	16792	1.19325	0.580642	0.0115864	0.0112796
GOTERM_BP_ALL	GO:0051241~negative regulation of multicellular organismal process	88	6.99523	0.000124623	PGLYRP2, SERPINE2, UBE2L6, LDLRAD4, ADRA1A, IFIH1, HERC5, C1QTNF3, HOXA9, SOX8, SOX9, SEMA6B, PDE4D, IL1R2, ADRA2C, PAX2, DNM3, PROCR, SMO, ADORA2B, HIST4H4, IL23A, BANK1, COL4A3, TRIB2, TLR3, PTGER4, DLX1, SP100, CALCRL, SEMA3C, UBA7, CHRNA7, SEMA3B, LEF1, NLRC5, STK39, WNK4, LRP4, TWIST1, ADRB1, KLK3, ADRB2, FUOM, HIST2H4A, BRINP1, GPNMB, TERT, SPOCK1, IL36RN, HES1, GBP1, PIBF1, SOCS5, ANGPT2, …	968	1017	16792	1.50103	0.587286	0.011644	0.0113358
GOTERM_BP_ALL	GO:0010646~regulation of cell communication	219	17.4086	0.000127145	IL1RN, SERPINE2, ULK4, LDLRAD4, PREX2, PSMD5, PEG10, FAM110C, MAGEA1, TNFSF10, SOX9, TRIM22, EPHA5, DAPK1, IL1R2, RFX3, ANK3, RUNX2, NUP93, ARC, RFX6, IL23A, PRKD1, TRIB2, GPLD1, SH2D2A, AGAP2, TWIST1, LPAR3, APCDD1, PIK3R5, TERT, TSPAN5, ABCA1, SRMS, FZD4, PLK2, FZD9, FN1, IGF1, NETO2, NFATC4, NMU, ID1, SNAI1, SNAI2, GPR27, ARHGAP9, TENM1, GRIK5, SECTM1, GRIK2, GNGT1, C1QTNF3, HEY1, CASP10, TNFA…	968	3020	16792	1.25795	0.594614	0.0117254	0.011415
GOTERM_BP_ALL	GO:0050767~regulation of neurogenesis	64	5.08744	0.000135361	SERPINE2, PLXND1, CPNE5, ULK4, PARK2, RNF112, RIMS1, NEFL, SOX8, SOX9, EOMES, SEMA6B, EMX1, CAMK1D, MAGI2, ADRA2C, DNM3, OLFM1, GPRC5B, SMO, MAP1B, HAP1, PRKD1, OBSL1, EPHA3, SHANK1, CAMK2B, DLX1, SEMA3C, SDC2, SEMA3B, CXCR4, LRP4, LPAR3, EFNA5, FUOM, RELN, BRINP1, TERT, SPOCK1, HES1, ATOH1, BEND6, SYT4, SYT3, PLK2, DAB2IP, FN1, SEMA4G, VAX1, SSH3, SORL1, BMP6, NFATC4, BMP4, SDK1, DAB1, ID2, ID1,…	968	682	16792	1.62788	0.617591	0.0123231	0.0119968
GOTERM_BP_ALL	GO:0022603~regulation of anatomical structure morphogenesis	90	7.15421	0.000144089	IL1RN, PLXND1, CPNE5, WIPF3, LDLRAD4, TSPAN12, PARK2, HOXA11, RIMS1, HEY1, BASP1, PSMD5, NEFL, SOX8, SOX9, SEMA6B, SPHK1, MAGI2, PAX2, RUNX2, DNM3, OLFM1, ARC, SMO, MAK, MAP1B, RNF207, COL4A3, CDC42EP3, AMTN, ITGA7, RHOU, HAP1, PRKD1, OBSL1, PHLDB2, EPHA3, CAMK2B, SP100, SEMA3C, FBLIM1, SDC2, CHRNA7, SEMA3B, LEF1, LRP4, TWIST1, LPAR3, KLK3, EFNA5, RELN, GPNMB, TERT, EPB41L3, GPC3, GCNT2, MYH14, H…	968	1051	16792	1.48548	0.640574	0.0129516	0.0126087
GOTERM_BP_ALL	GO:0014032~neural crest cell development	14	1.11288	0.000156727	SEMA6B, SEMA3C, LEF1, SEMA3B, TWIST1, SEMA4G, KITLG, SMO, RDH10, SNAI2, HES1, SOX8, SOX9, PITX2	968	70	16792	3.46942	0.671431	0.0138401	0.0134736
GOTERM_BP_ALL	GO:0001656~metanephros development	16	1.27186	0.000157871	FMN1, PAX2, HOXA11, BMP4, FRAS1, SMO, WT1, BASP1, RDH10, ID2, BCL2, GPC3, ID3, HES1, SOX8, SOX9	968	89	16792	3.11858	0.67409	0.0138401	0.0134736
GOTERM_BP_ALL	GO:0034765~regulation of ion transmembrane transport	42	3.33863	0.000161449	KCNG1, KCNK6, CAMK2D, NLGN2, RASGRF1, STK39, WNK4, AKAP7, CACNA1H, CACNA1I, RELN, BDKRB1, CACNG4, KCNJ2, SCN1A, KCNH2, KCND2, DAPK1, PDE4D, KCNH8, TRPC1, ANO9, OPRK1, KCNAB1, SLC30A1, ANK3, NETO2, ATP1B1, ADRA2A, CACNB1, TMEM37, CACNB2, ARC, KCNU1, DLG4, RNF207, KCNQ2, CNKSR3, FXYD5, PRKD1, HAP1, SHANK1	968	392	16792	1.85862	0.682266	0.0139811	0.0136109
GOTERM_BP_ALL	GO:0060333~interferon-gamma-mediated signaling pathway	15	1.19237	0.000171834	CAMK2B, SP100, CAMK2D, HLA-B, NLRC5, HLA-C, HLA-F, OASL, OAS1, IRF7, FCGR1A, GBP2, GBP1, TRIM22, HLA-DPA1	968	80	16792	3.25258	0.704858	0.0147011	0.0143119
GOTERM_BP_ALL	GO:0055085~transmembrane transport	108	8.58506	0.000184891	KCNG1, SLC23A2, ATP8A1, TUSC3, PKD2L2, BEST1, BEST4, SLC16A7, SLC16A9, SLC26A10, SLC39A2, SLC16A3, SCN1A, KCNH2, SLC6A19, SLC15A2, SLC6A17, DAPK1, KCNH8, ATP11C, SLC30A1, ANK3, ATP1B1, GABRG2, SLC9B2, CACNB1, SLC5A6, CACNB2, ARC, SLC9A9, KCNQ2, ORAI2, PRKD1, CHRNA7, SLC1A1, STK39, WNK4, TWIST1, SLC5A4, CACNA1H, CACNA1I, ATP6V0A4, ASIC3, SLC38A4, ABCA1, SLC37A2, SLC10A7, TRPV3, NETO2, SLC16A14, SL…	968	1322	16792	1.41716	0.730998	0.0156299	0.0152161
GOTERM_BP_ALL	GO:0001655~urogenital system development	36	2.86169	0.000205099	WNK4, LRP4, FMN1, HOXA11, GLIS2, ADAMTS1, BASP1, RDH10, GPC3, HES1, SOX8, SOX9, CEP290, C5ORF42, ANGPT2, MAGI2, EAF2, KLHL3, PRLR, BMP6, PAX2, ASS1, SULF2, BMP4, NUP93, ACTA2, FRAS1, SMO, WT1, COL4A4, ID2, COL4A3, BCL2, ID3, SDC1, DCHS1	968	320	16792	1.95155	0.766963	0.0171172	0.016664
GOTERM_BP_ALL	GO:0006812~cation transport	84	6.67727	0.000207306	KCNG1, KCNK6, SLC23A2, SLC44A4, SERPINE2, ATP8A1, TUSC3, HTR2C, PKD2L2, ADRA1A, BEST1, HEPH, NNT, BDKRB1, SLC39A2, SCN1A, KCNH2, SLC13A3, SLC15A2, KCND2, PDE4D, KCNH8, TRPC1, SLC2A12, KCNAB1, SLC30A1, ANK3, ATP1B1, ADRA2A, SLC9B2, CACNB1, SLC5A6, CACNB2, TMEM37, KCNU1, RNF207, SLC9A9, CNKSR3, KCNQ2, ORAI2, CNGB3, HAP1, PRKD1, SGK1, ZP3, SGK2, CAMK2B, CAMK2D, CALCRL, CHRNA7, ATP10D, STK39, WNK4, A…	968	975	16792	1.49452	0.770588	0.0171172	0.016664
GOTERM_BP_ALL	GO:0051962~positive regulation of nervous system development	46	3.6566	0.000210272	CAMK2B, NLGN2, SERPINE2, CPNE5, NRXN3, CXCR4, LPAR3, EFNA5, PARK2, RIMS1, RNF112, RELN, BRINP1, LRRTM3, SLITRK3, NEFL, HES1, SOX8, ATOH1, BEND6, SYT4, SYT3, CAMK1D, TPBG, MAGI2, DAB2IP, FN1, ADRA2C, BMP6, PAX2, BMP4, GPRC5B, DAB1, SMO, ID2, MAP1B, BCL2, TCF4, GHRL, PRKD1, HAP1, AGRN, OBSL1, CBLN2, EPHA3, SHANK1	968	449	16792	1.77721	0.775369	0.0171625	0.0167082
GOTERM_BP_ALL	GO:0032835~glomerulus development	13	1.03339	0.000217044	ANGPT2, MAGI2, PAX2, SULF2, BMP4, NUP93, ACTA2, WT1, BASP1, COL4A4, COL4A3, BCL2, HES1	968	63	16792	3.57956	0.785918	0.017514	0.0170503
GOTERM_BP_ALL	GO:1900449~regulation of glutamate receptor signaling pathway	9	0.715421	0.000220589	ARC, RELN, NLGN2, DAPK1, DLG4, RASGRF1, NETO2, CACNG4, SHANK1	968	30	16792	5.20413	0.791241	0.0176	0.0171341
GOTERM_BP_ALL	GO:0016477~cell migration	98	7.79014	0.000234931	IFITM1, PLXND1, ATP8A1, ITGA2B, ULK4, LDLRAD4, SOX18, FAM110C, SIRPA, SOX8, SOX9, PITX2, SLC16A3, SEMA6B, SWAP70, IGFBP3, MAGI2, ATP1B1, NUP93, PROCR, ARC, SMO, IL23A, PRKD1, PHLDB2, GPLD1, EPHA3, ASTN1, SDC2, TWIST1, APCDD1, PLA2G7, DPP4, TERT, TNFRSF14, CCDC141, SRMS, FN1, NFATC2, FUZ, PARVA, IGF1, MCC, BMP4, FERMT1, DAB1, SELL, ID1, BCL2, SNAI1, C16ORF45, SNAI2, SDC1, DCHS1, AMOTL1, FGF13, LAM…	968	1184	16792	1.43582	0.811459	0.0184822	0.0179929
GOTERM_BP_ALL	GO:0023051~regulation of signaling	220	17.4881	0.000236852	IL1RN, SERPINE2, ULK4, LDLRAD4, PREX2, PSMD5, PEG10, FAM110C, MAGEA1, TNFSF10, SOX9, TRIM22, EPHA5, DAPK1, IL1R2, RFX3, RUNX2, NUP93, ARC, RFX6, IL23A, PRKD1, TRIB2, GPLD1, SH2D2A, AGAP2, TWIST1, LPAR3, APCDD1, PIK3R5, TERT, TSPAN5, ABCA1, SRMS, FZD4, PLK2, FZD9, FN1, IGF1, NETO2, NFATC4, NMU, ID1, SNAI1, SNAI2, GPR27, ARHGAP9, TENM1, GRIK5, SECTM1, GRIK2, GNGT1, C1QTNF3, HEY1, CASP10, TNFAIP8L1,…	968	3070	16792	1.24312	0.814014	0.0184822	0.0179929
GOTERM_BP_ALL	GO:0072078~nephron tubule morphogenesis	14	1.11288	0.000242772	WNK4, KLHL3, FMN1, PAX2, HOXA11, BMP4, SMO, WT1, BCL2, GPC3, DCHS1, HES1, SOX8, SOX9	968	73	16792	3.32684	0.821673	0.0187383	0.0182422
GOTERM_BP_ALL	GO:0045664~regulation of neuron differentiation	54	4.29253	0.000254927	PLXND1, CPNE5, ULK4, PARK2, RNF112, RIMS1, NEFL, SOX8, SOX9, EOMES, SEMA6B, CAMK1D, MAGI2, ADRA2C, DNM3, OLFM1, GPRC5B, MAP1B, PRKD1, OBSL1, EPHA3, SHANK1, CAMK2B, SEMA3C, SDC2, SEMA3B, LRP4, LPAR3, EFNA5, FUOM, RELN, BRINP1, SPOCK1, HES1, ATOH1, BEND6, SYT4, SYT3, PLK2, DAB2IP, FN1, SEMA4G, SSH3, BMP6, NFATC4, BMP4, SDK1, DAB1, ID2, ID1, BCL2, TCF4, FGF13, SPG20	968	560	16792	1.67276	0.836422	0.0194649	0.0189496
GOTERM_BP_ALL	GO:0045595~regulation of cell differentiation	122	9.69793	0.000258293	IFITM1, PGLYRP2, PLXND1, CPNE5, SERPINE2, ULK4, LDLRAD4, PARK2, HOXA11, RNF112, RIMS1, HOXA9, SOX8, SOX9, FADS1, MAP3K5, SEMA6B, EOMES, IGFBP3, MAGI2, HLA-B, RFX3, ATP11C, PRLR, RUNX2, PIAS1, SLC9B2, OLFM1, MAF, SMO, IL23A, MAP1B, PRKD1, TRIB2, OBSL1, PHLDB2, EPHA3, DLX1, SDC2, TWIST1, LPAR3, EFNA5, RASGRP1, BRINP1, TERT, TTPA, SOCS5, ABCA1, SYT4, SYT3, PLK2, FN1, NFATC2, FUZ, IGF1, SSH3, BMP6, N…	968	1544	16792	1.37069	0.840287	0.0195121	0.0189956
GOTERM_BP_ALL	GO:0061061~muscle structure development	56	4.45151	0.000275876	WFIKKN1, SYNE1, HEY1, BASP1, RBPMS2, FAM65B, SOX8, SOX9, PITX2, MAP3K5, EOMES, UNC45B, IGFBP3, MYH15, TMOD2, FOXL2, ETV1, KCNAB1, GPCPD1, PIAS1, DISP1, SMO, ADAM12, ITGA7, CRYAB, OBSL1, TRIM54, RBM24, RNF165, CAMK2D, HLF, EPAS1, LEF1, TWIST1, CACNA1H, MYH14, ALX4, HES1, CTNNA2, FZD2, MYEF2, SORT1, NEBL, NFATC2, NEB, IGF1, VAX1, TBX5, SGCZ, ASS1, NFATC4, BMP4, WT1, BCL2, ID3, SDC1	968	589	16792	1.6493	0.859038	0.020621	0.0200751
GOTERM_BP_ALL	GO:0060993~kidney morphogenesis	16	1.27186	0.000293963	WNK4, KLHL3, FMN1, PAX2, HOXA11, BMP4, FRAS1, SMO, WT1, BASP1, BCL2, GPC3, DCHS1, HES1, SOX8, SOX9	968	94	16792	2.9527	0.876033	0.0209857	0.0204301
GOTERM_BP_ALL	GO:0098916~anterograde trans-synaptic signaling	57	4.531	0.000296513	SERPINE2, GRIK5, RASGRF1, HTR2C, GRIK2, ADRA1A, SLC6A3, PARK2, CDH8, RIMS1, PCLO, UNC13C, KCND2, TMOD2, SLC30A1, SYN2, GABRG2, SYTL2, CACNB1, CACNB2, ARC, OMP, KCNQ2, HAP1, SHANK1, CNTNAP4, CAMK2B, NLGN2, CHRNA7, SLC1A1, NRXN3, LPAR3, LIN7A, AKAP5, GNAI1, RELN, S1PR2, NQO1, SYT4, RPH3AL, SYT3, DTNA, PLK2, PMCHL2, OPRK1, PCDHB13, SYT13, SNAP91, NFATC4, LRFN2, DLG4, NOVA1, NMU, PCDHB6, PLP1, GHRL, …	968	604	16792	1.63706	0.878258	0.0209857	0.0204301
GOTERM_BP_ALL	GO:0099537~trans-synaptic signaling	57	4.531	0.000296513	SERPINE2, GRIK5, RASGRF1, HTR2C, GRIK2, ADRA1A, SLC6A3, PARK2, CDH8, RIMS1, PCLO, UNC13C, KCND2, TMOD2, SLC30A1, SYN2, GABRG2, SYTL2, CACNB1, CACNB2, ARC, OMP, KCNQ2, HAP1, SHANK1, CNTNAP4, CAMK2B, NLGN2, CHRNA7, SLC1A1, NRXN3, LPAR3, LIN7A, AKAP5, GNAI1, RELN, S1PR2, NQO1, SYT4, RPH3AL, SYT3, DTNA, PLK2, PMCHL2, OPRK1, PCDHB13, SYT13, SNAP91, NFATC4, LRFN2, DLG4, NOVA1, NMU, PCDHB6, PLP1, GHRL, …	968	604	16792	1.63706	0.878258	0.0209857	0.0204301
GOTERM_BP_ALL	GO:0007268~chemical synaptic transmission	57	4.531	0.000296513	SERPINE2, GRIK5, RASGRF1, HTR2C, GRIK2, ADRA1A, SLC6A3, PARK2, CDH8, RIMS1, PCLO, UNC13C, KCND2, TMOD2, SLC30A1, SYN2, GABRG2, SYTL2, CACNB1, CACNB2, ARC, OMP, KCNQ2, HAP1, SHANK1, CNTNAP4, CAMK2B, NLGN2, CHRNA7, SLC1A1, NRXN3, LPAR3, LIN7A, AKAP5, GNAI1, RELN, S1PR2, NQO1, SYT4, RPH3AL, SYT3, DTNA, PLK2, PMCHL2, OPRK1, PCDHB13, SYT13, SNAP91, NFATC4, LRFN2, DLG4, NOVA1, NMU, PCDHB6, PLP1, GHRL, …	968	604	16792	1.63706	0.878258	0.0209857	0.0204301
GOTERM_BP_ALL	GO:0099536~synaptic signaling	57	4.531	0.000296513	SERPINE2, GRIK5, RASGRF1, HTR2C, GRIK2, ADRA1A, SLC6A3, PARK2, CDH8, RIMS1, PCLO, UNC13C, KCND2, TMOD2, SLC30A1, SYN2, GABRG2, SYTL2, CACNB1, CACNB2, ARC, OMP, KCNQ2, HAP1, SHANK1, CNTNAP4, CAMK2B, NLGN2, CHRNA7, SLC1A1, NRXN3, LPAR3, LIN7A, AKAP5, GNAI1, RELN, S1PR2, NQO1, SYT4, RPH3AL, SYT3, DTNA, PLK2, PMCHL2, OPRK1, PCDHB13, SYT13, SNAP91, NFATC4, LRFN2, DLG4, NOVA1, NMU, PCDHB6, PLP1, GHRL, …	968	604	16792	1.63706	0.878258	0.0209857	0.0204301
GOTERM_BP_ALL	GO:0010720~positive regulation of cell development	48	3.81558	0.000298487	CAMK2B, SERPINE2, CPNE5, LEF1, CXCR4, TWIST1, LPAR3, EFNA5, PARK2, HOXA11, RIMS1, RNF112, RELN, BRINP1, GCNT2, NEFL, HES1, SOX8, S1PR2, ATOH1, BEND6, SYT4, SYT3, CAMK1D, MAGI2, DAB2IP, FN1, RFX3, IGF1, ADRA2C, BMP6, PAX2, SLC9B2, BMP4, OLFM1, GPRC5B, DAB1, SMO, ID2, MAP1B, BCL2, SNAI1, TCF4, PRKD1, HAP1, OBSL1, EPHA3, SHANK1	968	483	16792	1.72394	0.879953	0.0209857	0.0204301
GOTERM_BP_ALL	GO:0035107~appendage morphogenesis	21	1.66932	0.000323166	SEMA3C, LEF1, LRP4, TWIST1, FMN1, TBX5, RUNX2, HOXA11, HOXA10, BMP4, HOXA9, FRAS1, RDH10, GPC3, ALX4, B9D1, SOX9, BMPR1B, PITX2, C5ORF42, RNF165	968	148	16792	2.46141	0.899256	0.0222796	0.0216898
GOTERM_BP_ALL	GO:0035108~limb morphogenesis	21	1.66932	0.000323166	SEMA3C, LEF1, LRP4, TWIST1, FMN1, TBX5, RUNX2, HOXA11, HOXA10, BMP4, HOXA9, FRAS1, RDH10, GPC3, ALX4, B9D1, SOX9, BMPR1B, PITX2, C5ORF42, RNF165	968	148	16792	2.46141	0.899256	0.0222796	0.0216898
GOTERM_BP_ALL	GO:0006629~lipid metabolic process	107	8.50556	0.000338997	IL1RN, CERK, DGKB, IRS1, ACSM1, MSMO1, CLU, FADS2, LEPR, GGT1, PDK2, FADS1, UGT2B10, ACSL4, HSPG2, PRLR, INPP4B, CYP2E1, PRKD1, DGKK, SLC27A2, GPLD1, PLA1A, ISYNA1, FAXDC2, SDC2, LHB, ABHD1, TWIST1, ADRB2, PLD1, PLA2G7, CACNA1H, PIK3R5, SULT1A1, CYB5R2, UGT8, NEU4, CYP11A1, LCN12, RDH10, TTPA, RDH16, ST8SIA4, ST3GAL6, PIBF1, FGF21, ABCA1, GGT6, CYP4F8, BMP6, MLXIPL, TNFSF4, ACER3, SNAI1, SNAI2, S…	968	1330	16792	1.39559	0.909971	0.0231464	0.0225335
GOTERM_BP_ALL	GO:0051050~positive regulation of transport	79	6.27981	0.000348137	GPR27, TENM1, ATP8A1, IRS1, PARK2, C1QTNF3, BDKRB1, CEP290, BOK, KCNH2, MYBPC1, CAMK1D, SPHK1, TRPC1, MAGI2, ELMOD1, FOXL2, ANK3, ATP1B1, ADRA2A, SYTL2, NUP93, CACNB2, ARC, SMO, RFX6, ADORA2B, IL23A, RNF207, CNKSR3, RHOU, HAP1, SGK1, ZP3, SGK2, GPLD1, TLR3, PTGER4, NLGN2, GLS2, STK39, WNK4, AKAP7, TWIST1, LPAR3, ATP2C2, NOD2, RASGRP1, CACNA1I, RELN, TERT, P2RY2, GPC3, TNFRSF14, HES1, KCNJ2, FGF21…	968	920	16792	1.48959	0.91563	0.023544	0.0229206
GOTERM_BP_ALL	GO:0099601~regulation of neurotransmitter receptor activity	9	0.715421	0.000357763	ARC, RELN, NLGN2, DAPK1, DLG4, RASGRF1, NETO2, CACNG4, SHANK1	968	32	16792	4.87887	0.921207	0.0239667	0.0233322
GOTERM_BP_ALL	GO:0072088~nephron epithelium morphogenesis	14	1.11288	0.000366351	WNK4, KLHL3, FMN1, PAX2, HOXA11, BMP4, SMO, WT1, BCL2, GPC3, DCHS1, HES1, SOX8, SOX9	968	76	16792	3.19552	0.92587	0.0243127	0.023669
GOTERM_BP_ALL	GO:0034341~response to interferon-gamma	22	1.74881	0.000378024	CAMK2B, IFITM1, SP100, CAMK2D, IFITM2, DAPK1, HLA-B, NLRC5, HLA-C, HLA-F, ASS1, PIAS1, OASL, OAS1, IRF7, C19ORF66, FCGR1A, GBP2, GBP1, TRIM22, TLR3, HLA-DPA1	968	161	16792	2.37041	0.931769	0.024855	0.024197
GOTERM_BP_ALL	GO:0065008~regulation of biological quality	248	19.7138	0.000390044	IL1RN, SERPINE2, ACSM1, WIPF3, PSMD5, SOX8, SOX9, PDK2, SCN1A, PRIMA1, EPHA5, UNC13C, RFX3, ANK3, SYTL2, ARC, RFX6, MAP1B, TMEM79, PRR16, TLN2, PRKD1, GPLD1, FLG, PTGFR, RTEL1, EPAS1, LHB, WNK4, LPAR3, PIK3R5, SULT1A1, TERT, TTPA, RDH10, EPB41L3, HIST1H3H, ATP6V0A4, ABCA1, NAPSA, FZD4, PLK2, FZD9, FN1, PARVA, IGF1, HRNR, NFATC4, ID2, NMU, ID1, HIST1H4H, DZIP1, GPR27, TENM1, CDKN1A, SLC44A4, GRIK5…	968	3548	16792	1.21254	0.937353	0.0253413	0.0246704
GOTERM_BP_ALL	GO:0072273~metanephric nephron morphogenesis	8	0.63593	0.000395168	BMP4, SMO, WT1, HES1, SOX8, FMN1, SOX9, PAX2	968	25	16792	5.55107	0.939593	0.0253413	0.0246704
GOTERM_BP_ALL	GO:0010721~negative regulation of cell development	34	2.7027	0.000396126	DLX1, SEMA3C, SEMA3B, LRP4, LDLRAD4, EFNA5, FUOM, BRINP1, TERT, TTPA, SPOCK1, HES1, SOX8, S1PR3, SOX9, GBP1, SEMA6B, PLK2, DAB2IP, FUZ, IGF1, SEMA4G, VAX1, TBX5, SORL1, NFATC4, DNM3, DAB1, ID2, ID1, BCL2, C16ORF45, FGF13, SPG20	968	306	16792	1.92746	0.940002	0.0253413	0.0246704
GOTERM_BP_ALL	GO:0006636~unsaturated fatty acid biosynthetic process	12	0.953895	0.000409765	FADS2, EDN2, GGT6, ELOVL4, ELOVL5, ELOVL2, ELOVL3, SCD5, AKR1C3, GGT1, PIBF1, FADS1	968	58	16792	3.58906	0.945543	0.0258067	0.0251235
GOTERM_BP_ALL	GO:0042633~hair cycle	16	1.27186	0.000416673	LRP4, TRPV3, FUZ, APCDD1, TERT, SMO, PPP1R13L, SOX18, KRT14, TMEM79, BCL2, SNAI1, ALX4, SOX9, HPSE, TGM3	968	97	16792	2.86138	0.948151	0.0258067	0.0251235
GOTERM_BP_ALL	GO:0042303~molting cycle	16	1.27186	0.000416673	LRP4, TRPV3, FUZ, APCDD1, TERT, SMO, PPP1R13L, SOX18, KRT14, TMEM79, BCL2, SNAI1, ALX4, SOX9, HPSE, TGM3	968	97	16792	2.86138	0.948151	0.0258067	0.0251235
GOTERM_BP_ALL	GO:0061333~renal tubule morphogenesis	14	1.11288	0.000417937	WNK4, KLHL3, FMN1, PAX2, HOXA11, BMP4, SMO, WT1, BCL2, GPC3, DCHS1, HES1, SOX8, SOX9	968	77	16792	3.15402	0.948614	0.0258067	0.0251235
GOTERM_BP_ALL	GO:0044057~regulation of system process	49	3.89507	0.000427322	KCNK6, HTR2C, ADRA1A, C1QTNF3, KCNH2, EDN2, KCND2, PDE4D, SPHK1, TRPC1, FOXL2, ADRA2C, ATP1B1, ADRA2A, CACNB1, CACNB2, ADORA2B, RNF207, SGK1, DSC2, MGLL, CAMK2B, CAMK2D, NLGN2, CALCRL, EPAS1, CHRNA7, SLC1A1, STK39, WNK4, ADRB1, ADRB2, CACNA1H, P2RY2, CTNNA3, KCNJ2, CACNG4, NOS3, OR51E2, OPRK1, INHBB, FOXN4, IGF1, FBXO32, BMP6, NMU, GHRL, KCNK1, FGF13	968	504	16792	1.68652	0.951928	0.0261588	0.0254662
GOTERM_BP_ALL	GO:0040012~regulation of locomotion	68	5.40541	0.000433562	IFITM1, SERPINE2, ATP8A1, PLXND1, ULK4, ITGA2B, LDLRAD4, FAM110C, BDKRB1, MADCAM1, SOX9, PITX2, CCR4, SEMA6B, CAMK1D, EDN2, IGFBP3, SWAP70, SPHK1, MST1, MAGI2, UNC5C, ADRA2A, IL23A, PRKD1, SGK1, ZP3, PHLDB2, GPLD1, PTGER4, SP100, CAMK2D, SEMA3C, SEMA3B, LEF1, WAS, CXCR4, TWIST1, PLA2G7, PAK1, RELN, GPNMB, TERT, ATOH8, GCNT2, TNFRSF14, ANGPT2, DAB2IP, FN1, OPRK1, FUZ, IGF1, SEMA4G, MCC, TBX5, SORL…	968	768	16792	1.53594	0.954013	0.0263139	0.0256172
GOTERM_BP_ALL	GO:0034340~response to type I interferon	14	1.11288	0.000475559	IFITM1, SP100, IFITM2, HLA-B, NLRC5, HLA-C, IFI35, HLA-F, IFIT2, OASL, OAS1, IRF7, C19ORF66, GBP2	968	78	16792	3.11358	0.965876	0.0281412	0.0273962
GOTERM_BP_ALL	GO:0014033~neural crest cell differentiation	14	1.11288	0.000475559	SEMA6B, SEMA3C, LEF1, SEMA3B, TWIST1, SEMA4G, KITLG, SMO, RDH10, SNAI2, HES1, SOX8, SOX9, PITX2	968	78	16792	3.11358	0.965876	0.0281412	0.0273962
GOTERM_BP_ALL	GO:0072028~nephron morphogenesis	14	1.11288	0.000475559	WNK4, KLHL3, FMN1, PAX2, HOXA11, BMP4, SMO, WT1, BCL2, GPC3, DCHS1, HES1, SOX8, SOX9	968	78	16792	3.11358	0.965876	0.0281412	0.0273962
GOTERM_BP_ALL	GO:0048646~anatomical structure formation involved in morphogenesis	94	7.47218	0.000509508	SPAG16, SPEF2, PLXND1, FMN1, LRRC6, TSPAN12, HOXA11, HEY1, ADAMTS1, SOX18, LEPR, SOX8, SOX9, PITX2, CEP290, EOMES, VAV3, DUSP2, SPHK1, TMOD2, RFX3, NME5, HSPG2, PAX2, OLFM1, SMO, MMP15, MAK, ELF5, COL4A3, ADAM12, AMTN, FAM20C, ITGA7, HAP1, PRKD1, ZP3, OBSL1, PHLDB2, GPLD1, CCNO, CALCRL, SEMA3C, EPAS1, SH2D2A, CHRNA7, LEF1, NRXN3, TWIST1, KLK3, SPATA6, CACNA1H, UGT8, RELN, TERT, RDH10, ATOH8, EPB4…	968	1151	16792	1.41671	0.973189	0.029901	0.0291093
GOTERM_BP_ALL	GO:0040007~growth	79	6.27981	0.000521597	CDKN1A, PGLYRP2, SLC44A4, SERPINE2, PLXND1, CPNE5, FMN1, ADRA1A, SLC6A3, PARK2, HOXA11, RIMS1, ALCAM, BASP1, PPP1R13L, LEPR, BDKRB1, SOX9, SEMA6B, EMX1, PDE4D, IGFBP3, SPHK1, MST1, MAGI2, IGFBP2, ACSL4, FOXL2, PRLR, OLFM1, SMO, MAP1B, MT1F, ATF5, SGK1, ZP3, CRYAB, SGK2, CAMK2D, SEMA3C, SEMA3B, LEF1, LRP4, LPAR3, ADRB1, ADRB2, EFNA5, SOCS2, RDH10, EPB41L3, GPC3, AGR2, SPOCK1, SOCS5, SYT4, SYT3, FZ…	968	932	16792	1.47041	0.975395	0.0303595	0.0295557
GOTERM_BP_ALL	GO:0048523~negative regulation of cellular process	293	23.2909	0.000536144	IFITM1, IL1RN, PGLYRP2, VIPR2, IFITM2, SERPINE2, LDLRAD4, ANTXR1, IKZF4, RNF112, FAM134B, HOXA9, SOX18, PSMD5, TRIM29, PEG10, PPP4R4, CHORDC1, MAGEA1, TNFSF10, SOX8, SOX9, TRIM22, DAPK1, IL1R2, RFX3, DLEC1, ANK3, RUNX2, SYTL2, NUP93, ASTL, SLPI, TXNIP, C19ORF66, PRKD1, ATF5, TRIB2, GPLD1, PTGFR, RTEL1, LXN, HEPACAM, FOXG1, TSHZ2, AGAP2, TWIST1, APCDD1, TERT, TTPA, HESX1, HIST1H3H, ABCA1, SRMS, FZ…	968	4300	16792	1.18202	0.977811	0.0309525	0.030133
GOTERM_BP_ALL	GO:0001558~regulation of cell growth	41	3.25914	0.00056137	CDKN1A, CAMK2D, SLC44A4, SEMA3C, SERPINE2, PLXND1, CPNE5, LEF1, SEMA3B, LPAR3, EFNA5, PARK2, SOCS2, RIMS1, EPB41L3, SPOCK1, BDKRB1, SEMA6B, SYT4, SYT3, IGFBP3, SPHK1, IGFBP2, FN1, CRIM1, EAF2, ACSL4, IGF1, SEMA4G, OLFM1, WT1, KIF26A, MAP1B, BCL2, CHPT1, FGF13, SGK1, CRYAB, SGK2, SIPA1, SPG20	968	403	16792	1.76484	0.981452	0.0318909	0.0310466
GOTERM_BP_ALL	GO:0007165~signal transduction	381	30.2862	0.000565694	IFITM1, IL1RN, PGLYRP2, VIPR2, IFITM2, SERPINE2, WIPF3, ULK4, LDLRAD4, IFI35, ANTXR1, IFIT2, PREX2, ALCAM, PSMD5, PEG10, FAM110C, RASSF6, MAGEA1, TNFSF10, SOX8, SOX9, OR5B2, PDK2, TRIM22, PAQR8, EPHA5, UNC13C, UNC5A, DAPK1, IL1R2, HLA-B, HLA-C, UNC5C, ANK3, HLA-F, HPCAL4, ANK1, GABRG2, RUNX2, NUP93, INPP4B, ARC, OMP, IL23A, CDIP1, TXNIP, PRKD1, TRIB2, GPLD1, EPHA3, PTGFR, EPAS1, SDC2, SH2D2A, LHB…	968	5775	16792	1.14446	0.982013	0.0318909	0.0310466
GOTERM_BP_ALL	GO:0008406~gonad development	26	2.06677	0.000565872	AMHR2, LHB, LRRC6, HOXA11, HOXA10, HOXA9, ADAMTS1, BASP1, RDH10, TNFSF10, SOX8, SOX9, PITX2, BOK, FZD4, NOS3, AKR1C3, FOXL2, INHBB, KITLG, WT1, BCL2, SDC1, BMPR1B, ZP3, TLR3	968	213	16792	2.11749	0.982036	0.0318909	0.0310466
GOTERM_BP_ALL	GO:0007267~cell-cell signaling	118	9.37997	0.000588736	IL1RN, VIPR2, SERPINE2, IRS1, PARK2, CDH8, RIMS1, PSMD5, TNFSF10, FAM3B, FAM3D, SOX9, PITX2, FADS1, EPHA5, UNC13C, TMOD2, MAGI2, IGFBP2, RFX3, SLC30A1, GABRG2, SYTL2, CACNB1, CACNB2, ARC, OMP, RFX6, SMO, KCNQ2, GPLD1, CHRNA7, SLC1A1, LHB, LPAR3, LIN7A, ADRB1, ADRB2, APCDD1, EFNA5, TERT, FGF21, SYT4, SYT3, DTNA, FZD2, FZD4, PLK2, FZD9, INHBB, FUZ, MCC, BMP6, SNAP91, NFATC4, BMP4, LRFN2, GJB2, DLG4…	968	1517	16792	1.34935	0.98473	0.0329183	0.0320467
GOTERM_BP_ALL	GO:0006952~defense response	118	9.37997	0.000602213	HCP5, IFITM1, IL1RN, PGLYRP2, IFITM2, PAGE1, IFI35, CLU, IFIT2, HERC5, PSMD5, GGT1, TRIM22, MAP3K5, DAPK1, IL1R2, HLA-B, AP1B1, HLA-C, HLA-F, PGC, PIAS1, SLPI, IL23A, CD8A, C19ORF66, HIST1H2BG, PRKD1, HIST1H2BD, CFD, PTGFR, LXN, CALCRL, PLGRKT, CHRNA7, STK39, KLK3, PLA2G7, RASGRP1, DPP4, BRINP1, CLEC7A, TNFRSF14, IL36RN, SOCS5, SRMS, CADM1, FN1, INHBB, BMP6, NFATC4, RAET1E, TNFSF4, BCL2, SDC1, BM…	968	1518	16792	1.34846	0.986124	0.0334087	0.0325242
GOTERM_BP_ALL	GO:0072009~nephron epithelium development	17	1.35135	0.00060726	MAGI2, WNK4, KLHL3, FMN1, PAX2, HOXA11, BMP4, NUP93, SMO, WT1, BASP1, BCL2, GPC3, DCHS1, HES1, SOX8, SOX9	968	111	16792	2.65676	0.986613	0.0334275	0.0325426
GOTERM_BP_ALL	GO:0061564~axon development	44	3.49762	0.000620888	ROBO3, SEMA3C, PLXND1, SEMA3B, NRXN3, LRP4, LPAR3, ADCY1, EFNA5, DHFRP1, PAK1, RELN, ALCAM, KIF5C, SLITRK3, NEFL, CTNNA2, ATOH1, SEMA6B, NTNG1, EPHA5, LINGO3, UNC5A, FN1, ETV1, UNC5C, ANK3, SEMA4G, VAX1, PAX2, OLFM1, LRFN2, DAB1, RTN4RL1, KIF26A, MAP1B, SPRY3, BCL2, PLP1, FGF13, BMPR1B, EPHA3, RNF165, SPG20	968	445	16792	1.71522	0.987848	0.0339148	0.0330169
GOTERM_BP_ALL	GO:2000145~regulation of cell motility	65	5.16693	0.000627513	IFITM1, SERPINE2, ATP8A1, PLXND1, ULK4, ITGA2B, LDLRAD4, FAM110C, BDKRB1, MADCAM1, SOX9, PITX2, SEMA6B, CAMK1D, EDN2, IGFBP3, SWAP70, SPHK1, MST1, MAGI2, UNC5C, ADRA2A, IL23A, PRKD1, SGK1, ZP3, PHLDB2, GPLD1, PTGER4, SP100, CAMK2D, SEMA3C, SEMA3B, LEF1, WAS, CXCR4, TWIST1, PLA2G7, PAK1, RELN, GPNMB, TERT, ATOH8, GCNT2, TNFRSF14, ANGPT2, DAB2IP, FN1, FUZ, IGF1, SEMA4G, MCC, TBX5, SORL1, BMP4, KITL…	968	736	16792	1.53201	0.988407	0.0340151	0.0331145
GOTERM_BP_ALL	GO:0051174~regulation of phosphorus metabolic process	124	9.85692	0.000633586	VIPR2, IRS1, ULK4, LDLRAD4, CLU, PARK2, RGS4, HERC5, PPP4R4, CHORDC1, SOX9, MAP3K5, SWAP70, IGFBP3, APLP1, MAGI2, LMTK3, PRLR, SYTL2, IL23A, PRKD1, TRIB2, GPLD1, SHC2, CALCRL, CHRNA7, STK39, TWIST1, LPAR3, ADRB1, ADRB2, EFNA5, RASGRP1, PIK3R5, SOCS2, TNFRSF14, PIBF1, FGF21, SOCS5, ABCA1, GCKR, KIRREL, FZD2, RBPMS, FZD4, FN1, INHBB, IGF1, DNAJC15, BMP6, INHBE, BMP4, MLXIPL, DAB1, GNAL, PKIA, ID1, …	968	1611	16792	1.33522	0.988897	0.0340841	0.0331817
GOTERM_BP_ALL	GO:0048522~positive regulation of cellular process	319	25.3577	0.000643165	IFITM1, VIPR2, SERPINE2, CPNE5, WIPF3, ANTXR1, IKZF4, IFIT2, RNF112, SOX18, PSMD5, FAM110C, TNFSF10, SOX8, SOX9, TRIM22, DAPK1, EBF2, RFX3, ACSL4, UNC5C, ANK3, ANK1, RUNX2, NUP93, ARC, RNF125, ASTL, RFX6, IL23A, MAP1B, PRR16, TXNIP, NHLRC1, ZNF711, PRKD1, ATF5, TRIB2, OBSL1, GPLD1, EPHA3, HOXB5, PTGFR, RTEL1, EPAS1, SH2D2A, WNK4, AGAP2, TWIST1, LPAR3, PLA2G7, MED12L, PIK3R5, TERT, RNF217, ALX4, T…	968	4744	16792	1.16647	0.989627	0.0343392	0.0334301
GOTERM_BP_ALL	GO:0051272~positive regulation of cellular component movement	42	3.33863	0.000672266	CAMK2D, SEMA3C, ATP8A1, ITGA2B, LEF1, SEMA3B, TWIST1, PLA2G7, PAK1, RELN, GPNMB, TERT, FAM110C, ATOH8, GCNT2, BDKRB1, MADCAM1, TNFRSF14, SOX9, SEMA6B, CAMK1D, EDN2, SWAP70, SPHK1, DAB2IP, FN1, IGF1, SEMA4G, ADRA2A, BMP4, TTLL6, KITLG, IL23A, RNF207, BCL2, SNAI1, SNAI2, PRKD1, AMOTL1, LGR6, ZP3, GPLD1	968	420	16792	1.73471	0.991565	0.0356251	0.0346819
GOTERM_BP_ALL	GO:0051093~negative regulation of developmental process	65	5.16693	0.0006908	PGLYRP2, LDLRAD4, PARK2, HOXA9, RBPMS2, SOX8, SOX9, SEMA6B, PAX2, DNM3, SMO, HIST4H4, MAK, COL4A3, PHLDB2, TLR3, DLX1, SEMA3C, SEMA3B, LEF1, LRP4, TWIST1, ADRB1, KLK3, ADRB2, EFNA5, FUOM, HIST2H4A, BRINP1, TERT, TTPA, SPOCK1, HES1, S1PR3, GBP1, SOCS5, ANGPT2, PLK2, DAB2IP, EAF2, FUZ, IGF1, SEMA4G, VAX1, TBX5, SORL1, NFATC4, BMP4, DAB1, WT1, ID2, TNFSF4, COL5A2, ID1, BCL2, SNAI1, HIST1H4H, SNAI2, …	968	739	16792	1.52579	0.992606	0.0363361	0.0353741
GOTERM_BP_ALL	GO:0040017~positive regulation of locomotion	42	3.33863	0.0007398	CAMK2D, SEMA3C, ATP8A1, ITGA2B, LEF1, SEMA3B, TWIST1, PLA2G7, PAK1, RELN, GPNMB, TERT, FAM110C, ATOH8, GCNT2, BDKRB1, MADCAM1, TNFRSF14, SOX9, CCR4, SEMA6B, CAMK1D, EDN2, SWAP70, SPHK1, DAB2IP, FN1, OPRK1, IGF1, SEMA4G, ADRA2A, BMP4, KITLG, IL23A, BCL2, SNAI1, SNAI2, PRKD1, AMOTL1, LGR6, ZP3, GPLD1	968	422	16792	1.72649	0.99478	0.0386274	0.0376047
GOTERM_BP_ALL	GO:0050896~response to stimulus	529	42.0509	0.00075622	HCP5, PGLYRP2, SERPINE2, WIPF3, PREX2, ALCAM, DPYSL4, PSMD5, FAM110C, UNC13C, UNC5A, DAPK1, UNC5C, HPCAL4, WDR76, GABRG2, NUP93, RNF125, RFX6, CDIP1, TXNIP, C19ORF66, PRKD1, CYP2E1, GPLD1, CFD, LXN, AGAP2, PLA2G7, SULT1A1, TERT, TTPA, ST3GAL6, ABCA1, FZD2, SRMS, CADM1, FZD4, PLK2, FUCA2, FZD9, FN1, NFATC2, NETO2, NFATC4, GJB2, RNF103, GRIN3A, TNFSF4, SNAI1, SNAI2, DCHS1, PLCH1, NOX5, DZIP1, PKIG,…	968	8329	16792	1.10177	0.995355	0.0391965	0.0381588
GOTERM_BP_ALL	GO:0043113~receptor clustering	10	0.794913	0.000765985	RELN, DLG4, GRIK5, MAGI2, FZD9, LRP4, MADCAM1, ITGB7, GRIK2, AGRN	968	44	16792	3.94252	0.995666	0.0392548	0.0382155
GOTERM_BP_ALL	GO:0030334~regulation of cell migration	61	4.84897	0.000768402	IFITM1, SERPINE2, ATP8A1, PLXND1, ULK4, ITGA2B, LDLRAD4, FAM110C, BDKRB1, MADCAM1, SOX9, PITX2, SEMA6B, CAMK1D, EDN2, IGFBP3, SWAP70, SPHK1, MST1, MAGI2, UNC5C, ADRA2A, IL23A, PRKD1, SGK1, ZP3, PHLDB2, GPLD1, PTGER4, SP100, CAMK2D, SEMA3C, SEMA3B, LEF1, CXCR4, PLA2G7, PAK1, RELN, GPNMB, TERT, ATOH8, GCNT2, TNFRSF14, ANGPT2, DAB2IP, FN1, FUZ, IGF1, SEMA4G, MCC, TBX5, SORL1, BMP4, KITLG, ABI3, BCL2…	968	685	16792	1.54478	0.99574	0.0392548	0.0382155
GOTERM_BP_ALL	GO:0045137~development of primary sexual characteristics	26	2.06677	0.000796289	AMHR2, LHB, LRRC6, HOXA11, HOXA10, HOXA9, ADAMTS1, BASP1, RDH10, TNFSF10, SOX8, SOX9, PITX2, BOK, FZD4, NOS3, AKR1C3, FOXL2, INHBB, KITLG, WT1, BCL2, SDC1, BMPR1B, ZP3, TLR3	968	218	16792	2.06892	0.996506	0.0402644	0.0391984
GOTERM_BP_ALL	GO:0010648~negative regulation of cell communication	95	7.55167	0.000799505	IL1RN, AMHR2, SERPINE2, IRS1, GRIK2, LDLRAD4, ADRA1A, CLU, PARK2, RGS4, RGS5, C1QTNF3, SPRED1, HEY1, LRRTM3, PSMD5, RGS1, PEG10, MAGEA1, TNFSF10, RBPMS2, TNFAIP8L1, PMEPA1, FAM3D, SOX9, SH3GL2, DUSP2, DAPK1, IGFBP3, IL1R2, MAGI2, IGFBP2, SLC30A1, KREMEN2, NME5, ADRA2C, DUSP9, ADRA2A, RUNX2, RTN4RL1, BANK1, PXDN, CNKSR3, AIDA, TLR3, DLX1, RGS16, LEF1, NLRC5, AGAP2, LRP4, TWIST1, ADRB2, RASAL3, APC…	968	1182	16792	1.39423	0.996585	0.0402644	0.0391984
GOTERM_BP_ALL	GO:0019220~regulation of phosphate metabolic process	123	9.77742	0.00087947	VIPR2, IRS1, ULK4, LDLRAD4, CLU, PARK2, RGS4, HERC5, PPP4R4, CHORDC1, SOX9, MAP3K5, SWAP70, IGFBP3, APLP1, MAGI2, LMTK3, PRLR, SYTL2, IL23A, PRKD1, TRIB2, GPLD1, SHC2, CALCRL, CHRNA7, STK39, TWIST1, LPAR3, ADRB1, ADRB2, EFNA5, RASGRP1, PIK3R5, SOCS2, TNFRSF14, PIBF1, FGF21, SOCS5, ABCA1, GCKR, KIRREL, FZD2, RBPMS, FZD4, FN1, INHBB, IGF1, DNAJC15, BMP6, INHBE, BMP4, MLXIPL, DAB1, GNAL, PKIA, ID1, …	968	1610	16792	1.32528	0.998065	0.0439797	0.0428153
GOTERM_BP_ALL	GO:0023057~negative regulation of signaling	95	7.55167	0.000888372	IL1RN, AMHR2, SERPINE2, IRS1, GRIK2, LDLRAD4, ADRA1A, CLU, PARK2, RGS4, RGS5, C1QTNF3, SPRED1, HEY1, LRRTM3, PSMD5, RGS1, PEG10, MAGEA1, TNFSF10, RBPMS2, TNFAIP8L1, PMEPA1, FAM3D, SOX9, SH3GL2, DUSP2, DAPK1, IGFBP3, IL1R2, MAGI2, IGFBP2, SLC30A1, KREMEN2, NME5, ADRA2C, DUSP9, ADRA2A, RUNX2, RTN4RL1, BANK1, PXDN, CNKSR3, AIDA, TLR3, DLX1, RGS16, LEF1, NLRC5, AGAP2, LRP4, TWIST1, ADRB2, RASAL3, APC…	968	1186	16792	1.38952	0.998184	0.0441142	0.0429463
GOTERM_BP_ALL	GO:0033559~unsaturated fatty acid metabolic process	17	1.35135	0.000899713	GGT6, EDN2, ELOVL4, HPGD, ELOVL5, ELOVL2, ELOVL3, SCD5, AKR1C3, CYP4F8, FADS2, GSTA1, CYP2E1, GGT1, PIBF1, MGLL, FADS1	968	115	16792	2.56436	0.998325	0.0443671	0.0431925
GOTERM_BP_ALL	GO:0042391~regulation of membrane potential	37	2.94118	0.000907077	KCNK6, CAMK2D, NLGN2, GRIK5, CHRNA7, AKAP7, GRIK2, ADRA1A, PARK2, CACNA1H, CACNA1I, RIMS1, RELN, MYH14, CTNNA3, S1PR2, SLC26A10, CACNG4, KCNJ2, SCN1A, KCNH2, KCND2, KCNH8, FZD9, ANK3, ATP1B1, CACNB2, DLG4, RNF207, BCL2, CNGB3, GHRL, FGF13, KCNK1, DSC2, SHANK1, SPG20	968	360	16792	1.7829	0.99841	0.0444217	0.0432457
GOTERM_BP_ALL	GO:0032940~secretion by cell	80	6.3593	0.000944236	GPR27, IL1RN, SLC44A4, SERPINE2, IRS1, GRIK5, ITGA2B, HTR2C, CLU, PARK2, C1QTNF3, POTEKP, RIMS1, PCLO, FAM3B, QSOX1, FAM3D, EPHA5, UNC13C, BTN3A1, IL1R2, RFX3, FOXL2, SLC30A1, ADRA2C, ANK1, SYN2, ADRA2A, SYTL2, F5, DISP1, RAB31, RFX6, ADORA2B, BANK1, TMEM79, HAP1, ZP3, GPLD1, RAPGEF4, CFD, PTGER4, NLGN2, GLS2, CHRNA7, SLC1A1, NRXN3, TWIST1, LTBP2, LIN7A, AKAP5, NOD2, EFNA5, RASGRP1, CACNA1I, PAK1…	968	966	16792	1.43661	0.998779	0.0459248	0.0447089
GOTERM_BP_ALL	GO:0060675~ureteric bud morphogenesis	12	0.953895	0.000976521	BMP4, SMO, WT1, BCL2, GPC3, HES1, DCHS1, SOX8, FMN1, SOX9, PAX2, HOXA11	968	64	16792	3.25258	0.999029	0.0471719	0.045923
GOTERM_BP_ALL	GO:0071357~cellular response to type I interferon	13	1.03339	0.000997697	IFITM1, SP100, IFITM2, HLA-B, NLRC5, HLA-C, IFI35, HLA-F, IFIT2, OASL, OAS1, IRF7, GBP2	968	74	16792	3.04746	0.999165	0.047548	0.0462891
GOTERM_BP_ALL	GO:0060337~type I interferon signaling pathway	13	1.03339	0.000997697	IFITM1, SP100, IFITM2, HLA-B, NLRC5, HLA-C, IFI35, HLA-F, IFIT2, OASL, OAS1, IRF7, GBP2	968	74	16792	3.04746	0.999165	0.047548	0.0462891
GOTERM_BP_ALL	GO:0042692~muscle cell differentiation	37	2.94118	0.00100524	CAMK2D, WFIKKN1, EPAS1, LEF1, CACNA1H, SYNE1, HEY1, RBPMS2, HES1, FAM65B, SOX8, SOX9, CTNNA2, PITX2, MAP3K5, MYEF2, SORT1, NEBL, IGFBP3, TMOD2, NFATC2, KCNAB1, IGF1, TBX5, SGCZ, NFATC4, PIAS1, BMP4, SMO, WT1, ADAM12, BCL2, ID3, SDC1, OBSL1, TRIM54, RBM24	968	362	16792	1.77305	0.999209	0.0475882	0.0463283
GOTERM_BP_ALL	GO:0009888~tissue development	132	10.4928	0.00104095	PLXND1, SERPINE2, LDLRAD4, HOXA11, SALL2, SOX18, PSMD5, BASP1, FAM65B, SOX8, SOX9, PITX2, TGM3, SEMA6B, EOMES, MYH15, MAGI2, RFX3, EBF2, MYO7A, PRLR, RUNX2, NUP93, OLFM1, ARC, MAF, RFX6, SMO, TMEM79, TXNIP, OBSL1, PHLDB2, GPLD1, CCNO, HOXB5, FLG, WNK4, AGAP2, TWIST1, ADRB2, APCDD1, RDH10, HESX1, ALX4, MYH14, C5ORF42, FZD2, NEBL, FZD4, FN1, FZD9, FOXN4, FUZ, IGF1, BMP6, HRNR, NFATC4, BMP4, GJB2, I…	968	1756	16792	1.304	0.999386	0.0489523	0.0476563
GOTERM_BP_ALL	GO:0040008~regulation of growth	58	4.61049	0.00108126	CDKN1A, SLC44A4, SERPINE2, PLXND1, CPNE5, SLC6A3, PARK2, RIMS1, BASP1, BDKRB1, SEMA6B, IGFBP3, SPHK1, IGFBP2, ACSL4, OLFM1, SMO, MAP1B, MT1F, SGK1, ZP3, CRYAB, SGK2, CAMK2D, SEMA3C, HEPACAM, SEMA3B, LEF1, LPAR3, ADRB1, ADRB2, EFNA5, SOCS2, EPB41L3, GPC3, AGR2, SPOCK1, SOCS5, SYT4, SYT3, DAB2IP, FN1, CRIM1, EAF2, IGF1, SEMA4G, TBX5, BMP4, KIF26A, WT1, BCL2, GHRL, CHPT1, FGF13, AGRN, FGFR3, SIPA1, …	968	652	16792	1.54315	0.999539	0.0503249	0.0489925
GOTERM_BP_ALL	GO:0060539~diaphragm development	5	0.397456	0.00109026	WT1, BASP1, KCNAB1, ASS1, DISP1	968	9	16792	9.63728	0.999568	0.0503249	0.0489925
GOTERM_BP_ALL	GO:0008610~lipid biosynthetic process	56	4.45151	0.0010914	ST6GALNAC1, FAM57B, IRS1, ACSM1, HTR2C, MSMO1, FADS2, ACADL, SPTLC3, A4GALT, GGT1, FADS1, CERS6, EDN2, ELOVL4, ELOVL5, SPHK1, ELOVL2, ELOVL3, ACSL4, PRLR, INPP4B, PLSCR1, PRKD1, ZP3, SLC27A2, GPLD1, MGLL, ISYNA1, FAXDC2, LHB, CACNA1H, PIK3R5, CYB5R2, UGT8, CYP11A1, RDH10, HSD17B2, ST8SIA4, ST3GAL6, PIBF1, GGT6, SCD5, AKR1C3, BMP6, MLXIPL, ETNK2, ACER3, LPCAT2, SNAI1, PLP1, SNAI2, THRSP, CHPT1, LP…	968	624	16792	1.55679	0.999571	0.0503249	0.0489925
GOTERM_BP_ALL	GO:0072171~mesonephric tubule morphogenesis	12	0.953895	0.00111542	BMP4, SMO, WT1, BCL2, GPC3, HES1, DCHS1, SOX8, FMN1, SOX9, PAX2, HOXA11	968	65	16792	3.20254	0.999638	0.0511004	0.0497476
GOTERM_BP_ALL	GO:0006814~sodium ion transport	24	1.90779	0.00113903	SLC23A2, CAMK2D, SLC13A3, SLC10A7, SERPINE2, WNK4, STK39, KLHL3, ANK3, ATP1B1, SLC5A4, SLC9B2, SLC5A6, SLC9A9, CNKSR3, FXYD5, SGK1, FGF13, KCNK1, SLC24A5, SGK2, ASIC3, SLC38A4, SCN1A	968	199	16792	2.09211	0.999694	0.0513698	0.0500098
GOTERM_BP_ALL	GO:0015672~monovalent inorganic cation transport	46	3.6566	0.0011417	KCNG1, KCNK6, SLC23A2, CAMK2D, SERPINE2, STK39, WNK4, AKAP7, TWIST1, SLC5A4, ATP6AP1L, NNT, ATP6V0A4, ASIC3, KCNJ2, SLC38A4, SCN1A, KCNH2, SLC13A3, SLC10A7, SLC15A2, KCND2, NOS3, KCNH8, SLC2A12, OPRK1, KLHL3, KCNAB1, ANK3, ATP1B1, ADRA2A, SLC9B2, SLC5A6, KCNU1, RNF207, KCNQ2, SLC9A9, CNKSR3, CNGB3, NOX5, FXYD5, FGF13, SGK1, KCNK1, SLC24A5, SGK2	968	486	16792	1.64191	0.9997	0.0513698	0.0500098
GOTERM_BP_ALL	GO:0007155~cell adhesion	128	10.1749	0.001143	IL1RN, SERPINE2, ITGA2B, ARHGDIG, ANTXR1, CDH8, LGALS4, ALCAM, TRIM29, LEPR, SIRPA, SOX9, PCDHAC2, EOMES, SWAP70, APLP1, IGFBP2, EPDR1, ANK3, ATP1B1, PRLR, RUNX2, BCAN, CCDC80, ASTL, IL23A, CD8A, COL4A3, ADAM12, TLN2, DSC1, PHLDB2, DSC2, EPHA3, DSC3, ASTN1, IGSF5, HEPACAM, FBLIM1, CHRNA7, EFNA5, RASAL3, RASGRP1, FBLN2, LPP, DPP4, CLEC7A, TNFRSF14, HIST1H3H, CDH26, SOCS5, KIRREL, CADM1, FZD4, FN1,…	968	1699	16792	1.3069	0.999703	0.0513698	0.0500098
GOTERM_BP_ALL	GO:1902531~regulation of intracellular signal transduction	129	10.2544	0.00115449	SERPINE2, IRS1, ULK4, ARHGDIG, CLU, PARK2, RGS4, PREX2, SYDE2, FAM110C, TNFSF10, SOX9, TRIM22, MAP3K5, IGFBP3, MAGI2, PRLR, IL23A, CD8A, PRKD1, TRIB2, SHC2, ARHGEF25, CHRNA7, AGAP2, TWIST1, LPAR3, ADRB1, ADRB2, RASAL3, RASGRP1, RHOBTB1, PIK3R5, SOCS2, ARHGAP20, TNFRSF14, PIBF1, FGF21, SOCS5, ABCA1, IVNS1ABP, FZD4, PLK2, FN1, INHBB, IGF1, BMP6, INHBE, BMP4, DAB1, ID1, BCL2, SNAI1, SNAI2, HPSE, FGF…	968	1714	16792	1.30559	0.999726	0.0514061	0.0500451
GOTERM_BP_ALL	GO:0071625~vocalization behavior	6	0.476948	0.00115828	BRINP1, AUTS2, DLG4, NRXN3, MYH14, SHANK1	968	15	16792	6.93884	0.999733	0.0514061	0.0500451
GOTERM_BP_ALL	GO:0045597~positive regulation of cell differentiation	71	5.64388	0.00117439	IFITM1, SERPINE2, CPNE5, HTR2C, PARK2, HOXA11, RNF112, RIMS1, PPP1R13L, NEFL, SOX8, SOX9, MAP3K5, EOMES, CAMK1D, IGFBP3, MAGI2, ATP11C, RFX3, ADRA2C, PAX2, RUNX2, SLC9B2, PIAS1, OLFM1, GPRC5B, SMO, IL23A, MAP1B, FAM20C, HAP1, PRKD1, OBSL1, EPHA3, SHANK1, CAMK2B, LEF1, CXCR4, TWIST1, LPAR3, EFNA5, RASGRP1, RELN, BRINP1, TERT, ATOH8, GCNT2, HES1, S1PR2, CTNNA2, ATOH1, BEND6, SOCS5, SYT4, SYT3, DAB2…	968	841	16792	1.4645	0.999762	0.0517957	0.0504244
GOTERM_BP_ALL	GO:0010769~regulation of cell morphogenesis involved in differentiation	35	2.78219	0.00118165	CAMK2B, SEMA3C, PLXND1, SDC2, LEF1, SEMA3B, LRP4, TWIST1, LPAR3, LDLRAD4, EFNA5, RELN, GCNT2, NEFL, GBP1, SEMA6B, DAB2IP, FN1, FUZ, SEMA4G, TBX5, SSH3, PAX2, NFATC4, DNM3, OLFM1, DAB1, MAP1B, ID1, SNAI1, FGF13, OBSL1, PHLDB2, EPHA3, SPG20	968	339	16792	1.791	0.999774	0.0517957	0.0504244
GOTERM_BP_ALL	GO:0007416~synapse assembly	18	1.43084	0.00127778	NLGN2, PLXND1, TPBG, MAGI2, NRXN3, LRP4, PCDHB13, EFNA5, DNM3, SDK1, PCLO, LRRTM3, SLITRK3, PCDHB6, GHRL, AGRN, SDK2, CBLN2	968	130	16792	2.40191	0.999886	0.0555137	0.054044
GOTERM_BP_ALL	GO:0043270~positive regulation of ion transport	25	1.98728	0.00128211	STK39, WNK4, AKAP7, LPAR3, ATP2C2, RELN, BDKRB1, KCNJ2, KCNH2, TRPC1, TRPV3, OPRK1, GCG, ANK3, ATP1B1, ADRA2A, CACNB2, ARC, P2RX5, RNF207, CNKSR3, HAP1, ZP3, SGK1, SGK2	968	213	16792	2.03605	0.999889	0.0555137	0.054044
GOTERM_BP_ALL	GO:0010771~negative regulation of cell morphogenesis involved in differentiation	17	1.35135	0.00130398	SEMA6B, SEMA3C, SEMA3B, DAB2IP, LRP4, FUZ, LDLRAD4, SEMA4G, EFNA5, TBX5, NFATC4, DNM3, DAB1, ID1, FGF13, GBP1, SPG20	968	119	16792	2.47816	0.999905	0.0561187	0.054633
GOTERM_BP_ALL	GO:0022610~biological adhesion	128	10.1749	0.00132645	IL1RN, SERPINE2, ITGA2B, ARHGDIG, ANTXR1, CDH8, LGALS4, ALCAM, TRIM29, LEPR, SIRPA, SOX9, PCDHAC2, EOMES, SWAP70, APLP1, IGFBP2, EPDR1, ANK3, ATP1B1, PRLR, RUNX2, BCAN, CCDC80, ASTL, IL23A, CD8A, COL4A3, ADAM12, TLN2, DSC1, PHLDB2, DSC2, EPHA3, DSC3, ASTN1, IGSF5, HEPACAM, FBLIM1, CHRNA7, EFNA5, RASAL3, RASGRP1, FBLN2, LPP, DPP4, CLEC7A, TNFRSF14, HIST1H3H, CDH26, SOCS5, KIRREL, CADM1, FZD4, FN1,…	968	1705	16792	1.3023	0.999919	0.0567419	0.0552396
GOTERM_BP_ALL	GO:0046903~secretion	88	6.99523	0.00134645	GPR27, IL1RN, SLC44A4, SERPINE2, IRS1, GRIK5, ITGA2B, HTR2C, CLU, SLC6A3, PARK2, C1QTNF3, POTEKP, RIMS1, PCLO, FAM3B, QSOX1, FAM3D, EPHA5, UNC13C, BTN3A1, IL1R2, RFX3, ACSL4, FOXL2, SLC30A1, ADRA2C, ANK1, SYN2, PRLR, ADRA2A, SYTL2, F5, DISP1, RAB31, RFX6, ADORA2B, BANK1, TMEM79, HAP1, SGK1, ZP3, GPLD1, RAPGEF4, CFD, PTGER4, NLGN2, GLS2, CHRNA7, SLC1A1, NRXN3, STK39, WNK4, TWIST1, LTBP2, LIN7A, AK…	968	1098	16792	1.3903	0.99993	0.0572521	0.0557364
GOTERM_BP_ALL	GO:0030335~positive regulation of cell migration	39	3.10016	0.00135687	CAMK2D, SEMA3C, ATP8A1, ITGA2B, LEF1, SEMA3B, PLA2G7, PAK1, RELN, GPNMB, TERT, FAM110C, ATOH8, GCNT2, BDKRB1, MADCAM1, TNFRSF14, SOX9, SEMA6B, CAMK1D, EDN2, SWAP70, SPHK1, DAB2IP, FN1, IGF1, SEMA4G, ADRA2A, BMP4, KITLG, IL23A, BCL2, SNAI1, SNAI2, PRKD1, AMOTL1, LGR6, ZP3, GPLD1	968	395	16792	1.71275	0.999935	0.0573521	0.0558337
GOTERM_BP_ALL	GO:0048585~negative regulation of response to stimulus	106	8.42607	0.00136769	IL1RN, PGLYRP2, AMHR2, SERPINE2, IRS1, LDLRAD4, CLU, PARK2, RGS4, RGS5, PSMD5, RGS1, PEG10, MAGEA1, TNFSF10, SOX9, SH3GL2, SEMA6B, DAPK1, IGFBP3, IL1R2, MAGI2, IGFBP2, HLA-B, RUNX2, NUP93, PHLDB2, DLX1, RTEL1, CALCRL, CHRNA7, AGAP2, TWIST1, ADRB2, APCDD1, RASAL3, GLIS2, SOCS2, TERT, IL36RN, PIBF1, SOCS5, IVNS1ABP, SRMS, FZD9, FUZ, IGF1, MCC, NFATC4, BMP4, DAB1, GRIN3A, TNFSF4, BCL2, SNAI1, SNAI2,…	968	1369	16792	1.34317	0.99994	0.0574672	0.0559457
GOTERM_BP_ALL	GO:2000147~positive regulation of cell motility	40	3.17965	0.00138766	CAMK2D, SEMA3C, ATP8A1, ITGA2B, LEF1, SEMA3B, TWIST1, PLA2G7, PAK1, RELN, GPNMB, TERT, FAM110C, ATOH8, GCNT2, BDKRB1, MADCAM1, TNFRSF14, SOX9, SEMA6B, CAMK1D, EDN2, SWAP70, SPHK1, DAB2IP, FN1, IGF1, SEMA4G, ADRA2A, BMP4, KITLG, IL23A, BCL2, SNAI1, SNAI2, PRKD1, AMOTL1, LGR6, ZP3, GPLD1	968	409	16792	1.69654	0.999948	0.057911	0.0563778
GOTERM_BP_ALL	GO:0048638~regulation of developmental growth	32	2.54372	0.00139456	SEMA3C, PLXND1, CPNE5, SEMA3B, LPAR3, ADRB1, ADRB2, EFNA5, SLC6A3, PARK2, RIMS1, BASP1, AGR2, SEMA6B, SYT4, SYT3, FN1, IGF1, SEMA4G, TBX5, BMP4, OLFM1, SMO, WT1, MAP1B, BCL2, GHRL, FGF13, ZP3, AGRN, FGFR3, SPG20	968	303	16792	1.83204	0.99995	0.057911	0.0563778
GOTERM_BP_ALL	GO:0051051~negative regulation of transport	43	3.41812	0.00141726	PTGER4, SP100, CAMK2D, SERPINE2, IRS1, STK39, WNK4, TWIST1, PARK2, C1QTNF3, IL36RN, FAM3D, GABRE, GBP1, KCNH2, SYT4, NOS3, IL1R2, DAB2IP, FZD9, FN1, ANO9, OPRK1, ACSL4, KCNAB1, SLC30A1, INHBB, ANK3, ADRA2C, ADRA2A, DLG4, BANK1, PKIA, MAP1B, TNFSF4, SEMG1, BCL2, MZB1, SNAI2, GHRL, PRKD1, PKIG, CRYAB	968	450	16792	1.65761	0.999958	0.0583975	0.0568514
GOTERM_BP_ALL	GO:0030148~sphingolipid biosynthetic process	15	1.19237	0.00142272	ST6GALNAC1, CERS6, ELOVL4, ELOVL5, FAM57B, SPHK1, ELOVL2, ELOVL3, UGT8, SPTLC3, ACER3, ST8SIA4, ST3GAL6, PRKD1, A4GALT	968	98	16792	2.65517	0.999959	0.0583975	0.0568514
GOTERM_BP_ALL	GO:0001508~action potential	18	1.43084	0.00151365	KCNH2, CAMK2D, KCND2, AKAP7, ANK3, GRIK2, ATP1B1, ADRA1A, CACNA1H, CACNA1I, CACNB2, RNF207, MYH14, CTNNA3, FGF13, DSC2, KCNJ2, SCN1A	968	132	16792	2.36551	0.999979	0.0614197	0.0597936
GOTERM_BP_ALL	GO:0030048~actin filament-based movement	18	1.43084	0.00151365	KCNH2, CAMK2D, MYBPC1, TPM2, PDE4D, WIPF3, WAS, PARVA, NEB, MYO7A, CACNB2, RNF207, MYH14, CTNNA3, FGF13, DSC2, KCNJ2, SCN1A	968	132	16792	2.36551	0.999979	0.0614197	0.0597936
GOTERM_BP_ALL	GO:0030855~epithelial cell differentiation	51	4.05405	0.00154534	CDKN1A, HEY1, BASP1, SOX18, SOX8, SOX9, PITX2, TGM3, EMX1, PDE4D, MAGI2, RFX3, FOXL2, MYO7A, PRLR, PAX2, ACTA2, NUP93, MAF, SMO, RFX6, ELF5, TMEM79, TXNIP, FAM20C, CCNO, HOXB5, FLG, CSTA, LEF1, ATOH8, AGR2, HES1, S1PR3, S1PR2, ATOH1, FZD2, PDX1, AKR1C3, BMP6, HRNR, BMP4, WT1, ID2, GSTA2, KRT14, ID1, GSTA1, ID3, SDC1, B9D1	968	563	16792	1.57141	0.999983	0.0621544	0.0605089
GOTERM_BP_ALL	GO:0006468~protein phosphorylation	137	10.8903	0.0015575	AMHR2, IRS1, ULK4, LDLRAD4, CLU, PARK2, RGS4, HERC5, PSMD5, CHORDC1, SOX9, STK32A, PDK2, MAP3K5, KCNH2, EPHA5, DAPK1, KCNH8, IGFBP3, LMTK3, PRLR, IL23A, MAK, PRKD1, TSSK4, ALPK2, TRIB2, EPHA3, SHC2, CHRNA7, STK39, WNK4, TWIST1, LPAR3, ADRB2, EFNA5, RASAL3, RASGRP1, PIK3R5, SOCS2, TNFRSF14, PIBF1, FGF21, SOCS5, SRMS, KIRREL, RBPMS, FZD4, PLK2, FN1, INHBB, IGF1, BMP6, INHBE, BMP4, MLXIPL, DAB1, DLG…	968	1852	16792	1.28324	0.999984	0.0621544	0.0605089
GOTERM_BP_ALL	GO:0009790~embryo development	78	6.20032	0.00156035	IL1RN, SPEF2, HOXA11, HOXA10, HOXA9, SALL2, HEY1, BASP1, SOX18, PPP1R13L, RBPMS2, SOX8, SOX9, PITX2, CEP290, EOMES, EMX1, DUSP2, DNMT3A, TFEB, ACSL4, FOXL2, SLC30A1, MYO7A, OOEP, PAX2, RUNX2, DISP1, SMO, MMP16, MMP15, ELF5, RNF207, ITGA7, ZP3, PHLDB2, HOXB5, DSC3, DLX1, SEMA3C, EPAS1, LEF1, WNT8B, LRP4, TWIST1, STOX2, RDH10, TTPA, ATOH8, HSD17B2, GPC3, HESX1, ALX4, HES1, ATOH1, C5ORF42, FZD2, EYA…	968	954	16792	1.41832	0.999985	0.0621544	0.0605089
GOTERM_BP_ALL	GO:0050790~regulation of catalytic activity	169	13.434	0.00156677	VIPR2, SERPINE2, IRS1, ARHGDIG, FRY, CLU, ANTXR1, PARK2, DHFRP1, RGS4, PREX2, SYDE2, HERC5, RGS5, RIMS1, RINL, PSMD5, RGS1, PPP4R4, CHORDC1, TNFSF10, LEPR, MAP3K5, EPHA5, DAPK1, TPM2, IGFBP3, MAGI2, LMTK3, PCOLCE, ATP1B1, PRLR, SYTL2, SLPI, IL23A, COL4A3, TXNIP, PRKD1, TRIB2, GPLD1, EPHA3, SHC2, LXN, ARHGEF25, CHRNA7, AGAP2, LPAR3, ADRB1, ADRB2, EFNA5, RASAL3, RASGRP1, PIK3R5, SOCS2, ARHGAP21, PC…	968	2357	16792	1.24381	0.999985	0.0621544	0.0605089
GOTERM_BP_ALL	GO:0032411~positive regulation of transporter activity	13	1.03339	0.00159937	WNK4, STK39, AKAP7, ANK3, ATP1B1, CACNB2, ARC, RELN, RNF207, CNKSR3, HAP1, SGK1, SGK2	968	78	16792	2.89118	0.999988	0.0628636	0.0611993
GOTERM_BP_ALL	GO:0060429~epithelium development	85	6.75676	0.00160235	CDKN1A, SERPINE2, PLXND1, FMN1, HOXA11, SALL2, HEY1, BASP1, SOX18, PSMD5, SOX8, SOX9, PITX2, CEP290, TGM3, EMX1, PDE4D, MST1, MAGI2, RFX3, FOXL2, MYO7A, PRLR, PAX2, ACTA2, NUP93, MAF, SMO, RFX6, ELF5, TMEM79, TXNIP, FAM20C, PHLDB2, CCNO, HOXB5, FLG, CSTA, SEMA3C, LEF1, WNK4, AGAP2, LRP4, TWIST1, ATP2C2, APCDD1, PAK1, RDH10, ATOH8, GPC3, AGR2, HESX1, ALX4, HES1, S1PR3, S1PR2, ATOH1, C5ORF42, FZD2,…	968	1060	16792	1.39104	0.999989	0.0628636	0.0611993
GOTERM_BP_ALL	GO:0060560~developmental growth involved in morphogenesis	24	1.90779	0.00169391	SEMA6B, EMX1, SYT4, SYT3, CPNE5, SEMA3C, PLXND1, MST1, MAGI2, SEMA3B, FN1, FMN1, LPAR3, SEMA4G, EFNA5, PARK2, BMP4, RIMS1, ALCAM, RDH10, MAP1B, SOX9, FGF13, SPG20	968	205	16792	2.03088	0.999994	0.0660905	0.0643408
GOTERM_BP_ALL	GO:0006633~fatty acid biosynthetic process	19	1.51033	0.00170328	GGT6, EDN2, ELOVL4, ELOVL5, FAXDC2, ELOVL2, ACSM1, ELOVL3, SCD5, AKR1C3, MSMO1, FADS2, MLXIPL, ACADL, PLP1, GGT1, PIBF1, MGLL, FADS1	968	145	16792	2.27307	0.999994	0.0660928	0.0643429
GOTERM_BP_ALL	GO:0035136~forelimb morphogenesis	9	0.715421	0.00173813	HOXA9, RDH10, ALX4, TWIST1, FMN1, TBX5, RUNX2, RNF165, HOXA11	968	40	16792	3.9031	0.999996	0.0670786	0.0653027
GOTERM_BP_ALL	GO:0022604~regulation of cell morphogenesis	51	4.05405	0.00185686	PLXND1, CPNE5, WIPF3, LDLRAD4, PARK2, RIMS1, NEFL, SEMA6B, PAX2, DNM3, OLFM1, ARC, MAK, MAP1B, CDC42EP3, ITGA7, RHOU, HAP1, OBSL1, PHLDB2, EPHA3, CAMK2B, SEMA3C, FBLIM1, SDC2, SEMA3B, LEF1, LRP4, TWIST1, LPAR3, EFNA5, RELN, EPB41L3, GCNT2, MYH14, GBP1, SYT4, SYT3, DAB2IP, FN1, PARVA, FUZ, SEMA4G, TBX5, SSH3, NFATC4, DAB1, ID1, SNAI1, FGF13, SPG20	968	568	16792	1.55757	0.999998	0.0709574	0.0690788
GOTERM_BP_ALL	GO:0001676~long-chain fatty acid metabolic process	14	1.11288	0.0018761	ELOVL5, ELOVL2, ELOVL3, SCD5, AKR1C3, ACSL4, FADS2, ACADL, GSTA1, PLP1, CYP2E1, SLC27A2, MGLL, FADS1	968	90	16792	2.69844	0.999998	0.0709574	0.0690788
GOTERM_BP_ALL	GO:0060173~limb development	21	1.66932	0.00187861	SEMA3C, LEF1, LRP4, TWIST1, FMN1, TBX5, RUNX2, HOXA11, HOXA10, BMP4, HOXA9, FRAS1, RDH10, GPC3, ALX4, B9D1, SOX9, BMPR1B, PITX2, C5ORF42, RNF165	968	170	16792	2.14288	0.999998	0.0709574	0.0690788
GOTERM_BP_ALL	GO:0048736~appendage development	21	1.66932	0.00187861	SEMA3C, LEF1, LRP4, TWIST1, FMN1, TBX5, RUNX2, HOXA11, HOXA10, BMP4, HOXA9, FRAS1, RDH10, GPC3, ALX4, B9D1, SOX9, BMPR1B, PITX2, C5ORF42, RNF165	968	170	16792	2.14288	0.999998	0.0709574	0.0690788
GOTERM_BP_ALL	GO:0002065~columnar/cuboidal epithelial cell differentiation	15	1.19237	0.00190723	EMX1, CDKN1A, LEF1, PDX1, RFX3, MYO7A, BMP6, BMP4, SMO, RFX6, AGR2, FAM20C, B9D1, HES1, ATOH1	968	101	16792	2.5763	0.999999	0.0714596	0.0695677
GOTERM_BP_ALL	GO:0048589~developmental growth	52	4.13355	0.00191641	PLXND1, CPNE5, FMN1, ADRA1A, SLC6A3, PARK2, HOXA11, RIMS1, ALCAM, BASP1, PPP1R13L, LEPR, SOX9, SEMA6B, EMX1, PDE4D, MST1, MAGI2, FOXL2, PRLR, OLFM1, SMO, MAP1B, ATF5, ZP3, CAMK2D, SEMA3C, SEMA3B, LRP4, LPAR3, ADRB1, ADRB2, EFNA5, RDH10, AGR2, SYT4, SYT3, FZD9, FN1, IGF1, SEMA4G, TBX5, BMP4, ETNK2, WT1, BCL2, GHRL, BMPR1B, FGF13, AGRN, FGFR3, SPG20	968	583	16792	1.54725	0.999999	0.0714596	0.0695677
GOTERM_BP_ALL	GO:0051046~regulation of secretion	59	4.68998	0.00192209	GPR27, IRS1, GRIK5, HTR2C, PARK2, C1QTNF3, RIMS1, PCLO, FAM3D, EPHA5, IL1R2, RFX3, ACSL4, FOXL2, SLC30A1, ADRA2C, ADRA2A, SYTL2, DISP1, RFX6, ADORA2B, BANK1, HAP1, SGK1, ZP3, GPLD1, RAPGEF4, PTGER4, NLGN2, CHRNA7, STK39, WNK4, TWIST1, NOD2, EFNA5, RASGRP1, CACNA1I, P2RY2, IL36RN, TNFRSF14, GBP1, SYT4, RPH3AL, SYT3, CADM1, OR51E2, FN1, PDX1, OPRK1, INHBB, GCG, IGF1, SYT13, BMP6, TRPV6, TNFSF4, NMU…	968	683	16792	1.49851	0.999999	0.0714596	0.0695677
GOTERM_BP_ALL	GO:0071346~cellular response to interferon-gamma	18	1.43084	0.00193569	CAMK2B, SP100, CAMK2D, DAPK1, HLA-B, NLRC5, HLA-C, HLA-F, ASS1, OASL, OAS1, IRF7, FCGR1A, GBP2, GBP1, TRIM22, TLR3, HLA-DPA1	968	135	16792	2.31295	0.999999	0.0715901	0.0696948
GOTERM_BP_ALL	GO:0035883~enteroendocrine cell differentiation	7	0.556439	0.00197234	BMP4, SMO, RFX6, PDX1, RFX3, HES1, BMP6	968	24	16792	5.05957	0.999999	0.0725679	0.0706466
GOTERM_BP_ALL	GO:0010647~positive regulation of cell communication	117	9.30048	0.00203078	SERPINE2, IRS1, CLU, PARK2, RIMS1, PSMD5, FAM110C, TNFSF10, SOX9, TRIM22, MAP3K5, IGFBP3, TMOD2, ANK3, PRLR, DISP1, NUP93, ARC, RFX6, SMO, IL23A, CD8A, PRKD1, GPLD1, SHC2, SH2D2A, CHRNA7, AGAP2, LPAR3, ADRB1, ADRB2, RASGRP1, PIK3R5, SOCS2, TERT, TSPAN5, TNFRSF14, PIBF1, FGF21, RBPMS, FZD4, PLK2, FZD9, INHBB, IGF1, BMP6, INHBE, NFATC4, BMP4, DLG4, NMU, BCL2, HPSE, BMPR1B, FGFR3, GPR27, TENM1, RASG…	968	1555	16792	1.30522	0.999999	0.0743329	0.0723649
GOTERM_BP_ALL	GO:0051668~localization within membrane	12	0.953895	0.00207575	CMTM8, RELN, DLG4, GRIK5, MAGI2, FZD9, LRP4, MADCAM1, ITGB7, GRIK2, ATP1B1, AGRN	968	70	16792	2.97379	1	0.0755266	0.073527
GOTERM_BP_ALL	GO:0019730~antimicrobial humoral response	11	0.874404	0.00208467	SEMG2, HIST1H2BJ, SLPI, HIST1H2BK, SEMG1, KLK3, IL36RN, HIST1H2BG, PGC, HIST1H2BD, HIST2H2BE	968	60	16792	3.1803	1	0.0755266	0.073527
GOTERM_BP_ALL	GO:0035637~multicellular organismal signaling	19	1.51033	0.00214464	KCNH2, KCNK6, CAMK2D, KCND2, PDE4D, ANK3, GRIK2, ATP1B1, CACNB1, CACNA1I, CACNB2, RNF207, MYH14, CTNNA3, KCNK1, DSC2, KCNJ2, CACNG4, SCN1A	968	148	16792	2.22699	1	0.0773052	0.0752585
GOTERM_BP_ALL	GO:0043651~linoleic acid metabolic process	6	0.476948	0.00216756	FADS2, ELOVL5, ELOVL2, ELOVL3, GSTA1, FADS1	968	17	16792	6.12251	1	0.0773693	0.0753209
GOTERM_BP_ALL	GO:0065007~biological regulation	706	56.1208	0.00216821	PGLYRP2, SERPINE2, WIPF3, PREX2, FAM134B, RNF112, HOXA9, ALCAM, HENMT1, SOX18, PSMD5, FAM110C, PPP4R4, PKNOX2, PRIMA1, UNC13C, UNC5A, DAPK1, RFX3, UNC5C, HPCAL4, WDR76, GABRG2, SYTL2, NUP93, RNF125, RFX6, MAP1B, TMEM79, PRR16, CDIP1, TXNIP, NHLRC1, C19ORF66, PRKD1, ATF5, GPLD1, HOXB5, FLG, CFD, LXN, AGAP2, PLA2G7, SULT1A1, TERT, TTPA, RDH10, EPB41L3, RNF217, HESX1, ALX4, ZSCAN18, ABCA1, NAPSA, FZ…	968	11548	16792	1.06053	1	0.0773693	0.0753209
GOTERM_BP_ALL	GO:0072080~nephron tubule development	14	1.11288	0.00229328	WNK4, KLHL3, FMN1, PAX2, HOXA11, BMP4, SMO, WT1, BCL2, GPC3, DCHS1, HES1, SOX8, SOX9	968	92	16792	2.63978	1	0.0814228	0.0792671
GOTERM_BP_ALL	GO:0001816~cytokine production	55	4.37202	0.00232049	PGLYRP2, MAST4, UBE2L6, CLU, IFIH1, HERC5, C1QTNF3, HLA-DPA1, EOMES, BTN3A1, PDE4D, IL1R2, SPHK1, HLA-B, ADRA2A, GPRC5B, MAF, ADORA2B, IL23A, BANK1, IRF7, ZP3, TRIB2, TLR3, PTGER4, UBA7, CHRNA7, LEF1, NLRC5, TWIST1, NOD1, NOD2, RASGRP1, MALT1, GPNMB, IFI16, IL36RN, TNFRSF14, S1PR3, GBP1, PIBF1, SOCS5, ABCA1, CADM1, FN1, NFATC2, INHBB, SULF2, NFATC4, MAPK13, TNFSF4, SNAI2, GHRL, NOX5, HPSE	968	631	16792	1.51203	1	0.0815488	0.0793898
GOTERM_BP_ALL	GO:0048639~positive regulation of developmental growth	20	1.58983	0.00232517	SYT4, SYT3, CPNE5, FN1, LPAR3, IGF1, EFNA5, TBX5, SLC6A3, PARK2, RIMS1, SMO, WT1, BASP1, MAP1B, BCL2, AGR2, GHRL, ZP3, AGRN	968	161	16792	2.15492	1	0.0815488	0.0793898
GOTERM_BP_ALL	GO:0007215~glutamate receptor signaling pathway	12	0.953895	0.00233128	ARC, RELN, NLGN2, GRIN3A, DAPK1, DLG4, GRIK5, RASGRF1, GRIK2, NETO2, CACNG4, SHANK1	968	71	16792	2.93191	1	0.0815488	0.0793898
GOTERM_BP_ALL	GO:0009968~negative regulation of signal transduction	86	6.83625	0.00242072	IL1RN, AMHR2, SERPINE2, IRS1, LDLRAD4, ADRA1A, CLU, PARK2, RGS4, RGS5, C1QTNF3, SPRED1, HEY1, LRRTM3, PSMD5, RGS1, PEG10, MAGEA1, TNFSF10, RBPMS2, TNFAIP8L1, PMEPA1, SOX9, SH3GL2, DUSP2, DAPK1, IGFBP3, IL1R2, MAGI2, IGFBP2, KREMEN2, NME5, DUSP9, ADRA2A, RUNX2, RTN4RL1, BANK1, PXDN, CNKSR3, AIDA, TLR3, DLX1, RGS16, LEF1, NLRC5, AGAP2, LRP4, TWIST1, ADRB2, RASAL3, APCDD1, GLIS2, SOCS2, TERT, GPC3, …	968	1089	16792	1.36993	1	0.0840358	0.081811
GOTERM_BP_ALL	GO:0021700~developmental maturation	26	2.06677	0.00242604	CAMK2B, CDKN1A, EPAS1, NRXN3, TUBB8, RELN, SOX18, HES1, SOX8, DAB2IP, RFX3, IGF1, PAX2, RUNX2, NFATC4, DLG4, ID2, FEV, TMEM79, BCL2, PLP1, FAM20C, DCHS1, AGRN, FGFR3, SHANK1	968	236	16792	1.91112	1	0.0840358	0.081811
GOTERM_BP_ALL	GO:0050807~regulation of synapse organization	16	1.27186	0.00246654	CAMK2B, NLGN2, TPBG, DAB2IP, FZD9, NRXN3, LRP4, EFNA5, NFATC4, RELN, LRRTM3, SLITRK3, GHRL, CTNNA2, AGRN, CBLN2	968	115	16792	2.41351	1	0.084613	0.0823728
GOTERM_BP_ALL	GO:0034767~positive regulation of ion transmembrane transport	16	1.27186	0.00246654	KCNH2, TRPC1, WNK4, STK39, AKAP7, OPRK1, ANK3, ATP1B1, CACNB2, ARC, RELN, RNF207, CNKSR3, BDKRB1, HAP1, KCNJ2	968	115	16792	2.41351	1	0.084613	0.0823728
GOTERM_BP_ALL	GO:0001755~neural crest cell migration	10	0.794913	0.00263257	SEMA6B, KITLG, SEMA3C, SMO, LEF1, SEMA3B, TWIST1, SOX8, SEMA4G, PITX2	968	52	16792	3.33598	1	0.0898744	0.087495
GOTERM_BP_ALL	GO:0048588~developmental cell growth	22	1.74881	0.00277607	SEMA6B, EMX1, SYT4, SYT3, CAMK2D, CPNE5, SEMA3C, PLXND1, SEMA3B, FN1, LPAR3, FOXL2, SEMA4G, IGF1, EFNA5, PARK2, RIMS1, ALCAM, MAP1B, SOX9, FGF13, SPG20	968	188	16792	2.02998	1	0.0943199	0.0918227
GOTERM_BP_ALL	GO:0098660~inorganic ion transmembrane transport	61	4.84897	0.0029673	KCNG1, KCNK6, SLC23A2, HTR2C, PKD2L2, BEST1, BEST4, NNT, BDKRB1, SLC26A10, SLC39A2, SCN1A, KCNH2, KCND2, PDE4D, KCNH8, TRPC1, ANO9, KCNAB1, SLC30A1, ANK3, ANO7, ATP1B1, GABRG2, ADRA2A, SLC9B2, CACNB1, CACNB2, TMEM37, KCNU1, RNF207, SLC9A9, CNKSR3, KCNQ2, ORAI2, CNGB3, HAP1, PRKD1, ZP3, CAMK2D, STK39, AKAP7, ATP2C2, CACNA1H, ATP6AP1L, CACNA1I, ATP6V0A4, GABRE, ASIC3, KCNJ2, CACNG4, SLC37A2, GABRA3…	968	725	16792	1.45955	1	0.0994759	0.0968423
GOTERM_BP_ALL	GO:0007409~axonogenesis	39	3.10016	0.00296985	ROBO3, SEMA3C, PLXND1, SEMA3B, NRXN3, LRP4, LPAR3, ADCY1, EFNA5, PAK1, RELN, ALCAM, KIF5C, SLITRK3, NEFL, CTNNA2, ATOH1, SEMA6B, NTNG1, EPHA5, LINGO3, UNC5A, FN1, ETV1, UNC5C, ANK3, SEMA4G, VAX1, PAX2, OLFM1, LRFN2, DAB1, KIF26A, MAP1B, BCL2, FGF13, BMPR1B, RNF165, SPG20	968	413	16792	1.6381	1	0.0994759	0.0968423
GOTERM_BP_ALL	GO:0010975~regulation of neuron projection development	39	3.10016	0.00296985	CAMK2B, SEMA3C, PLXND1, CPNE5, SDC2, ULK4, SEMA3B, LRP4, LPAR3, EFNA5, PARK2, RIMS1, RELN, NEFL, SPOCK1, SEMA6B, SYT4, SYT3, CAMK1D, PLK2, MAGI2, DAB2IP, FN1, SEMA4G, SSH3, NFATC4, DNM3, OLFM1, SDK1, GPRC5B, DAB1, MAP1B, ID1, PRKD1, FGF13, OBSL1, EPHA3, SHANK1, SPG20	968	413	16792	1.6381	1	0.0994759	0.0968423
GOTERM_BP_ALL	GO:0050709~negative regulation of protein secretion	15	1.19237	0.00301451	PTGER4, SYT4, IRS1, IL1R2, FN1, INHBB, PARK2, ADRA2A, C1QTNF3, BANK1, TNFSF4, FAM3D, GHRL, IL36RN, GBP1	968	106	16792	2.45478	1	0.100498	0.0978372
GOTERM_BP_ALL	GO:0009306~protein secretion	43	3.41812	0.00304106	GPR27, PTGER4, IL1RN, NLGN2, IRS1, TWIST1, LTBP2, AKAP5, NOD2, EFNA5, RASGRP1, PARK2, C1QTNF3, PCLO, FAM3B, IL36RN, FAM3D, TNFRSF14, GBP1, ABCA1, EPHA5, SYT4, RPH3AL, CADM1, BTN3A1, IL1R2, OR51E2, PDX1, FN1, RFX3, GCG, INHBB, IGF1, ADRA2C, BMP6, ADRA2A, RFX6, BANK1, TNFSF4, GHRL, NOX5, GPLD1, RAPGEF4	968	469	16792	1.59046	1	0.100575	0.0979121
GOTERM_BP_ALL	GO:0061217~regulation of mesonephros development	7	0.556439	0.00305728	BMP4, SMO, WT1, BASP1, SOX8, SOX9, PAX2	968	26	16792	4.67038	1	0.100575	0.0979121
GOTERM_BP_ALL	GO:0061326~renal tubule development	14	1.11288	0.00305931	WNK4, KLHL3, FMN1, PAX2, HOXA11, BMP4, SMO, WT1, BCL2, GPC3, DCHS1, HES1, SOX8, SOX9	968	95	16792	2.55642	1	0.100575	0.0979121
GOTERM_BP_ALL	GO:0045596~negative regulation of cell differentiation	55	4.37202	0.00309524	PGLYRP2, FAM57B, LDLRAD4, HOXA9, RBPMS2, SOX8, SOX9, SEMA6B, DNM3, SMO, HIST4H4, ELF5, TRIB2, TLR3, DLX1, SEMA3C, SEMA3B, LRP4, TWIST1, EFNA5, FUOM, HIST2H4A, BRINP1, TERT, TTPA, SPOCK1, HES1, S1PR3, GBP1, SOCS5, ABCA1, SORT1, PLK2, DAB2IP, FUZ, IGF1, SEMA4G, VAX1, TBX5, SORL1, NFATC4, BMP4, DAB1, ID2, TNFSF4, COL5A2, ID1, BCL2, SNAI1, HIST1H4H, SNAI2, C16ORF45, ID3, FGF13, SPG20	968	640	16792	1.49077	1	0.101287	0.0986055
GOTERM_BP_ALL	GO:0016358~dendrite development	22	1.74881	0.00315109	CAMK2B, SDC2, PLK2, DAB2IP, LRP4, ACSL4, FMN1, NFATC4, DNM3, PREX2, SDK1, DAB1, RELN, GRIN3A, MAP2, DLG4, MAP1B, ID1, GHRL, CTNNA2, OBSL1, SHANK1	968	190	16792	2.00861	1	0.102486	0.0997729
GOTERM_BP_ALL	GO:0050769~positive regulation of neurogenesis	37	2.94118	0.00316075	CAMK2B, SERPINE2, CPNE5, CXCR4, LPAR3, EFNA5, PARK2, RIMS1, RNF112, RELN, BRINP1, NEFL, HES1, SOX8, ATOH1, BEND6, SYT4, SYT3, CAMK1D, MAGI2, DAB2IP, FN1, ADRA2C, BMP6, BMP4, GPRC5B, DAB1, SMO, ID2, MAP1B, BCL2, TCF4, PRKD1, HAP1, OBSL1, EPHA3, SHANK1	968	387	16792	1.65851	1	0.102486	0.0997729
GOTERM_BP_ALL	GO:0043549~regulation of kinase activity	65	5.16693	0.00330999	TENM1, CDKN1A, IRS1, CLU, PARK2, RGS4, HERC5, SPRED1, LRRTM3, CHORDC1, MAP3K5, VAV3, DUSP2, STRADA, MST1, ADRA2C, DUSP9, PRLR, ADRA2A, GPRC5B, ADORA2B, RTN4RL1, IL23A, AIDA, ZP3, TRIB2, TLR3, SHC2, CHRNA7, NLRC5, CXCR4, LPAR3, NOD1, ADRB2, ADCY1, NOD2, EFNA5, RASGRP1, PPM1E, MALT1, PIK3R5, SOCS2, PAK1, RELN, CAMK2N1, S1PR2, PIBF1, SOCS5, GCKR, FZD4, SPRY4, DAB2IP, GCG, IGF1, SORL1, BMP4, MAPK10, …	968	788	16792	1.43092	1	0.105604	0.102808
GOTERM_BP_ALL	GO:0001932~regulation of protein phosphorylation	99	7.86963	0.00331602	ULK4, LDLRAD4, CLU, PARK2, RGS4, HERC5, CHORDC1, SOX9, MAP3K5, IGFBP3, PRLR, IL23A, PRKD1, TRIB2, SHC2, CHRNA7, STK39, TWIST1, LPAR3, ADRB2, EFNA5, RASGRP1, PIK3R5, SOCS2, TNFRSF14, PIBF1, FGF21, SOCS5, KIRREL, RBPMS, FZD4, FN1, INHBB, IGF1, BMP6, INHBE, BMP4, MLXIPL, DAB1, PKIA, ID1, BCL2, PKIG, FGF13, FGFR3, TENM1, CDKN1A, HTR2C, GRIK2, ADRA1A, SPRED1, LRRTM3, PMEPA1, BDKRB1, DUSP2, STRADA, PDE…	968	1300	16792	1.32105	1	0.105604	0.102808
GOTERM_BP_ALL	GO:0023014~signal transduction by protein phosphorylation	71	5.64388	0.0033204	TENM1, AMHR2, IRS1, RASGRF2, RASGRF1, ULK4, HTR2C, GRIK2, ADRA1A, PARK2, RGS4, SPRED1, PSMD5, NEFL, SOX9, MAP3K5, KCNH2, DUSP2, KCNH8, IGFBP3, ADRA2C, DUSP9, ADRA2A, ADORA2B, BANK1, CNKSR3, AIDA, CRYAB, TRIB2, TLR3, ARHGEF6, CAMK2B, PTGER4, SHC2, CAMK2D, CHRNA7, STK39, CXCR4, LPAR3, NOD1, ADRB2, NOD2, RASAL3, RASGRP1, PIK3R5, PAK1, GPNMB, GCNT2, TNFRSF14, S1PR2, GBP1, FGF21, FZD4, SPRY4, DAB2IP, …	968	877	16792	1.40438	1	0.105604	0.102808
GOTERM_BP_ALL	GO:0003057~regulation of the force of heart contraction by chemical signal	4	0.317965	0.00333852	EDN2, NOS3, ADRB1, ADRA1A	968	6	16792	11.5647	1	0.105604	0.102808
GOTERM_BP_ALL	GO:0043268~positive regulation of potassium ion transport	8	0.63593	0.0033427	KCNH2, RNF207, STK39, AKAP7, OPRK1, ATP1B1, ADRA2A, KCNJ2	968	35	16792	3.96505	1	0.105604	0.102808
GOTERM_BP_ALL	GO:0023056~positive regulation of signaling	116	9.22099	0.00336605	SERPINE2, IRS1, CLU, PARK2, RIMS1, PSMD5, FAM110C, TNFSF10, SOX9, TRIM22, MAP3K5, IGFBP3, TMOD2, PRLR, DISP1, NUP93, ARC, RFX6, SMO, IL23A, CD8A, PRKD1, GPLD1, SHC2, SH2D2A, CHRNA7, AGAP2, LPAR3, ADRB1, ADRB2, RASGRP1, PIK3R5, SOCS2, TERT, TSPAN5, TNFRSF14, PIBF1, FGF21, RBPMS, FZD4, PLK2, FZD9, INHBB, IGF1, BMP6, INHBE, NFATC4, BMP4, DLG4, NMU, BCL2, HPSE, BMPR1B, FGFR3, GPR27, TENM1, RASGRF1, H…	968	1563	16792	1.28744	1	0.105604	0.102808
GOTERM_BP_ALL	GO:0048598~embryonic morphogenesis	50	3.97456	0.00336903	IL1RN, SPEF2, HOXA11, HOXA10, HOXA9, SOX18, RBPMS2, SOX8, SOX9, PITX2, CEP290, EOMES, DUSP2, FOXL2, MYO7A, PAX2, RUNX2, SMO, MMP16, MMP15, ELF5, ITGA7, PHLDB2, HOXB5, LEF1, WNT8B, LRP4, TWIST1, RDH10, ATOH8, GPC3, HESX1, ALX4, HES1, ATOH1, C5ORF42, FZD2, EYA2, FN1, PDX1, FOXN4, FUZ, TBX5, BMP4, TBX15, FRAS1, ID2, COL5A2, SNAI1, B9D1	968	571	16792	1.51901	1	0.105604	0.102808
GOTERM_BP_ALL	GO:0051179~localization	379	30.1272	0.00337588	SLC23A2, IFITM1, IL1RN, SERPINE2, WIPF3, ULK4, LDLRAD4, PKD2L2, CCT6B, RINL, SOX18, TRIM29, FAM110C, SOX8, SOX9, TNS4, TRIM22, SCN1A, EPHA5, UNC13C, SLC6A19, SLC6A17, DAPK1, IL1R2, AP1B1, RFX3, ACSL4, UNC5C, MYO7A, ANK3, ANK1, GABRG2, SYTL2, SLC5A6, NUP93, ARC, RFX6, IL23A, MAP1B, KCNQ2, TMEM79, ORAI2, TXNIP, TLN2, PRKD1, OBSL1, GPLD1, EPHA3, ASTN1, CFD, SLC45A2, TMEM63B, HEPACAM, SDC2, WNK4, AGA…	968	5872	16792	1.11964	1	0.105604	0.102808
GOTERM_BP_ALL	GO:0043271~negative regulation of ion transport	16	1.27186	0.00344285	KCNH2, CAMK2D, SERPINE2, NOS3, WNK4, STK39, ANO9, TWIST1, SLC30A1, ACSL4, KCNAB1, ANK3, ADRA2A, SEMG1, BCL2, GABRE	968	119	16792	2.33238	1	0.107227	0.104388
GOTERM_BP_ALL	GO:0023061~signal release	39	3.10016	0.00349883	GPR27, IL1RN, NLGN2, IRS1, GRIK5, NRXN3, HTR2C, LIN7A, EFNA5, PARK2, C1QTNF3, RIMS1, PCLO, FAM3B, FAM3D, EPHA5, SYT4, UNC13C, RPH3AL, SYT3, FZD4, PDX1, RFX3, OPRK1, GCG, FOXL2, SLC30A1, INHBB, SYT13, ADRA2C, SYN2, BMP6, ADRA2A, SYTL2, RFX6, NMU, GHRL, GPLD1, RAPGEF4	968	417	16792	1.62239	1	0.108057	0.105196
GOTERM_BP_ALL	GO:0007610~behavior	49	3.89507	0.00351049	SERPINE2, ATP8A1, RASGRF1, HTR2C, GRIK2, SLC6A3, PARK2, PREX2, MDK, LEPR, SCN1A, KCND2, TMOD2, ETV1, KCNAB1, GABRG2, PIAS1, ARC, GPRC5B, NPC1, SGK1, SHANK1, CNTNAP4, ASTN1, NLGN2, CHRNA7, NRXN3, ADCY1, FUOM, DPP4, RELN, BRINP1, MYH14, AUTS2, FZD4, PLK2, FZD9, OPRK1, GCG, SDK1, DAB1, DLG4, NOVA1, ADM2, ID2, NMU, BCL2, GHRL, FGF13	968	557	16792	1.52605	1	0.108057	0.105196
GOTERM_BP_ALL	GO:0007188~adenylate cyclase-modulating G-protein coupled receptor signaling pathway	20	1.58983	0.00351517	PTGER4, PTGFR, CALCRL, PDE4D, APLP1, OPRK1, HTR2C, GCG, ADRB1, ADCY1, ADRB2, ADRA2C, ADRA1A, GNAI1, ADRA2A, GNAL, ADORA2B, RGS1, ADM2, S1PR3	968	167	16792	2.0775	1	0.108057	0.105196
GOTERM_BP_ALL	GO:0070887~cellular response to chemical stimulus	184	14.6264	0.00356391	GUCY1B3, IFITM1, IL1RN, IFITM2, AMHR2, IRS1, ACSM1, CIB2, IFI35, AHR, LDLRAD4, PARK2, IFIT2, DHFRP1, PSMD5, PEG10, LEPR, SOX9, GGT1, PDK2, TRIM22, MAP3K5, PAQR8, KCNH2, EPHA5, DAPK1, SWAP70, IL1R2, APLP1, MAGI2, IGFBP2, HLA-B, HLA-C, ANK3, HLA-F, PRLR, GABRG2, RUNX2, PIAS1, NUP93, RAB31, RFX6, SMO, IL23A, MT1F, CDIP1, CYP2E1, PRKD1, GPLD1, EPHA3, PTGFR, CALCRL, EPAS1, LHB, TWIST1, LTBP2, EFNA5, P…	968	2648	16792	1.20539	1	0.108617	0.105742
GOTERM_BP_ALL	GO:0072073~kidney epithelium development	18	1.43084	0.00356664	MAGI2, WNK4, KLHL3, FMN1, PAX2, HOXA11, BMP4, NUP93, SMO, WT1, BASP1, BCL2, GPC3, SDC1, DCHS1, HES1, SOX8, SOX9	968	143	16792	2.18355	1	0.108617	0.105742
GOTERM_BP_ALL	GO:0007548~sex differentiation	28	2.22576	0.00357927	AMHR2, LHB, LRRC6, HOXA11, HOXA10, HOXA9, ADAMTS1, BASP1, RDH10, TNFSF10, SOX8, SOX9, PITX2, BOK, FZD4, NOS3, AKR1C3, FOXL2, INHBB, BMP6, GJB2, KITLG, WT1, BCL2, SDC1, BMPR1B, ZP3, TLR3	968	269	16792	1.80565	1	0.108617	0.105742
GOTERM_BP_ALL	GO:0043266~regulation of potassium ion transport	12	0.953895	0.00361978	KCNG1, KCNH2, NOS3, RNF207, STK39, AKAP7, OPRK1, KCNAB1, ANK3, ATP1B1, ADRA2A, KCNJ2	968	75	16792	2.77554	1	0.108798	0.105917
GOTERM_BP_ALL	GO:1903530~regulation of secretion by cell	54	4.29253	0.00363879	GPR27, IRS1, GRIK5, HTR2C, PARK2, C1QTNF3, RIMS1, PCLO, FAM3D, EPHA5, IL1R2, RFX3, FOXL2, SLC30A1, ADRA2C, ADRA2A, SYTL2, DISP1, RFX6, ADORA2B, BANK1, HAP1, ZP3, GPLD1, RAPGEF4, PTGER4, NLGN2, CHRNA7, TWIST1, NOD2, EFNA5, RASGRP1, CACNA1I, IL36RN, TNFRSF14, GBP1, SYT4, RPH3AL, SYT3, CADM1, OR51E2, FN1, PDX1, OPRK1, INHBB, GCG, IGF1, SYT13, BMP6, TRPV6, TNFSF4, NMU, SDC1, GHRL	968	630	16792	1.48689	1	0.108798	0.105917
GOTERM_BP_ALL	GO:0061337~cardiac conduction	14	1.11288	0.00367715	KCNH2, KCNK6, CAMK2D, KCND2, PDE4D, ATP1B1, CACNB1, CACNB2, RNF207, CTNNA3, KCNK1, DSC2, KCNJ2, CACNG4	968	97	16792	2.50371	1	0.108798	0.105917
GOTERM_BP_ALL	GO:0048813~dendrite morphogenesis	14	1.11288	0.00367715	CAMK2B, SDC2, LRP4, FMN1, NFATC4, DNM3, PREX2, RELN, MAP2, DLG4, ID1, CTNNA2, OBSL1, SHANK1	968	97	16792	2.50371	1	0.108798	0.105917
GOTERM_BP_ALL	GO:0051101~regulation of DNA binding	14	1.11288	0.00367715	SP100, WFIKKN1, LEF1, PDX1, TWIST1, IGF1, PARK2, IFI16, HEY1, SMO, ID2, ID1, HES1, PITX2	968	97	16792	2.50371	1	0.108798	0.105917
GOTERM_BP_ALL	GO:0001657~ureteric bud development	14	1.11288	0.00367715	FMN1, PAX2, HOXA11, BMP4, SMO, WT1, BASP1, BCL2, GPC3, SDC1, DCHS1, HES1, SOX8, SOX9	968	97	16792	2.50371	1	0.108798	0.105917
GOTERM_BP_ALL	GO:0060074~synapse maturation	6	0.476948	0.00370018	CAMK2B, RELN, DAB2IP, NRXN3, SHANK1, NFATC4	968	19	16792	5.47803	1	0.109025	0.106138
GOTERM_BP_ALL	GO:0009967~positive regulation of signal transduction	107	8.50556	0.00374823	IRS1, CLU, PARK2, RIMS1, PSMD5, FAM110C, TNFSF10, SOX9, TRIM22, MAP3K5, IGFBP3, TMOD2, PRLR, DISP1, NUP93, ARC, SMO, IL23A, CD8A, PRKD1, SHC2, SH2D2A, CHRNA7, AGAP2, LPAR3, ADRB1, ADRB2, RASGRP1, PIK3R5, SOCS2, TERT, TSPAN5, TNFRSF14, PIBF1, FGF21, RBPMS, FZD4, PLK2, FZD9, INHBB, IGF1, BMP6, INHBE, NFATC4, BMP4, DLG4, BCL2, HPSE, BMPR1B, FGFR3, GPR27, TENM1, RASGRF1, HTR2C, SECTM1, ADRA1A, LASP1,…	968	1428	16792	1.29982	1	0.109984	0.107072
GOTERM_BP_ALL	GO:0086001~cardiac muscle cell action potential	11	0.874404	0.00382053	KCNH2, CACNB2, CAMK2D, RNF207, CTNNA3, ANK3, ATP1B1, FGF13, DSC2, KCNJ2, SCN1A	968	65	16792	2.93566	1	0.111644	0.108689
GOTERM_BP_ALL	GO:0019731~antibacterial humoral response	10	0.794913	0.00390077	SEMG2, HIST1H2BJ, SLPI, HIST1H2BK, SEMG1, KLK3, HIST1H2BG, PGC, HIST1H2BD, HIST2H2BE	968	55	16792	3.15402	1	0.113522	0.110516
GOTERM_BP_ALL	GO:0051716~cellular response to stimulus	440	34.9762	0.00394487	PGLYRP2, SERPINE2, WIPF3, PREX2, ALCAM, PSMD5, FAM110C, UNC13C, UNC5A, DAPK1, UNC5C, HPCAL4, WDR76, GABRG2, NUP93, RFX6, CDIP1, TXNIP, PRKD1, CYP2E1, GPLD1, AGAP2, PLA2G7, SULT1A1, TERT, ST3GAL6, ABCA1, FZD2, SRMS, FZD4, PLK2, FZD9, FN1, NFATC2, NETO2, NFATC4, GJB2, RNF103, GRIN3A, TNFSF4, SNAI1, SNAI2, DCHS1, PLCH1, DZIP1, PKIG, GPR19, GPR27, ARHGAP9, CDKN1A, IFIH1, C1QTNF3, HEY1, CASP10, RBPMS2…	968	6927	16792	1.10188	1	0.114337	0.11131
GOTERM_BP_ALL	GO:0060047~heart contraction	26	2.06677	0.00398278	KCNK6, CAMK2D, EPAS1, CHRNA7, SLC1A1, ADRB1, ADRA1A, PPP1R13L, CTNNA3, CACNG4, KCNJ2, SCN1A, KCNH2, EDN2, KCND2, NOS3, PDE4D, TRPC1, ATP1B1, SGCZ, CACNB1, CACNB2, RNF207, FGF13, KCNK1, DSC2	968	245	16792	1.84092	1	0.114966	0.111923
GOTERM_BP_ALL	GO:0072164~mesonephric tubule development	14	1.11288	0.00402194	FMN1, PAX2, HOXA11, BMP4, SMO, WT1, BASP1, BCL2, GPC3, SDC1, DCHS1, HES1, SOX8, SOX9	968	98	16792	2.47816	1	0.115161	0.112112
GOTERM_BP_ALL	GO:0072163~mesonephric epithelium development	14	1.11288	0.00402194	FMN1, PAX2, HOXA11, BMP4, SMO, WT1, BASP1, BCL2, GPC3, SDC1, DCHS1, HES1, SOX8, SOX9	968	98	16792	2.47816	1	0.115161	0.112112
GOTERM_BP_ALL	GO:0034764~positive regulation of transmembrane transport	16	1.27186	0.00403848	KCNH2, TRPC1, WNK4, STK39, AKAP7, OPRK1, ANK3, ATP1B1, CACNB2, ARC, RELN, RNF207, CNKSR3, BDKRB1, HAP1, KCNJ2	968	121	16792	2.29383	1	0.11517	0.112121
GOTERM_BP_ALL	GO:0043408~regulation of MAPK cascade	57	4.531	0.00406319	TENM1, ULK4, HTR2C, GRIK2, ADRA1A, PARK2, RGS4, SPRED1, MAP3K5, DUSP2, IGFBP3, ADRA2C, DUSP9, ADRA2A, ADORA2B, BANK1, CNKSR3, AIDA, TRIB2, TLR3, SHC2, CAMK2D, CHRNA7, CXCR4, LPAR3, NOD1, ADRB2, NOD2, RASGRP1, PIK3R5, PAK1, GPNMB, GCNT2, TNFRSF14, S1PR2, GBP1, FGF21, FZD4, SPRY4, DAB2IP, FN1, BMP8B, OPRK1, INHBB, GCG, IGF1, SORL1, BMP6, INHBE, BMP4, MAPK10, KITLG, TAOK3, ID1, FAS, GHRL, FGFR3	968	678	16792	1.45839	1	0.115411	0.112355
GOTERM_BP_ALL	GO:0033674~positive regulation of kinase activity	45	3.57711	0.00408719	TENM1, CDKN1A, SHC2, IRS1, CHRNA7, CXCR4, LPAR3, NOD1, ADRB2, ADCY1, NOD2, EFNA5, RASGRP1, CLU, MALT1, PIK3R5, PAK1, RELN, S1PR2, PIBF1, MAP3K5, VAV3, GCKR, FZD4, STRADA, DAB2IP, GCG, IGF1, ADRA2C, PRLR, DUSP9, ADRA2A, BMP4, MAPK10, KITLG, GPRC5B, DAB1, TAOK3, ADORA2B, IL23A, GHRL, FGF13, ZP3, FGFR3, TLR3	968	505	16792	1.54578	1	0.11563	0.112569
GOTERM_BP_ALL	GO:0044711~single-organism biosynthetic process	101	8.02862	0.00410525	GUCY1B3, VIPR2, IRS1, ACSM1, MSMO1, DHFRP1, FADS2, LEPR, GGT1, PDK2, FADS1, APLP1, ACSL4, PRLR, INPP4B, FOLH1, NHLRC1, PRKD1, SLC27A2, GPLD1, ISYNA1, SLC45A2, CALCRL, FAXDC2, LHB, AK3, ADRB1, ADRB2, CACNA1H, FUT3, PIK3R5, CYB5R2, UGT8, CYP11A1, RDH10, CHST15, ST8SIA4, ST3GAL6, ATP6V0A4, GSTT2B, PIBF1, ABCA1, GGT6, IGF1, BMP6, BMP4, MLXIPL, GNAL, ACER3, RLN2, SNAI1, SNAI2, FGFR3, ST6GALNAC1, SLC44…	968	1340	16792	1.30751	1	0.11568	0.112618
GOTERM_BP_ALL	GO:0043085~positive regulation of catalytic activity	115	9.14149	0.00414555	VIPR2, IRS1, ARHGDIG, CLU, ANTXR1, DHFRP1, RGS4, PREX2, SYDE2, RGS5, RINL, PSMD5, RGS1, TNFSF10, MAP3K5, DAPK1, IGFBP3, MAGI2, PCOLCE, ATP1B1, PRLR, IL23A, COL4A3, PRKD1, GPLD1, SHC2, ARHGEF25, CHRNA7, AGAP2, LPAR3, ADRB1, ADRB2, EFNA5, RASAL3, RASGRP1, PIK3R5, ARHGAP21, ARHGAP20, TERT, MAGEC2, PIBF1, GCKR, FZD4, FN1, IGF1, ADAP1, BMP4, DAB1, GNAL, DLG4, BCL2, FGF13, FGFR3, ARHGAP9, TENM1, CDKN1A…	968	1559	16792	1.27961	1	0.116354	0.113274
GOTERM_BP_ALL	GO:0008016~regulation of heart contraction	25	1.98728	0.00419424	KCNK6, CAMK2D, EPAS1, CHRNA7, SLC1A1, ADRB1, ADRA1A, CACNA1H, CTNNA3, CACNG4, KCNJ2, KCNH2, EDN2, KCND2, NOS3, PDE4D, TRPC1, FOXN4, ATP1B1, CACNB1, CACNB2, RNF207, FGF13, KCNK1, DSC2	968	233	16792	1.86128	1	0.116797	0.113705
GOTERM_BP_ALL	GO:0019932~second-messenger-mediated signaling	25	1.98728	0.00419424	GUCY1B3, PTGFR, CAMK2D, MCTP1, CXCR4, ADRB1, ADCY1, NCALD, PCLO, SOX9, EPHA5, EDN2, NOS3, PDE4D, SPHK1, PDX1, NFATC2, IGF1, ATP1B1, NFATC4, P2RX5, DDAH2, CD8A, HAP1, RAPGEF4	968	233	16792	1.86128	1	0.116797	0.113705
GOTERM_BP_ALL	GO:0008015~blood circulation	45	3.57711	0.00423234	KCNK6, GUCY1B3, CAMK2D, EPAS1, CHRNA7, SLC1A1, STK39, ADRB1, ADRB2, ADRA1A, CACNA1H, NCALD, PPP1R13L, P2RY2, BDKRB1, CTNNA3, CACNG4, KCNJ2, SCN1A, KCNH2, EDN2, KCND2, NOS3, PDE4D, TRPC1, OR51E2, FOXN4, ADRA2C, ATP1B1, SGCZ, RENBP, ADRA2A, F5, CACNB1, ACTA2, CACNB2, ADORA2B, ID2, RNF207, ADM2, COL4A3, FGF13, SGK1, KCNK1, DSC2	968	506	16792	1.54273	1	0.117398	0.11429
GOTERM_BP_ALL	GO:0003006~developmental process involved in reproduction	54	4.29253	0.00436394	SPAG16, AMHR2, SERPINE2, LRRC6, HOXA11, HOXA10, TUBB8, HOXA9, HEY1, ADAMTS1, BASP1, PEG10, TNFSF10, SOX8, SOX9, PITX2, BOK, EOMES, PAQR8, CCDC155, TFEB, FOXL2, NME5, PRLR, ZP3, TLR3, EPAS1, LHB, LEF1, STOX2, RDH10, TTPA, SOHLH2, HSD17B2, HES1, ANGPT2, FZD4, NOS3, EAF2, AKR1C3, INHBB, IGF1, BMP6, BMP4, GJB2, KITLG, ETNK2, WT1, BCL2, SNAI1, SDC1, GHRL, BMPR1B, DZIP1	968	636	16792	1.47287	1	0.12014	0.116959
GOTERM_BP_ALL	GO:0046661~male sex differentiation	19	1.51033	0.00436503	AMHR2, LHB, AKR1C3, LRRC6, BMP6, HOXA11, HOXA10, HOXA9, GJB2, KITLG, WT1, TNFSF10, BCL2, SDC1, SOX8, SOX9, PITX2, TLR3, BOK	968	158	16792	2.08604	1	0.12014	0.116959
GOTERM_BP_ALL	GO:0044708~single-organism behavior	37	2.94118	0.00438853	NLGN2, SERPINE2, ATP8A1, CHRNA7, RASGRF1, NRXN3, HTR2C, GRIK2, ADCY1, PARK2, DPP4, PREX2, RELN, BRINP1, MDK, MYH14, SCN1A, AUTS2, PLK2, TMOD2, FZD9, OPRK1, ETV1, KCNAB1, GABRG2, PIAS1, SDK1, ARC, DAB1, NPC1, DLG4, ID2, BCL2, GHRL, FGF13, SGK1, SHANK1	968	395	16792	1.62492	1	0.12032	0.117135
GOTERM_BP_ALL	GO:1903522~regulation of blood circulation	30	2.38474	0.00444958	KCNK6, CAMK2D, EPAS1, CHRNA7, SLC1A1, ADRB1, ADRB2, ADRA1A, CACNA1H, P2RY2, CTNNA3, CACNG4, KCNJ2, KCNH2, EDN2, KCND2, NOS3, PDE4D, TRPC1, OR51E2, FOXN4, ADRA2C, ATP1B1, ADRA2A, CACNB1, CACNB2, RNF207, FGF13, KCNK1, DSC2	968	300	16792	1.73471	1	0.121525	0.118307
GOTERM_BP_ALL	GO:0003015~heart process	26	2.06677	0.00466397	KCNK6, CAMK2D, EPAS1, CHRNA7, SLC1A1, ADRB1, ADRA1A, PPP1R13L, CTNNA3, CACNG4, KCNJ2, SCN1A, KCNH2, EDN2, KCND2, NOS3, PDE4D, TRPC1, ATP1B1, SGCZ, CACNB1, CACNB2, RNF207, FGF13, KCNK1, DSC2	968	248	16792	1.81865	1	0.126892	0.123533
GOTERM_BP_ALL	GO:0042325~regulation of phosphorylation	104	8.26709	0.00480126	IRS1, ULK4, LDLRAD4, CLU, PARK2, RGS4, HERC5, CHORDC1, SOX9, MAP3K5, IGFBP3, PRLR, IL23A, PRKD1, TRIB2, SHC2, CHRNA7, STK39, TWIST1, LPAR3, ADRB2, EFNA5, RASGRP1, PIK3R5, SOCS2, TNFRSF14, PIBF1, FGF21, SOCS5, GCKR, KIRREL, RBPMS, FZD4, FN1, INHBB, IGF1, DNAJC15, BMP6, INHBE, BMP4, MLXIPL, DAB1, PKIA, ID1, BCL2, PKIG, FGF13, FGFR3, TENM1, CDKN1A, HTR2C, GRIK2, ADRA1A, SPRED1, LRRTM3, PMEPA1, BDKRB…	968	1393	16792	1.29512	1	0.130129	0.126684
GOTERM_BP_ALL	GO:0001944~vasculature development	52	4.13355	0.00483153	PLXND1, AHR, TSPAN12, ANTXR1, LOXL1, HEY1, SOX18, LEPR, PITX2, VAV3, SPHK1, HSPG2, ACTA2, SMO, COL4A3, PRKD1, GPLD1, SP100, CALCRL, SEMA3C, HPGD, EPAS1, SH2D2A, CHRNA7, LEF1, NRXN3, TWIST1, KLK3, GPNMB, TERT, GPC3, HES1, C5ORF42, ANGPT2, FZD4, NOS3, DAB2IP, FN1, PARVA, TBX5, NFATC4, BMP4, LRG1, WT1, ADM2, ID1, RLN2, TCF4, GHRL, NOX5, B9D1, HPSE	968	610	16792	1.47877	1	0.130215	0.126767
GOTERM_BP_ALL	GO:0003013~circulatory system process	45	3.57711	0.0048411	KCNK6, GUCY1B3, CAMK2D, EPAS1, CHRNA7, SLC1A1, STK39, ADRB1, ADRB2, ADRA1A, CACNA1H, NCALD, PPP1R13L, P2RY2, BDKRB1, CTNNA3, CACNG4, KCNJ2, SCN1A, KCNH2, EDN2, KCND2, NOS3, PDE4D, TRPC1, OR51E2, FOXN4, ADRA2C, ATP1B1, SGCZ, RENBP, ADRA2A, F5, CACNB1, ACTA2, CACNB2, ADORA2B, ID2, RNF207, ADM2, COL4A3, FGF13, SGK1, KCNK1, DSC2	968	510	16792	1.53063	1	0.130215	0.126767
GOTERM_BP_ALL	GO:0001818~negative regulation of cytokine production	24	1.90779	0.00491688	PTGER4, PGLYRP2, UBA7, IL1R2, CHRNA7, LEF1, NLRC5, FN1, TWIST1, INHBB, UBE2L6, IFIH1, HERC5, C1QTNF3, GPNMB, IL23A, BANK1, TNFSF4, GHRL, IL36RN, PIBF1, GBP1, TRIB2, SOCS5	968	223	16792	1.86695	1	0.131754	0.128266
GOTERM_BP_ALL	GO:0072132~mesenchyme morphogenesis	9	0.715421	0.00498153	ACTA2, BMP4, HEY1, LEF1, SNAI1, TWIST1, SNAI2, DCHS1, SOX9	968	47	16792	3.32179	1	0.132984	0.129464
GOTERM_BP_ALL	GO:0044255~cellular lipid metabolic process	81	6.43879	0.0050217	ST6GALNAC1, CERK, FAM57B, DGKB, IRS1, ACSM1, HTR2C, MSMO1, FADS2, ACADL, SPTLC3, DLAT, A4GALT, GGT1, FADS1, PDK2, VAV3, CERS6, EDN2, ELOVL4, ELOVL5, PLA2G4E, SPHK1, ELOVL2, ELOVL3, ACSL4, GPCPD1, HSPG2, INPP4B, PLSCR1, ALDH5A1, EHHADH, PITPNM3, CYP2E1, PRKD1, DGKK, ZP3, PLCB2, SLC27A2, GPLD1, MGLL, PLA1A, ISYNA1, HPGD, FAXDC2, SDC2, TYRP1, ABHD1, TWIST1, ADRB2, NOD2, PLA2G7, CYP3A7, PIK3R5, UGT8,…	968	1043	16792	1.34719	1	0.133555	0.130019
GOTERM_BP_ALL	GO:0046546~development of primary male sexual characteristics	17	1.35135	0.00510918	AMHR2, LHB, AKR1C3, LRRC6, HOXA11, HOXA10, HOXA9, KITLG, WT1, TNFSF10, BCL2, SDC1, SOX8, SOX9, PITX2, TLR3, BOK	968	136	16792	2.16839	1	0.13468	0.131114
GOTERM_BP_ALL	GO:0008584~male gonad development	17	1.35135	0.00510918	AMHR2, LHB, AKR1C3, LRRC6, HOXA11, HOXA10, HOXA9, KITLG, WT1, TNFSF10, BCL2, SDC1, SOX8, SOX9, PITX2, TLR3, BOK	968	136	16792	2.16839	1	0.13468	0.131114
GOTERM_BP_ALL	GO:0090128~regulation of synapse maturation	5	0.397456	0.00513987	CAMK2B, RELN, DAB2IP, NRXN3, NFATC4	968	13	16792	6.67196	1	0.13468	0.131114
GOTERM_BP_ALL	GO:0036109~alpha-linolenic acid metabolic process	5	0.397456	0.00513987	FADS2, ELOVL5, ELOVL2, ELOVL3, FADS1	968	13	16792	6.67196	1	0.13468	0.131114
GOTERM_BP_ALL	GO:0072330~monocarboxylic acid biosynthetic process	21	1.66932	0.00531155	GGT6, EDN2, ELOVL4, ELOVL5, FAXDC2, ELOVL2, ACSM1, ELOVL3, SCD5, AKR1C3, MSMO1, FADS2, MLXIPL, ACADL, RDH10, PLP1, GGT1, PIBF1, SLC27A2, MGLL, FADS1	968	186	16792	1.95854	1	0.138465	0.134799
GOTERM_BP_ALL	GO:0006936~muscle contraction	32	2.54372	0.00532332	CAMK2D, CALCRL, ADRB2, ADRA1A, CACNA1H, PPP1R13L, MYH14, CTNNA3, KCNJ2, SCN1A, KCNH2, MYBPC1, DTNA, EDN2, TPM2, PDE4D, SPHK1, TMOD2, NEB, ADRA2C, ATP1B1, ADRA2A, SULF2, ACTA2, CACNB2, ADORA2B, MYOT, RNF207, NMU, FGF13, CRYAB, DSC2	968	331	16792	1.67706	1	0.138465	0.134799
GOTERM_BP_ALL	GO:0097035~regulation of membrane lipid distribution	8	0.63593	0.00540016	ABCA1, PLSCR1, ATP8A1, ATP10D, ANO9, ATP11C, ATP11A, ANO7	968	38	16792	3.65202	1	0.138529	0.134862
GOTERM_BP_ALL	GO:0001942~hair follicle development	12	0.953895	0.00542335	SMO, SOX18, TMEM79, BCL2, SNAI1, ALX4, LRP4, FUZ, SOX9, HPSE, APCDD1, TGM3	968	79	16792	2.635	1	0.138529	0.134862
GOTERM_BP_ALL	GO:0022404~molting cycle process	12	0.953895	0.00542335	SMO, SOX18, TMEM79, BCL2, SNAI1, ALX4, LRP4, FUZ, SOX9, HPSE, APCDD1, TGM3	968	79	16792	2.635	1	0.138529	0.134862
GOTERM_BP_ALL	GO:0022405~hair cycle process	12	0.953895	0.00542335	SMO, SOX18, TMEM79, BCL2, SNAI1, ALX4, LRP4, FUZ, SOX9, HPSE, APCDD1, TGM3	968	79	16792	2.635	1	0.138529	0.134862
GOTERM_BP_ALL	GO:0030819~positive regulation of cAMP biosynthetic process	12	0.953895	0.00542335	ABCA1, GNAL, VIPR2, CALCRL, ADORA2B, RLN2, GCG, ADRB1, AKAP5, ADRB2, ADCY1, CAP2	968	79	16792	2.635	1	0.138529	0.134862
GOTERM_BP_ALL	GO:0048513~animal organ development	212	16.8521	0.00547949	PGLYRP2, SERPINE2, LDLRAD4, HOXA9, SOX18, PSMD5, PEG10, TNFSF10, FAM65B, SOX8, SOX9, EPHA5, SLC6A17, HLA-B, AP1B1, EBF2, RFX3, UNC5C, MYO7A, RUNX2, NUP93, BCAN, RFX6, IL23A, TMEM79, TXNIP, ATF5, OBSL1, GPLD1, HOXB5, FLG, EPAS1, FOXG1, LHB, WNK4, AGAP2, TWIST1, APCDD1, TTPA, RDH10, HESX1, ALX4, C5ORF42, FZD2, CADM1, FZD4, NEBL, EAF2, FZD9, PARVA, IGF1, HRNR, NFATC4, GJB2, TNFSF4, ID2, ID1, SNAI1, …	968	3129	16792	1.17532	1	0.139462	0.13577
GOTERM_BP_ALL	GO:0034625~fatty acid elongation, monounsaturated fatty acid	4	0.317965	0.00559306	ELOVL4, ELOVL5, ELOVL2, ELOVL3	968	7	16792	9.91263	1	0.140096	0.136386
GOTERM_BP_ALL	GO:0034626~fatty acid elongation, polyunsaturated fatty acid	4	0.317965	0.00559306	ELOVL4, ELOVL5, ELOVL2, ELOVL3	968	7	16792	9.91263	1	0.140096	0.136386
GOTERM_BP_ALL	GO:0019368~fatty acid elongation, unsaturated fatty acid	4	0.317965	0.00559306	ELOVL4, ELOVL5, ELOVL2, ELOVL3	968	7	16792	9.91263	1	0.140096	0.136386
GOTERM_BP_ALL	GO:0019367~fatty acid elongation, saturated fatty acid	4	0.317965	0.00559306	ELOVL4, ELOVL5, ELOVL2, ELOVL3	968	7	16792	9.91263	1	0.140096	0.136386
GOTERM_BP_ALL	GO:0001658~branching involved in ureteric bud morphogenesis	10	0.794913	0.00560303	BMP4, SMO, WT1, BCL2, GPC3, DCHS1, SOX8, SOX9, PAX2, HOXA11	968	58	16792	2.99088	1	0.140096	0.136386
GOTERM_BP_ALL	GO:0045937~positive regulation of phosphate metabolic process	81	6.43879	0.00566427	TENM1, CDKN1A, VIPR2, IRS1, HTR2C, ADRA1A, CLU, SOX9, MAP3K5, VAV3, STRADA, IGFBP3, SPHK1, MAGI2, ADRA2C, DUSP9, PRLR, ADRA2A, GPRC5B, ADORA2B, IL23A, BANK1, PRKD1, ZP3, GPLD1, TLR3, SHC2, CAMK2D, CALCRL, CHRNA7, CXCR4, LRP4, LPAR3, NOD1, ADRB1, AKAP5, ADRB2, ADCY1, NOD2, EFNA5, RASGRP1, MALT1, PIK3R5, PAK1, RELN, GPNMB, GCNT2, TNFRSF14, HES1, S1PR2, PIBF1, FGF21, CAP2, ABCA1, GCKR, FZD2, RBPMS, …	968	1049	16792	1.33948	1	0.140636	0.136913
GOTERM_BP_ALL	GO:0010562~positive regulation of phosphorus metabolic process	81	6.43879	0.00566427	TENM1, CDKN1A, VIPR2, IRS1, HTR2C, ADRA1A, CLU, SOX9, MAP3K5, VAV3, STRADA, IGFBP3, SPHK1, MAGI2, ADRA2C, DUSP9, PRLR, ADRA2A, GPRC5B, ADORA2B, IL23A, BANK1, PRKD1, ZP3, GPLD1, TLR3, SHC2, CAMK2D, CALCRL, CHRNA7, CXCR4, LRP4, LPAR3, NOD1, ADRB1, AKAP5, ADRB2, ADCY1, NOD2, EFNA5, RASGRP1, MALT1, PIK3R5, PAK1, RELN, GPNMB, GCNT2, TNFRSF14, HES1, S1PR2, PIBF1, FGF21, CAP2, ABCA1, GCKR, FZD2, RBPMS, …	968	1049	16792	1.33948	1	0.140636	0.136913
GOTERM_BP_ALL	GO:0055001~muscle cell development	18	1.43084	0.00579994	CAMK2D, WFIKKN1, NEBL, TMOD2, LEF1, NFATC2, IGF1, SGCZ, NFATC4, BMP4, SMO, BCL2, SDC1, HES1, FAM65B, PITX2, OBSL1, TRIM54	968	150	16792	2.08165	1	0.143503	0.139704
GOTERM_BP_ALL	GO:0071880~adenylate cyclase-activating adrenergic receptor signaling pathway	6	0.476948	0.0058843	PDE4D, ADRB1, ADRB2, ADRA2C, ADRA1A, ADRA2A	968	21	16792	4.95632	1	0.145039	0.141199
GOTERM_BP_ALL	GO:0032414~positive regulation of ion transmembrane transporter activity	11	0.874404	0.00590286	CACNB2, ARC, RELN, RNF207, CNKSR3, WNK4, STK39, AKAP7, ANK3, HAP1, ATP1B1	968	69	16792	2.76548	1	0.145039	0.141199
GOTERM_BP_ALL	GO:0072358~cardiovascular system development	74	5.88235	0.00607834	PLXND1, AHR, TSPAN12, ADRA1A, ANTXR1, LOXL1, HEY1, ADAMTS1, BASP1, SOX18, PPP1R13L, LEPR, SOX9, PITX2, EOMES, VAV3, SPHK1, AP1B1, KCNAB1, HSPG2, ACTA2, OLFM1, SMO, RNF207, COL4A3, PRKD1, OBSL1, GPLD1, SP100, CAMK2D, CALCRL, SEMA3C, HPGD, EPAS1, SH2D2A, CHRNA7, LEF1, NRXN3, TWIST1, KLK3, GPNMB, TERT, GPC3, HES1, C5ORF42, ANGPT2, FZD2, FZD4, NEBL, NOS3, DAB2IP, FN1, FOXN4, PARVA, IGF1, TBX5, SGCZ, …	968	945	16792	1.3584	1	0.148324	0.144397
GOTERM_BP_ALL	GO:0072359~circulatory system development	74	5.88235	0.00607834	PLXND1, AHR, TSPAN12, ADRA1A, ANTXR1, LOXL1, HEY1, ADAMTS1, BASP1, SOX18, PPP1R13L, LEPR, SOX9, PITX2, EOMES, VAV3, SPHK1, AP1B1, KCNAB1, HSPG2, ACTA2, OLFM1, SMO, RNF207, COL4A3, PRKD1, OBSL1, GPLD1, SP100, CAMK2D, CALCRL, SEMA3C, HPGD, EPAS1, SH2D2A, CHRNA7, LEF1, NRXN3, TWIST1, KLK3, GPNMB, TERT, GPC3, HES1, C5ORF42, ANGPT2, FZD2, FZD4, NEBL, NOS3, DAB2IP, FN1, FOXN4, PARVA, IGF1, TBX5, SGCZ, …	968	945	16792	1.3584	1	0.148324	0.144397
GOTERM_BP_ALL	GO:0001823~mesonephros development	14	1.11288	0.00615821	FMN1, PAX2, HOXA11, BMP4, SMO, WT1, BASP1, BCL2, GPC3, SDC1, DCHS1, HES1, SOX8, SOX9	968	103	16792	2.35786	1	0.149758	0.145793
GOTERM_BP_ALL	GO:0030073~insulin secretion	18	1.43084	0.00619598	GPR27, EPHA5, IL1RN, NLGN2, IRS1, PDX1, INHBB, GCG, EFNA5, PARK2, ADRA2A, PCLO, RFX6, FAM3B, FAM3D, GHRL, GPLD1, RAPGEF4	968	151	16792	2.06787	1	0.150163	0.146187
GOTERM_BP_ALL	GO:0003170~heart valve development	8	0.63593	0.00626137	BMP4, OLFM1, HEY1, TWIST1, DCHS1, SOX9, PITX2, TBX5	968	39	16792	3.55838	1	0.151231	0.147227
GOTERM_BP_ALL	GO:0001568~blood vessel development	49	3.89507	0.00640735	PLXND1, AHR, TSPAN12, ANTXR1, LOXL1, HEY1, SOX18, LEPR, PITX2, VAV3, SPHK1, HSPG2, ACTA2, SMO, COL4A3, PRKD1, GPLD1, CALCRL, SEMA3C, HPGD, EPAS1, SH2D2A, CHRNA7, LEF1, NRXN3, TWIST1, KLK3, TERT, GPC3, HES1, C5ORF42, ANGPT2, FZD4, NOS3, DAB2IP, FN1, PARVA, TBX5, NFATC4, BMP4, LRG1, WT1, ADM2, ID1, RLN2, TCF4, GHRL, NOX5, HPSE	968	576	16792	1.47571	1	0.153815	0.149742
GOTERM_BP_ALL	GO:0002027~regulation of heart rate	13	1.03339	0.00641165	KCNH2, CAMK2D, EDN2, EPAS1, CHRNA7, PDE4D, SLC1A1, ADRB1, ADRA1A, CACNB2, CTNNA3, DSC2, KCNJ2	968	92	16792	2.45122	1	0.153815	0.149742
GOTERM_BP_ALL	GO:0050789~regulation of biological process	666	52.9412	0.00646416	PGLYRP2, SERPINE2, WIPF3, PREX2, FAM134B, RNF112, HOXA9, ALCAM, HENMT1, SOX18, PSMD5, FAM110C, PPP4R4, PKNOX2, UNC13C, UNC5A, DAPK1, RFX3, UNC5C, HPCAL4, WDR76, GABRG2, SYTL2, NUP93, RNF125, RFX6, MAP1B, TMEM79, PRR16, CDIP1, TXNIP, NHLRC1, C19ORF66, PRKD1, ATF5, GPLD1, HOXB5, CFD, LXN, AGAP2, PLA2G7, TERT, TTPA, EPB41L3, RNF217, HESX1, ALX4, ZSCAN18, ABCA1, FZD2, SRMS, CADM1, FZD4, PLK2, FUCA2, …	968	10922	16792	1.05779	1	0.154412	0.150324
GOTERM_BP_ALL	GO:0003203~endocardial cushion morphogenesis	7	0.556439	0.00648004	BMP4, HEY1, SNAI1, TWIST1, SNAI2, DCHS1, SOX9	968	30	16792	4.04766	1	0.154412	0.150324
GOTERM_BP_ALL	GO:0010717~regulation of epithelial to mesenchymal transition	11	0.874404	0.00654072	OLFM1, LEF1, DAB2IP, SNAI1, GCNT2, TWIST1, FUZ, LDLRAD4, TBX5, PHLDB2, EPHA3	968	70	16792	2.72597	1	0.155231	0.151121
GOTERM_BP_ALL	GO:0098773~skin epidermis development	12	0.953895	0.00655812	SMO, SOX18, TMEM79, BCL2, SNAI1, ALX4, LRP4, FUZ, SOX9, HPSE, APCDD1, TGM3	968	81	16792	2.56994	1	0.155231	0.151121
GOTERM_BP_ALL	GO:0001837~epithelial to mesenchymal transition	14	1.11288	0.00667778	EOMES, LEF1, DAB2IP, TWIST1, FUZ, LDLRAD4, TBX5, BMP4, OLFM1, HEY1, SNAI1, GCNT2, SNAI2, SOX9	968	104	16792	2.33519	1	0.157538	0.153367
GOTERM_BP_ALL	GO:0001817~regulation of cytokine production	49	3.89507	0.00673529	PGLYRP2, MAST4, UBE2L6, CLU, IFIH1, HERC5, C1QTNF3, HLA-DPA1, PDE4D, IL1R2, SPHK1, HLA-B, ADRA2A, GPRC5B, ADORA2B, IL23A, BANK1, IRF7, ZP3, TRIB2, TLR3, PTGER4, UBA7, CHRNA7, LEF1, NLRC5, TWIST1, NOD1, NOD2, RASGRP1, MALT1, GPNMB, IFI16, IL36RN, TNFRSF14, S1PR3, GBP1, PIBF1, SOCS5, CADM1, FN1, INHBB, SULF2, NFATC4, MAPK13, TNFSF4, SNAI2, GHRL, HPSE	968	577	16792	1.47315	1	0.157816	0.153638
GOTERM_BP_ALL	GO:0098742~cell-cell adhesion via plasma-membrane adhesion molecules	24	1.90779	0.00675509	TENM1, IL1RN, PCDHGA6, CADM1, SMAGP, PCDHGB3, PCDHB13, PCDHB12, CDH8, PCDHGA10, SDK1, PCDHGA12, DAB1, ALCAM, PCDHB6, DCHS1, FXYD5, CDH26, SCARF2, DSC1, DSC2, PCDHAC2, SDK2, DSC3	968	229	16792	1.81804	1	0.157816	0.153638
GOTERM_BP_ALL	GO:0050708~regulation of protein secretion	36	2.86169	0.00675625	GPR27, PTGER4, NLGN2, IRS1, TWIST1, NOD2, EFNA5, RASGRP1, PARK2, C1QTNF3, IL36RN, FAM3D, TNFRSF14, GBP1, EPHA5, SYT4, RPH3AL, CADM1, IL1R2, OR51E2, PDX1, FN1, RFX3, GCG, INHBB, IGF1, ADRA2C, BMP6, ADRA2A, DISP1, RFX6, BANK1, TNFSF4, GHRL, GPLD1, RAPGEF4	968	392	16792	1.5931	1	0.157816	0.153638
GOTERM_BP_ALL	GO:0030326~embryonic limb morphogenesis	16	1.27186	0.00681795	LEF1, LRP4, TWIST1, TBX5, RUNX2, HOXA11, HOXA10, BMP4, HOXA9, FRAS1, RDH10, GPC3, ALX4, B9D1, PITX2, C5ORF42	968	128	16792	2.16839	1	0.158216	0.154028
GOTERM_BP_ALL	GO:0035113~embryonic appendage morphogenesis	16	1.27186	0.00681795	LEF1, LRP4, TWIST1, TBX5, RUNX2, HOXA11, HOXA10, BMP4, HOXA9, FRAS1, RDH10, GPC3, ALX4, B9D1, PITX2, C5ORF42	968	128	16792	2.16839	1	0.158216	0.154028
GOTERM_BP_ALL	GO:0003188~heart valve formation	5	0.397456	0.00687167	OLFM1, HEY1, TWIST1, DCHS1, SOX9	968	14	16792	6.1954	1	0.158428	0.154233
GOTERM_BP_ALL	GO:0060973~cell migration involved in heart development	5	0.397456	0.00687167	TWIST1, SNAI2, DCHS1, PITX2, TBX5	968	14	16792	6.1954	1	0.158428	0.154233
GOTERM_BP_ALL	GO:0007189~adenylate cyclase-activating G-protein coupled receptor signaling pathway	13	1.03339	0.00698689	PTGER4, PTGFR, CALCRL, PDE4D, ADRB1, ADCY1, ADRB2, ADRA2C, ADRA1A, ADRA2A, GNAL, ADORA2B, ADM2	968	93	16792	2.42486	1	0.160563	0.156312
GOTERM_BP_ALL	GO:1901379~regulation of potassium ion transmembrane transport	10	0.794913	0.00702297	KCNG1, KCNH2, RNF207, STK39, AKAP7, OPRK1, KCNAB1, ANK3, ATP1B1, KCNJ2	968	60	16792	2.89118	1	0.160871	0.156612
GOTERM_BP_ALL	GO:0045666~positive regulation of neuron differentiation	30	2.38474	0.00709273	CAMK2B, CPNE5, LPAR3, EFNA5, PARK2, RIMS1, RNF112, RELN, BRINP1, NEFL, ATOH1, BEND6, SYT4, SYT3, CAMK1D, MAGI2, DAB2IP, FN1, ADRA2C, BMP6, BMP4, GPRC5B, DAB1, MAP1B, BCL2, TCF4, PRKD1, OBSL1, EPHA3, SHANK1	968	310	16792	1.67875	1	0.161947	0.157659
GOTERM_BP_ALL	GO:0051924~regulation of calcium ion transport	22	1.74881	0.00714576	CAMK2B, CAMK2D, NOS3, TRPC1, PDE4D, TRPV3, SLC30A1, LPAR3, GCG, ATP2C2, ATP1B1, ADRA2A, BEST1, CACNB1, CACNB2, P2RX5, SEMG1, BCL2, BDKRB1, HAP1, PRKD1, ZP3	968	204	16792	1.87077	1	0.16214	0.157847
GOTERM_BP_ALL	GO:0043406~positive regulation of MAP kinase activity	23	1.8283	0.00714684	TENM1, SHC2, FZD4, CHRNA7, DAB2IP, CXCR4, LPAR3, NOD1, IGF1, NOD2, ADRA2C, RASGRP1, DUSP9, ADRA2A, PIK3R5, MAPK10, PAK1, KITLG, TAOK3, ADORA2B, GHRL, S1PR2, MAP3K5	968	217	16792	1.83863	1	0.16214	0.157847
GOTERM_BP_ALL	GO:0072210~metanephric nephron development	8	0.63593	0.00722085	BMP4, SMO, WT1, HES1, SOX8, FMN1, SOX9, PAX2	968	40	16792	3.46942	1	0.162629	0.158324
GOTERM_BP_ALL	GO:0003197~endocardial cushion development	8	0.63593	0.00722085	BMP4, HEY1, SNAI1, TWIST1, SNAI2, DCHS1, SOX9, TBX5	968	40	16792	3.46942	1	0.162629	0.158324
GOTERM_BP_ALL	GO:0061213~positive regulation of mesonephros development	6	0.476948	0.00726003	SMO, WT1, BASP1, SOX8, SOX9, PAX2	968	22	16792	4.73103	1	0.162629	0.158324
GOTERM_BP_ALL	GO:0003309~type B pancreatic cell differentiation	6	0.476948	0.00726003	BMP4, SMO, RFX6, PDX1, RFX3, BMP6	968	22	16792	4.73103	1	0.162629	0.158324
GOTERM_BP_ALL	GO:0061005~cell differentiation involved in kidney development	9	0.715421	0.00730867	NUP93, ACTA2, BMP4, WT1, BASP1, MAGI2, HES1, PAX2, GLIS2	968	50	16792	3.12248	1	0.163204	0.158883
GOTERM_BP_ALL	GO:0032675~regulation of interleukin-6 production	14	1.11288	0.00782103	CHRNA7, HLA-B, TWIST1, NOD1, NOD2, MAPK13, C1QTNF3, ADORA2B, BANK1, TNFSF4, GHRL, IL36RN, TLR3, SOCS5	968	106	16792	2.29113	1	0.174098	0.169488
GOTERM_BP_ALL	GO:0002028~regulation of sodium ion transport	12	0.953895	0.00787085	CAMK2D, SERPINE2, NOS3, CNKSR3, WNK4, STK39, ANK3, FXYD5, ADRB2, ATP1B1, SGK1, SGK2	968	83	16792	2.50802	1	0.174574	0.169953
GOTERM_BP_ALL	GO:0045859~regulation of protein kinase activity	59	4.68998	0.00791153	TENM1, CDKN1A, CLU, RGS4, HERC5, SPRED1, LRRTM3, CHORDC1, MAP3K5, DUSP2, STRADA, MST1, ADRA2C, DUSP9, PRLR, ADRA2A, GPRC5B, ADORA2B, RTN4RL1, IL23A, AIDA, ZP3, TRIB2, TLR3, SHC2, CHRNA7, CXCR4, LPAR3, NOD1, ADRB2, ADCY1, NOD2, EFNA5, RASGRP1, PPM1E, MALT1, PIK3R5, SOCS2, PAK1, RELN, CAMK2N1, S1PR2, PIBF1, SOCS5, FZD4, SPRY4, DAB2IP, GCG, IGF1, SORL1, BMP4, MAPK10, KITLG, DAB1, TAOK3, PKIA, GHRL, …	968	730	16792	1.40203	1	0.174574	0.169953
GOTERM_BP_ALL	GO:0007187~G-protein coupled receptor signaling pathway, coupled to cyclic nucleotide second messenger	21	1.66932	0.00794079	PTGER4, PTGFR, CALCRL, PDE4D, APLP1, OPRK1, HTR2C, LPAR3, GCG, ADRB1, ADCY1, ADRB2, ADRA2C, ADRA1A, GNAI1, ADRA2A, GNAL, ADORA2B, RGS1, ADM2, S1PR3	968	193	16792	1.88751	1	0.174574	0.169953
GOTERM_BP_ALL	GO:0051048~negative regulation of secretion	21	1.66932	0.00794079	PTGER4, SYT4, IRS1, IL1R2, WNK4, STK39, FN1, OPRK1, SLC30A1, ACSL4, INHBB, ADRA2C, PARK2, ADRA2A, C1QTNF3, BANK1, TNFSF4, FAM3D, GHRL, IL36RN, GBP1	968	193	16792	1.88751	1	0.174574	0.169953
GOTERM_BP_ALL	GO:0006665~sphingolipid metabolic process	18	1.43084	0.00800505	ST6GALNAC1, CERS6, ELOVL4, CERK, ELOVL5, FAM57B, SPHK1, ELOVL2, ELOVL3, UGT8, NEU4, ALDH5A1, SPTLC3, ACER3, ST8SIA4, ST3GAL6, PRKD1, A4GALT	968	155	16792	2.0145	1	0.175444	0.170799
GOTERM_BP_ALL	GO:0043405~regulation of MAP kinase activity	31	2.46423	0.00809369	TENM1, SHC2, CHRNA7, CXCR4, LPAR3, NOD1, NOD2, RASGRP1, PIK3R5, RGS4, PAK1, SPRED1, S1PR2, MAP3K5, DUSP2, FZD4, SPRY4, DAB2IP, IGF1, ADRA2C, DUSP9, SORL1, ADRA2A, BMP4, MAPK10, KITLG, TAOK3, ADORA2B, GHRL, AIDA, TRIB2	968	327	16792	1.64453	1	0.176841	0.172159
GOTERM_BP_ALL	GO:0006816~calcium ion transport	34	2.7027	0.008166	CAMK2D, CALCRL, CHRNA7, HTR2C, LPAR3, PKD2L2, ATP2C2, ADRA1A, CACNA1H, CACNA1I, BDKRB1, CACNG4, NOS3, PDE4D, TRPC1, TRPV3, GCG, SLC30A1, ATP1B1, ADRA2A, CACNB1, TMEM37, CACNB2, P2RX5, GRIN3A, TRPV6, SEMG1, TRPV5, BCL2, ORAI2, PRKD1, HAP1, ZP3, SLC24A5	968	369	16792	1.59838	1	0.177682	0.172978
GOTERM_BP_ALL	GO:0051098~regulation of binding	29	2.30525	0.00818222	SP100, PLXND1, WFIKKN1, LEF1, TWIST1, ADRB2, PARK2, IFIT2, IFI16, HEY1, TERT, HES1, PITX2, KDM4D, PLK2, DAB2IP, PDX1, EBF2, GCG, IGF1, SORL1, NFATC4, BMP4, SMO, SLPI, ID2, ID1, BCL2, AIDA	968	300	16792	1.67689	1	0.177682	0.172978
GOTERM_BP_ALL	GO:0045071~negative regulation of viral genome replication	9	0.715421	0.00824206	IFITM1, PLSCR1, IFITM2, IFI16, OAS1, SLPI, C19ORF66, PARK2, OASL	968	51	16792	3.06125	1	0.178436	0.173712
GOTERM_BP_ALL	GO:0045981~positive regulation of nucleotide metabolic process	16	1.27186	0.00840263	ABCA1, FZD2, VIPR2, CALCRL, NOS3, GCG, ADRB1, ADCY1, AKAP5, IGF1, ADRB2, MLXIPL, GNAL, ADORA2B, RLN2, CAP2	968	131	16792	2.11873	1	0.180809	0.176022
GOTERM_BP_ALL	GO:1900544~positive regulation of purine nucleotide metabolic process	16	1.27186	0.00840263	ABCA1, FZD2, VIPR2, CALCRL, NOS3, GCG, ADRB1, ADCY1, AKAP5, IGF1, ADRB2, MLXIPL, GNAL, ADORA2B, RLN2, CAP2	968	131	16792	2.11873	1	0.180809	0.176022
GOTERM_BP_ALL	GO:0030801~positive regulation of cyclic nucleotide metabolic process	14	1.11288	0.00844776	ABCA1, FZD2, VIPR2, CALCRL, NOS3, GCG, ADRB1, ADCY1, AKAP5, ADRB2, GNAL, ADORA2B, RLN2, CAP2	968	107	16792	2.26971	1	0.181231	0.176433
GOTERM_BP_ALL	GO:1904321~response to forskolin	4	0.317965	0.00856815	EPHA5, ADCY1, EFNA5, GNAI1	968	8	16792	8.67355	1	0.182163	0.17734
GOTERM_BP_ALL	GO:1904322~cellular response to forskolin	4	0.317965	0.00856815	EPHA5, ADCY1, EFNA5, GNAI1	968	8	16792	8.67355	1	0.182163	0.17734
GOTERM_BP_ALL	GO:0072282~metanephric nephron tubule morphogenesis	4	0.317965	0.00856815	HES1, SOX8, SOX9, PAX2	968	8	16792	8.67355	1	0.182163	0.17734
GOTERM_BP_ALL	GO:1902533~positive regulation of intracellular signal transduction	71	5.64388	0.00867906	TENM1, RASGRF1, HTR2C, SECTM1, ADRA1A, CLU, PARK2, SPRED1, CASP10, FAM110C, TNFSF10, SOX9, TRIM22, BOK, MAP3K5, IGFBP3, SPHK1, ADRA2C, DUSP9, PRLR, ADRA2A, GPRC5B, ADORA2B, CD8A, IL23A, BANK1, HAP1, PRKD1, ZP3, TLR3, SHC2, CAMK2D, CHRNA7, AGAP2, CXCR4, LPAR3, NOD1, ADRB1, AKAP5, ADRB2, NOD2, RASGRP1, MALT1, PIK3R5, PAK1, RELN, GPNMB, GCNT2, TNFRSF14, HES1, S1PR2, PIBF1, APOL3, FGF21, FZD4, PLK2, …	968	915	16792	1.34606	1	0.18397	0.1791
GOTERM_BP_ALL	GO:0045860~positive regulation of protein kinase activity	41	3.25914	0.00874423	TENM1, CDKN1A, SHC2, CHRNA7, CXCR4, LPAR3, NOD1, ADRB2, ADCY1, NOD2, EFNA5, RASGRP1, CLU, MALT1, PIK3R5, PAK1, RELN, S1PR2, PIBF1, MAP3K5, FZD4, STRADA, DAB2IP, GCG, IGF1, ADRA2C, PRLR, DUSP9, ADRA2A, BMP4, MAPK10, KITLG, GPRC5B, DAB1, TAOK3, ADORA2B, IL23A, GHRL, FGF13, ZP3, TLR3	968	470	16792	1.51326	1	0.1848	0.179907
GOTERM_BP_ALL	GO:0010460~positive regulation of heart rate	6	0.476948	0.00884502	EDN2, CHRNA7, PDE4D, SLC1A1, ADRB1, ADRA1A	968	23	16792	4.52533	1	0.186375	0.181441
GOTERM_BP_ALL	GO:0032793~positive regulation of CREB transcription factor activity	5	0.397456	0.00894926	EPHA5, RELN, CAMK1D, PRKD1, TSSK4	968	15	16792	5.78237	1	0.187871	0.182897
GOTERM_BP_ALL	GO:0035115~embryonic forelimb morphogenesis	7	0.556439	0.0089689	HOXA9, RDH10, ALX4, TWIST1, TBX5, RUNX2, HOXA11	968	32	16792	3.79468	1	0.187871	0.182897
GOTERM_BP_ALL	GO:0009887~organ morphogenesis	76	6.04134	0.00913279	SPEF2, PLXND1, FMN1, TSPAN12, HOXA11, GNGT1, HEY1, ADAMTS1, BASP1, SOX18, PSMD5, PPP1R13L, RBPMS2, SOX8, SOX9, PITX2, CEP290, EMX1, MST1, MAGI2, APLP1, FOXL2, MYO7A, UCHL5, PAX2, RUNX2, ACTA2, OLFM1, SMO, MMP16, RNF207, AMTN, FAM20C, HOXB5, DLX1, SEMA3C, CABP4, LEF1, WNK4, LRP4, TWIST1, RDH10, GPC3, HESX1, ALX4, HES1, CTNNA2, ATOH1, FZD2, FZD4, ODAM, PDX1, KLHL3, FOXN4, PARVA, FUZ, TBX5, BMP6, SU…	968	992	16792	1.32901	1	0.190741	0.185691
GOTERM_BP_ALL	GO:0046394~carboxylic acid biosynthetic process	26	2.06677	0.00923199	OAT, GLS2, FAXDC2, ACSM1, MSMO1, DHFRP1, FADS2, ACADL, RDH10, GGT1, PIBF1, FADS1, GGT6, EDN2, ELOVL4, ELOVL5, ELOVL2, ELOVL3, SCD5, AKR1C3, ASS1, MLXIPL, FOLH1, PLP1, SLC27A2, MGLL	968	262	16792	1.72147	1	0.192247	0.187158
GOTERM_BP_ALL	GO:0000165~MAPK cascade	66	5.24642	0.00932824	TENM1, IRS1, RASGRF2, RASGRF1, ULK4, HTR2C, GRIK2, ADRA1A, PARK2, RGS4, SPRED1, PSMD5, NEFL, SOX9, MAP3K5, DUSP2, IGFBP3, ADRA2C, DUSP9, ADRA2A, ADORA2B, BANK1, CNKSR3, AIDA, CRYAB, TRIB2, TLR3, ARHGEF6, CAMK2B, PTGER4, SHC2, CAMK2D, CHRNA7, CXCR4, LPAR3, NOD1, ADRB2, NOD2, RASAL3, RASGRP1, PIK3R5, PAK1, GPNMB, GCNT2, TNFRSF14, S1PR2, GBP1, FGF21, FZD4, SPRY4, DAB2IP, FN1, OPRK1, GCG, IGF1, SORL1…	968	841	16792	1.36137	1	0.193684	0.188556
GOTERM_BP_ALL	GO:0048592~eye morphogenesis	17	1.35135	0.00936479	CABP4, TWIST1, FOXN4, FOXL2, MYO7A, TSPAN12, PAX2, GNGT1, BMP4, SDK1, COL5A2, BCL2, SOX8, SOX9, PITX2, CEP290, SDK2	968	145	16792	2.0338	1	0.193876	0.188743
GOTERM_BP_ALL	GO:0009893~positive regulation of metabolic process	205	16.2957	0.00941008	VIPR2, ANTXR1, IKZF4, DHFRP1, SOX18, PSMD5, TNFSF10, SOX8, SOX9, DAPK1, EBF2, RFX3, ANK3, RUNX2, RNF125, ASTL, RFX6, IL23A, PRR16, NHLRC1, ZNF711, PRKD1, ATF5, TRIB2, GPLD1, HOXB5, PTGFR, RTEL1, EPAS1, AGAP2, TWIST1, LPAR3, MED12L, PIK3R5, TERT, RNF217, ALX4, HIST1H3H, MAGEC2, ABCA1, FZD2, FZD4, PLK2, EAF2, FN1, NFATC2, IGF1, NFATC4, TNFSF4, ID2, ID1, SNAI1, HIST1H4H, SNAI2, NOX5, TENM1, CDKN1A, …	968	3052	16792	1.16519	1	0.194247	0.189104
GOTERM_BP_ALL	GO:0072197~ureter morphogenesis	3	0.238474	0.00955824	BMP4, SOX8, SOX9	968	3	16792	17.3471	1	0.1956	0.190421
GOTERM_BP_ALL	GO:0002074~extraocular skeletal muscle development	3	0.238474	0.00955824	MYH15, FOXL2, PITX2	968	3	16792	17.3471	1	0.1956	0.190421
GOTERM_BP_ALL	GO:0003099~positive regulation of the force of heart contraction by chemical signal	3	0.238474	0.00955824	EDN2, ADRB1, ADRA1A	968	3	16792	17.3471	1	0.1956	0.190421
GOTERM_BP_ALL	GO:0001503~ossification	33	2.62321	0.00959178	IFITM1, LEF1, LRP4, TWIST1, ADRB2, GPNMB, GPC3, SOX8, ATP6V0A4, SOX9, SORT1, IGFBP3, FZD9, BMP8B, IGF1, BMP6, RUNX2, BMP4, SMO, MMP16, ID2, ID1, COL5A2, BCL2, SNAI1, ID3, FAM20C, SNAI2, DCHS1, PRKD1, BMPR1B, FGFR3, GPLD1	968	359	16792	1.59458	1	0.195722	0.19054
GOTERM_BP_ALL	GO:0030804~positive regulation of cyclic nucleotide biosynthetic process	13	1.03339	0.00970473	ABCA1, VIPR2, CALCRL, NOS3, GCG, ADRB1, ADCY1, AKAP5, ADRB2, GNAL, ADORA2B, RLN2, CAP2	968	97	16792	2.32487	1	0.197459	0.192232
GOTERM_BP_ALL	GO:0052652~cyclic purine nucleotide metabolic process	17	1.35135	0.00997387	ABCA1, GUCY1B3, VIPR2, CALCRL, NOS3, APLP1, HTR2C, GCG, ADRB1, ADCY1, AKAP5, ADRB2, ADRA2A, GNAL, ADORA2B, RLN2, CAP2	968	146	16792	2.01987	1	0.202356	0.196998
GOTERM_BP_ALL	GO:0098662~inorganic cation transmembrane transport	52	4.13355	0.0101594	KCNG1, KCNK6, SLC23A2, HTR2C, PKD2L2, NNT, BDKRB1, SLC39A2, SCN1A, KCNH2, KCND2, PDE4D, KCNH8, TRPC1, KCNAB1, SLC30A1, ANK3, ATP1B1, ADRA2A, SLC9B2, CACNB1, CACNB2, TMEM37, KCNU1, RNF207, SLC9A9, CNKSR3, KCNQ2, ORAI2, CNGB3, HAP1, PRKD1, ZP3, CAMK2D, STK39, AKAP7, ATP2C2, CACNA1H, ATP6AP1L, CACNA1I, ATP6V0A4, ASIC3, KCNJ2, CACNG4, TRPV3, OPRK1, GRIN3A, TRPV6, TRPV5, FXYD5, KCNK1, SLC24A5	968	635	16792	1.42055	1	0.205532	0.200091
GOTERM_BP_ALL	GO:0007156~homophilic cell adhesion via plasma membrane adhesion molecules	18	1.43084	0.0102157	PCDHGA6, CADM1, SMAGP, PCDHGB3, PCDHB13, PCDHB12, CDH8, PCDHGA10, SDK1, PCDHGA12, PCDHB6, DCHS1, CDH26, DSC1, DSC2, PCDHAC2, SDK2, DSC3	968	159	16792	1.96382	1	0.206085	0.200629
GOTERM_BP_ALL	GO:0060079~excitatory postsynaptic potential	9	0.715421	0.010373	RIMS1, RELN, NLGN2, DLG4, GRIK5, GHRL, GRIK2, S1PR2, SHANK1	968	53	16792	2.94574	1	0.208598	0.203076
GOTERM_BP_ALL	GO:0090257~regulation of muscle system process	21	1.66932	0.0103991	CAMK2B, CAMK2D, EDN2, CALCRL, NOS3, SPHK1, PDE4D, IGF1, ADRB2, ATP1B1, ADRA2C, FBXO32, ADRA1A, ADRA2A, ADORA2B, RNF207, NMU, CTNNA3, FGF13, DSC2, KCNJ2	968	198	16792	1.83984	1	0.208598	0.203076
GOTERM_BP_ALL	GO:0070838~divalent metal ion transport	37	2.94118	0.0104787	CAMK2D, CALCRL, TUSC3, CHRNA7, HTR2C, LPAR3, PKD2L2, ATP2C2, ADRA1A, CACNA1H, CACNA1I, BDKRB1, SLC39A2, CACNG4, KCNJ2, NOS3, PDE4D, TRPC1, TRPV3, GCG, SLC30A1, ATP1B1, ADRA2A, CACNB1, TMEM37, CACNB2, P2RX5, GRIN3A, TRPV6, SEMG1, TRPV5, BCL2, ORAI2, PRKD1, HAP1, ZP3, SLC24A5	968	418	16792	1.53551	1	0.209603	0.204054
GOTERM_BP_ALL	GO:0017158~regulation of calcium ion-dependent exocytosis	11	0.874404	0.0105681	RIMS1, SYT4, CACNA1I, SYT3, RPH3AL, TRPV6, GRIK5, SYT13, ZP3, ADRA2A, SYTL2	968	75	16792	2.54424	1	0.210799	0.205218
GOTERM_BP_ALL	GO:0003171~atrioventricular valve development	6	0.476948	0.0106536	OLFM1, HEY1, TWIST1, DCHS1, PITX2, TBX5	968	24	16792	4.33678	1	0.211338	0.205743
GOTERM_BP_ALL	GO:0007167~enzyme linked receptor protein signaling pathway	73	5.80286	0.0106635	AMHR2, IRS1, LDLRAD4, SPRED1, PEG10, RBPMS2, BLNK, PMEPA1, SOX9, PDK2, SH3GL2, VAV3, EPHA5, IGFBP3, MST1, MAGI2, ADRA2C, PRLR, ADRA2A, RUNX2, NUP93, CD8A, COL4A3, TXNIP, HAP1, PRKD1, GPLD1, EPHA3, RNF165, SHC4, SHC2, HPGD, SH2D2A, SDC2, LEF1, LRP4, LTBP2, ADRB2, EFNA5, FSTL1, AKAP3, SOCS2, PAK1, ATOH8, GPC3, AGR2, GCNT2, REPS2, ATP6V0A4, HES1, FGF21, SOCS5, ANGPT2, SRMS, RBPMS, SORT1, DAB2IP, CRI…	968	954	16792	1.3274	1	0.211338	0.205743
GOTERM_BP_ALL	GO:0050794~regulation of cellular process	639	50.7949	0.0106845	PGLYRP2, SERPINE2, WIPF3, PREX2, FAM134B, RNF112, HOXA9, ALCAM, SOX18, PSMD5, FAM110C, PPP4R4, PKNOX2, UNC13C, UNC5A, DAPK1, RFX3, UNC5C, HPCAL4, WDR76, GABRG2, SYTL2, NUP93, RNF125, RFX6, MAP1B, PRR16, CDIP1, TXNIP, NHLRC1, C19ORF66, PRKD1, ATF5, GPLD1, HOXB5, LXN, AGAP2, PLA2G7, TERT, TTPA, EPB41L3, RNF217, HESX1, ALX4, ZSCAN18, ABCA1, FZD2, SRMS, CADM1, FZD4, PLK2, FZD9, FN1, NFATC2, NETO2, EL…	968	10489	16792	1.0568	1	0.211338	0.205743
GOTERM_BP_ALL	GO:0001667~ameboidal-type cell migration	30	2.38474	0.0107147	SP100, SEMA3C, PLXND1, LEF1, SEMA3B, TWIST1, DPP4, SOX18, ATOH8, SOX8, ITGB7, SOX9, PITX2, SEMA6B, CENPV, ANGPT2, NOS3, DAB2IP, SEMA4G, MCC, BMP4, NUP93, FERMT1, KITLG, SMO, ID1, S100P, PRKD1, AMOTL1, GPLD1	968	320	16792	1.62629	1	0.211348	0.205753
GOTERM_BP_ALL	GO:0048514~blood vessel morphogenesis	42	3.33863	0.0107498	CALCRL, PLXND1, HPGD, EPAS1, SH2D2A, CHRNA7, LEF1, NRXN3, TWIST1, KLK3, TSPAN12, HEY1, TERT, SOX18, LEPR, HES1, PITX2, VAV3, ANGPT2, FZD4, NOS3, SPHK1, DAB2IP, FN1, PARVA, TBX5, HSPG2, NFATC4, BMP4, LRG1, SMO, WT1, ADM2, COL4A3, ID1, RLN2, TCF4, GHRL, NOX5, PRKD1, HPSE, GPLD1	968	491	16792	1.48387	1	0.211452	0.205854
GOTERM_BP_ALL	GO:0003012~muscle system process	36	2.86169	0.0109538	CAMK2B, CAMK2D, CALCRL, ADRB2, ADRA1A, CACNA1H, PPP1R13L, MYH14, CTNNA3, KCNJ2, SCN1A, KCNH2, MYBPC1, DTNA, EDN2, NOS3, TPM2, PDE4D, SPHK1, TMOD2, NEB, IGF1, ADRA2C, FBXO32, ATP1B1, ADRA2A, SULF2, ACTA2, CACNB2, ADORA2B, MYOT, RNF207, NMU, FGF13, CRYAB, DSC2	968	405	16792	1.54197	1	0.214871	0.209182
GOTERM_BP_ALL	GO:0030816~positive regulation of cAMP metabolic process	12	0.953895	0.0111011	ABCA1, GNAL, VIPR2, CALCRL, ADORA2B, RLN2, GCG, ADRB1, AKAP5, ADRB2, ADCY1, CAP2	968	87	16792	2.3927	1	0.21716	0.211411
GOTERM_BP_ALL	GO:1904062~regulation of cation transmembrane transport	22	1.74881	0.0114199	KCNG1, KCNH2, CAMK2D, TRPC1, PDE4D, STK39, AKAP7, OPRK1, SLC30A1, KCNAB1, ANK3, ATP1B1, ADRA2A, CACNB1, CACNB2, RNF207, CNKSR3, BDKRB1, FXYD5, HAP1, PRKD1, KCNJ2	968	213	16792	1.79172	1	0.222781	0.216883
GOTERM_BP_ALL	GO:0070509~calcium ion import	18	1.43084	0.0114897	CAMK2D, TRPC1, PDE4D, TRPV3, HTR2C, SLC30A1, GCG, ATP2C2, CACNA1H, CACNA1I, CACNB2, TRPV6, SEMG1, TRPV5, BDKRB1, HAP1, PRKD1, ZP3	968	161	16792	1.93943	1	0.222857	0.216957
GOTERM_BP_ALL	GO:0010038~response to metal ion	29	2.30525	0.0115139	SPAG16, CAMK2D, ADCY1, SLC6A3, PARK2, CACNA1H, TERT, TRPC1, IGFBP2, DNMT3A, PDX1, AKR1C3, SLC30A1, ANK3, SOD3, BMP6, ASS1, NFATC4, NPC1, TRPV6, ID2, KRT14, MT1F, BCL2, TXNIP, FAS, SDC1, TFF1, GPLD1	968	308	16792	1.63333	1	0.222857	0.216957
GOTERM_BP_ALL	GO:0072511~divalent inorganic cation transport	37	2.94118	0.0115179	CAMK2D, CALCRL, TUSC3, CHRNA7, HTR2C, LPAR3, PKD2L2, ATP2C2, ADRA1A, CACNA1H, CACNA1I, BDKRB1, SLC39A2, CACNG4, KCNJ2, NOS3, PDE4D, TRPC1, TRPV3, GCG, SLC30A1, ATP1B1, ADRA2A, CACNB1, TMEM37, CACNB2, P2RX5, GRIN3A, TRPV6, SEMG1, TRPV5, BCL2, ORAI2, PRKD1, HAP1, ZP3, SLC24A5	968	421	16792	1.52457	1	0.222857	0.216957
GOTERM_BP_ALL	GO:0016049~cell growth	38	3.02067	0.0118808	CDKN1A, CAMK2D, SLC44A4, SEMA3C, SERPINE2, PLXND1, CPNE5, LEF1, SEMA3B, LPAR3, EFNA5, ADRA1A, PARK2, RIMS1, ALCAM, BDKRB1, SOX9, SOCS5, SEMA6B, SYT4, EMX1, SYT3, SPHK1, FN1, EAF2, ACSL4, FOXL2, IGF1, SEMA4G, OLFM1, WT1, KIF26A, MAP1B, BCL2, FGF13, CRYAB, SIPA1, SPG20	968	436	16792	1.5119	1	0.229254	0.223184
GOTERM_BP_ALL	GO:0009190~cyclic nucleotide biosynthetic process	17	1.35135	0.0119911	ABCA1, GUCY1B3, VIPR2, CALCRL, NOS3, APLP1, HTR2C, GCG, ADRB1, ADCY1, AKAP5, ADRB2, ADRA2A, GNAL, ADORA2B, RLN2, CAP2	968	149	16792	1.9792	1	0.230218	0.224123
GOTERM_BP_ALL	GO:0010469~regulation of receptor activity	15	1.19237	0.0119956	CAMK2D, NLGN2, DAPK1, PDE4D, RASGRF1, NETO2, ADRA2C, ADRA2A, ARC, RELN, DLG4, HAP1, CACNG4, SHANK1, SOCS5	968	124	16792	2.09844	1	0.230218	0.224123
GOTERM_BP_ALL	GO:0048854~brain morphogenesis	7	0.556439	0.0120751	EMX1, SPEF2, SMO, HESX1, CTNNA2, UCHL5, PAX2	968	34	16792	3.57146	1	0.230693	0.224585
GOTERM_BP_ALL	GO:0051223~regulation of protein transport	59	4.68998	0.0120853	GPR27, TENM1, CDKN1A, IRS1, PARK2, C1QTNF3, FAM3D, CEP290, EPHA5, MYBPC1, IL1R2, SPHK1, ELMOD1, RFX3, ANK3, ADRA2C, ADRA2A, DISP1, NUP93, SMO, RFX6, IL23A, BANK1, RHOU, GPLD1, TLR3, RAPGEF4, PTGER4, SP100, NLGN2, GLS2, TWIST1, NOD2, EFNA5, RASGRP1, IL36RN, TNFRSF14, HES1, GBP1, SYT4, RPH3AL, RBPMS, CADM1, OR51E2, DAB2IP, FN1, PDX1, INHBB, GCG, IGF1, SORL1, BMP6, SULF2, BMP4, PKIA, TNFSF4, SNAI2, …	968	746	16792	1.37196	1	0.230693	0.224585
GOTERM_BP_ALL	GO:0030817~regulation of cAMP biosynthetic process	14	1.11288	0.0121952	ABCA1, VIPR2, CALCRL, APLP1, GCG, ADRB1, ADCY1, AKAP5, ADRB2, ADRA2A, GNAL, ADORA2B, RLN2, CAP2	968	112	16792	2.16839	1	0.232166	0.226019
GOTERM_BP_ALL	GO:0070252~actin-mediated cell contraction	13	1.03339	0.012233	KCNH2, CAMK2D, MYBPC1, TPM2, PARVA, NEB, CACNB2, RNF207, CTNNA3, FGF13, DSC2, KCNJ2, SCN1A	968	100	16792	2.25512	1	0.232263	0.226113
GOTERM_BP_ALL	GO:0001993~regulation of systemic arterial blood pressure by norepinephrine-epinephrine	4	0.317965	0.0123071	PDE4D, ADRB1, ADRB2, ADRA1A	968	9	16792	7.70983	1	0.233047	0.226877
GOTERM_BP_ALL	GO:0006631~fatty acid metabolic process	33	2.62321	0.0123927	HPGD, IRS1, FAXDC2, ACSM1, TYRP1, TWIST1, MSMO1, FADS2, ACADL, DLAT, GGT1, PIBF1, FADS1, PDK2, GGT6, EDN2, ELOVL4, ELOVL5, ELOVL2, ELOVL3, SCD5, AKR1C3, ACSL4, CYP4F8, MLXIPL, ALDH5A1, EHHADH, GSTA1, PLP1, CYP2E1, LPIN1, SLC27A2, MGLL	968	366	16792	1.56408	1	0.234045	0.227848
GOTERM_BP_ALL	GO:0098602~single organism cell adhesion	61	4.84897	0.012668	IL1RN, SERPINE2, ITGA2B, LAMC1, ANTXR1, LEPR, MADCAM1, ITGB7, SOX9, HLA-DPA1, EOMES, BTN3A1, SWAP70, IGFBP2, ANK3, PRLR, RUNX2, CD8A, ELF4, IL23A, ITGA7, ZP3, DSC2, ASTN1, PTGER4, CSTA, IGSF5, NLGN2, FBLIM1, CHRNA7, LEF1, NRXN3, WAS, NOD2, EFNA5, RASAL3, RASGRP1, MALT1, DPP4, PAK1, GPNMB, CLEC7A, GCNT2, TNFRSF14, CTNNA3, HES1, CTNNA2, GBP1, SOCS5, KIRREL, CADM1, FZD4, FN1, PARVA, IGF1, ASS1, BMP4…	968	779	16792	1.35837	1	0.238609	0.232292
GOTERM_BP_ALL	GO:0086003~cardiac muscle cell contraction	9	0.715421	0.0128869	KCNH2, CACNB2, CAMK2D, RNF207, CTNNA3, FGF13, DSC2, KCNJ2, SCN1A	968	55	16792	2.83862	1	0.242089	0.235679
GOTERM_BP_ALL	GO:1904019~epithelial cell apoptotic process	12	0.953895	0.0130549	TERT, SORT1, MST1, COL4A3, DNMT3A, DAB2IP, PDX1, AKR1C3, FAS, FGF21, MAP3K5, BOK	968	89	16792	2.33894	1	0.244598	0.238123
GOTERM_BP_ALL	GO:0045165~cell fate commitment	24	1.90779	0.0132886	EOMES, DLX1, EPAS1, EYA2, EBF2, WNT8B, FOXN4, PAX2, RUNX2, HOXA11, BMP4, SMO, WT1, IL23A, SOX18, ID2, ELF5, FEV, BCL2, HES1, SOX8, SOX9, FGF13, ATOH1	968	243	16792	1.71329	1	0.248321	0.241747
GOTERM_BP_ALL	GO:0032147~activation of protein kinase activity	28	2.22576	0.0133896	SHC2, CHRNA7, CXCR4, LPAR3, NOD1, ADRB2, ADCY1, NOD2, EFNA5, MALT1, S1PR2, PIBF1, MAP3K5, STRADA, DAB2IP, IGF1, ADRA2C, PRLR, DUSP9, ADRA2A, BMP4, MAPK10, GPRC5B, ADORA2B, IL23A, GHRL, FGF13, TLR3	968	298	16792	1.62993	1	0.249552	0.242945
GOTERM_BP_ALL	GO:0006937~regulation of muscle contraction	17	1.35135	0.0135047	CAMK2D, EDN2, CALCRL, SPHK1, PDE4D, ADRB2, ATP1B1, ADRA2C, ADRA1A, ADRA2A, ADORA2B, RNF207, NMU, CTNNA3, FGF13, DSC2, KCNJ2	968	151	16792	1.95299	1	0.25104	0.244393
GOTERM_BP_ALL	GO:0009187~cyclic nucleotide metabolic process	20	1.58983	0.0135776	ABCA1, GUCY1B3, FZD2, VIPR2, CALCRL, NOS3, PDE4D, APLP1, HTR2C, GCG, ADRB1, ADCY1, AKAP5, ADRB2, ADRA2A, GNAL, PDE10A, ADORA2B, RLN2, CAP2	968	190	16792	1.82601	1	0.251546	0.244887
GOTERM_BP_ALL	GO:0010035~response to inorganic substance	40	3.17965	0.0136028	SPAG16, GUCY1B3, CAMK2D, ADCY1, SLC6A3, PARK2, CACNA1H, TERT, NEFL, MAP3K5, NQO1, NOS3, TRPC1, IGFBP2, DNMT3A, PDX1, AKR1C3, SLC30A1, ANK3, SOD3, BMP6, PAX2, ASS1, NFATC4, NUP93, NPC1, TRPV6, ID2, TNFSF4, KRT14, MT1F, BCL2, TXNIP, FAS, SDC1, TFF1, CYP2E1, CRYAB, GPLD1, SIPA1	968	469	16792	1.4795	1	0.251546	0.244887
GOTERM_BP_ALL	GO:0051336~regulation of hydrolase activity	97	7.71065	0.01368	SERPINE2, IRS1, ARHGDIG, ANTXR1, RGS4, PREX2, SYDE2, RGS5, RINL, RGS1, PPP4R4, TNFSF10, LEPR, MAP3K5, EPHA5, DAPK1, TPM2, MAGI2, LMTK3, PCOLCE, ATP1B1, SYTL2, SLPI, COL4A3, PRKD1, GPLD1, EPHA3, SHC2, LXN, ARHGEF25, AGAP2, ADRB1, EFNA5, RASAL3, RASGRP1, ARHGAP21, PCSK1N, ARHGAP20, FN1, CRIM1, ADAP1, DLG4, SSPO, SERPINI1, FGFR3, ARHGAP9, DOCK3, CSRNP3, WFIKKN1, RASGRF2, RASGRF1, ADRA1A, ELFN1, SPRE…	968	1337	16792	1.25854	1	0.252109	0.245435
GOTERM_BP_ALL	GO:0031018~endocrine pancreas development	8	0.63593	0.0137137	BMP4, SMO, RFX6, PDX1, RFX3, HES1, SOX9, BMP6	968	45	16792	3.08393	1	0.252109	0.245435
GOTERM_BP_ALL	GO:0031344~regulation of cell projection organization	47	3.73609	0.0138024	CAMK2B, TENM1, SEMA3C, PLXND1, CPNE5, SDC2, ULK4, SEMA3B, LRP4, LPAR3, PLD1, EFNA5, PARK2, RIMS1, RELN, FAM110C, NEFL, SPOCK1, SEMA6B, SYT4, SYT3, CAMK1D, PLK2, MAGI2, DAB2IP, FN1, FUZ, SEMA4G, SSH3, NFATC4, DNM3, OLFM1, SDK1, GPRC5B, DAB1, MAK, MAP1B, ID1, CDC42EP3, PRKD1, HAP1, FGF13, AGRN, OBSL1, EPHA3, SHANK1, SPG20	968	572	16792	1.42537	1	0.252109	0.245435
GOTERM_BP_ALL	GO:0045823~positive regulation of heart contraction	7	0.556439	0.0138818	EDN2, CHRNA7, PDE4D, RNF207, SLC1A1, ADRB1, ADRA1A	968	35	16792	3.46942	1	0.252109	0.245435
GOTERM_BP_ALL	GO:2000826~regulation of heart morphogenesis	7	0.556439	0.0138818	BMP4, SMO, RNF207, TWIST1, HES1, SOX9, TBX5	968	35	16792	3.46942	1	0.252109	0.245435
GOTERM_BP_ALL	GO:0003179~heart valve morphogenesis	7	0.556439	0.0138818	BMP4, OLFM1, HEY1, TWIST1, DCHS1, SOX9, TBX5	968	35	16792	3.46942	1	0.252109	0.245435
GOTERM_BP_ALL	GO:0086004~regulation of cardiac muscle cell contraction	7	0.556439	0.0138818	CAMK2D, PDE4D, RNF207, CTNNA3, FGF13, DSC2, KCNJ2	968	35	16792	3.46942	1	0.252109	0.245435
GOTERM_BP_ALL	GO:0007292~female gamete generation	14	1.11288	0.0140105	PAQR8, CCDC155, HPGD, NOS3, LHB, INHBB, FOXL2, IGF1, TUBB8, ADAMTS1, SOHLH2, BCL2, ZP3, BMPR1B	968	114	16792	2.13035	1	0.253797	0.247077
GOTERM_BP_ALL	GO:0044272~sulfur compound biosynthetic process	21	1.66932	0.0141165	GGT6, ELOVL4, ELOVL5, ELOVL2, ELOVL3, SCD5, ACSL4, MAT1A, HS6ST2, PAPSS1, BCAN, GSTA2, DSEL, DSE, GSTA1, CHST15, ST3GAL6, DLAT, GGT1, GSTT2B, PDK2	968	204	16792	1.78573	1	0.254563	0.247823
GOTERM_BP_ALL	GO:0008585~female gonad development	12	0.953895	0.0141244	KITLG, AMHR2, FZD4, WT1, ADAMTS1, NOS3, BCL2, INHBB, FOXL2, BMPR1B, ZP3, PITX2	968	90	16792	2.31295	1	0.254563	0.247823
GOTERM_BP_ALL	GO:0061323~cell proliferation involved in heart morphogenesis	5	0.397456	0.0142371	BMP4, HES1, SOX9, PITX2, TBX5	968	17	16792	5.10209	1	0.255296	0.248537
GOTERM_BP_ALL	GO:1902259~regulation of delayed rectifier potassium channel activity	5	0.397456	0.0142371	KCNG1, RNF207, AKAP7, KCNAB1, ANK3	968	17	16792	5.10209	1	0.255296	0.248537
GOTERM_BP_ALL	GO:0006940~regulation of smooth muscle contraction	9	0.715421	0.0142987	EDN2, CALCRL, ADORA2B, SPHK1, NMU, ADRB2, ADRA2C, ADRA1A, ADRA2A	968	56	16792	2.78793	1	0.255756	0.248985
GOTERM_BP_ALL	GO:0001525~angiogenesis	36	2.86169	0.0143948	CALCRL, PLXND1, EPAS1, SH2D2A, CHRNA7, LEF1, NRXN3, TWIST1, KLK3, TSPAN12, HEY1, TERT, SOX18, LEPR, PITX2, VAV3, ANGPT2, NOS3, SPHK1, DAB2IP, FN1, PARVA, HSPG2, NFATC4, BMP4, LRG1, ADM2, COL4A3, ID1, RLN2, TCF4, GHRL, NOX5, PRKD1, HPSE, GPLD1	968	413	16792	1.5121	1	0.256828	0.250028
GOTERM_BP_ALL	GO:0050768~negative regulation of neurogenesis	24	1.90779	0.0145368	SEMA6B, DLX1, SEMA3C, PLK2, SEMA3B, LRP4, SEMA4G, VAX1, FUOM, SORL1, NFATC4, DNM3, DAB1, BRINP1, TERT, ID2, ID1, C16ORF45, SPOCK1, HES1, SOX8, SOX9, FGF13, SPG20	968	245	16792	1.69931	1	0.258712	0.251862
GOTERM_BP_ALL	GO:0006171~cAMP biosynthetic process	14	1.11288	0.0149924	ABCA1, VIPR2, CALCRL, APLP1, GCG, ADRB1, ADCY1, AKAP5, ADRB2, ADRA2A, GNAL, ADORA2B, RLN2, CAP2	968	115	16792	2.11182	1	0.266152	0.259106
GOTERM_BP_ALL	GO:0045927~positive regulation of growth	24	1.90779	0.0151948	SYT4, SYT3, SLC44A4, CPNE5, SPHK1, LEF1, FN1, ACSL4, LPAR3, IGF1, EFNA5, TBX5, SLC6A3, PARK2, RIMS1, SMO, WT1, BASP1, MAP1B, BCL2, AGR2, GHRL, ZP3, AGRN	968	246	16792	1.6924	1	0.26826	0.261158
GOTERM_BP_ALL	GO:0030810~positive regulation of nucleotide biosynthetic process	13	1.03339	0.015238	ABCA1, VIPR2, CALCRL, NOS3, GCG, ADRB1, ADCY1, AKAP5, ADRB2, GNAL, ADORA2B, RLN2, CAP2	968	103	16792	2.18944	1	0.26826	0.261158
GOTERM_BP_ALL	GO:1900373~positive regulation of purine nucleotide biosynthetic process	13	1.03339	0.015238	ABCA1, VIPR2, CALCRL, NOS3, GCG, ADRB1, ADCY1, AKAP5, ADRB2, GNAL, ADORA2B, RLN2, CAP2	968	103	16792	2.18944	1	0.26826	0.261158
GOTERM_BP_ALL	GO:0007162~negative regulation of cell adhesion	22	1.74881	0.0152622	IL1RN, ANGPT2, SERPINE2, FZD4, SWAP70, LEF1, ARHGDIG, EFNA5, ASS1, BMP4, DAB1, GPNMB, TNFSF4, GCNT2, SPOCK1, SNAI2, TNFRSF14, FXYD5, GBP1, PHLDB2, SIPA1, SOCS5	968	219	16792	1.74263	1	0.26826	0.261158
GOTERM_BP_ALL	GO:0098900~regulation of action potential	8	0.63593	0.0153947	CAMK2D, RNF207, CTNNA3, ANK3, FGF13, ADRA1A, DSC2, KCNJ2	968	46	16792	3.01689	1	0.269255	0.262126
GOTERM_BP_ALL	GO:0032330~regulation of chondrocyte differentiation	8	0.63593	0.0153947	BMP4, MAF, SNAI2, SOX9, BMPR1B, RUNX2, BMP6, HOXA11	968	46	16792	3.01689	1	0.269255	0.262126
GOTERM_BP_ALL	GO:0051224~negative regulation of protein transport	20	1.58983	0.015813	PTGER4, SYT4, SP100, IRS1, IL1R2, DAB2IP, FN1, INHBB, PARK2, ADRA2A, C1QTNF3, BANK1, PKIA, TNFSF4, SNAI2, FAM3D, GHRL, IL36RN, PKIG, GBP1	968	193	16792	1.79763	1	0.275892	0.268588
GOTERM_BP_ALL	GO:0042596~fear response	7	0.556439	0.0158687	DPP4, BRINP1, MDK, BCL2, HTR2C, ADRB1, GRIK2	968	36	16792	3.37305	1	0.276186	0.268874
GOTERM_BP_ALL	GO:0006954~inflammatory response	51	4.05405	0.0159336	IL1RN, C1QTNF3, BLNK, AOX1, BDKRB1, CCR4, CAMK1D, IL1R2, SPHK1, OSMR, PLSCR1, GPRC5B, ADORA2B, IL23A, PRKD1, ZP3, TLR3, MGLL, PTGER4, PTGFR, SP100, CALCRL, LXN, PLGRKT, CHRNA7, CXCR4, NOD1, NOD2, PLA2G7, RASGRP1, IFI16, CLEC7A, TNFRSF14, S1PR3, APOL3, SOCS5, ODAM, DAB2IP, FN1, IRGM, BMP6, ASS1, NFATC4, MAPK13, TNFSF4, PLP1, FAS, SDC1, GHRL, BMPR1B, IL17C	968	637	16792	1.38886	1	0.276637	0.269313
GOTERM_BP_ALL	GO:0030799~regulation of cyclic nucleotide metabolic process	17	1.35135	0.01605	ABCA1, FZD2, VIPR2, CALCRL, NOS3, PDE4D, APLP1, GCG, ADRB1, ADCY1, AKAP5, ADRB2, ADRA2A, GNAL, ADORA2B, RLN2, CAP2	968	154	16792	1.91494	1	0.277979	0.270619
GOTERM_BP_ALL	GO:0048568~embryonic organ development	36	2.86169	0.0164581	SPEF2, EPAS1, LEF1, TWIST1, HOXA11, HEY1, SOX18, PPP1R13L, RDH10, TTPA, HESX1, RBPMS2, ALX4, HES1, SOX9, PITX2, CEP290, ATOH1, EOMES, FZD2, TFEB, FUZ, FOXL2, FOXN4, MYO7A, PAX2, RUNX2, BMP4, TBX15, KITLG, SMO, MMP16, ID2, SNAI1, ID3, HOXB5	968	417	16792	1.49759	1	0.284354	0.276825
GOTERM_BP_ALL	GO:0030814~regulation of cAMP metabolic process	15	1.19237	0.0165464	ABCA1, VIPR2, CALCRL, PDE4D, APLP1, GCG, ADRB1, ADCY1, AKAP5, ADRB2, ADRA2A, GNAL, ADORA2B, RLN2, CAP2	968	129	16792	2.01711	1	0.285184	0.277634
GOTERM_BP_ALL	GO:0032836~glomerular basement membrane development	4	0.317965	0.0168382	WT1, COL4A4, COL4A3, SULF2	968	10	16792	6.93884	1	0.288811	0.281165
GOTERM_BP_ALL	GO:0090129~positive regulation of synapse maturation	4	0.317965	0.0168382	CAMK2B, RELN, DAB2IP, NRXN3	968	10	16792	6.93884	1	0.288811	0.281165
GOTERM_BP_ALL	GO:0071900~regulation of protein serine/threonine kinase activity	40	3.17965	0.0169436	TENM1, CDKN1A, SHC2, CHRNA7, CXCR4, LPAR3, NOD1, NOD2, RASGRP1, MALT1, PIK3R5, RGS4, HERC5, PAK1, SPRED1, CHORDC1, S1PR2, MAP3K5, DUSP2, FZD4, STRADA, MST1, SPRY4, DAB2IP, IGF1, ADRA2C, DUSP9, SORL1, ADRA2A, BMP4, MAPK10, KITLG, TAOK3, ADORA2B, PKIA, GHRL, AIDA, PKIG, TRIB2, TLR3	968	476	16792	1.45774	1	0.28992	0.282244
GOTERM_BP_ALL	GO:0060350~endochondral bone morphogenesis	8	0.63593	0.017217	BMP4, MMP16, SOX9, BMPR1B, FGFR3, RUNX2, BMP6, HOXA11	968	47	16792	2.9527	1	0.29109	0.283383
GOTERM_BP_ALL	GO:0002067~glandular epithelial cell differentiation	8	0.63593	0.017217	BMP4, SMO, RFX6, PDX1, AGR2, RFX3, HES1, BMP6	968	47	16792	2.9527	1	0.29109	0.283383
GOTERM_BP_ALL	GO:0034113~heterotypic cell-cell adhesion	8	0.63593	0.017217	IL1RN, GCNT2, ITGA7, PARVA, MADCAM1, CTNNA3, ITGB7, DSC2	968	47	16792	2.9527	1	0.29109	0.283383
GOTERM_BP_ALL	GO:0051145~smooth muscle cell differentiation	8	0.63593	0.017217	BMP4, HEY1, RBPMS2, HES1, SOX9, PITX2, NFATC4, PIAS1	968	47	16792	2.9527	1	0.29109	0.283383
GOTERM_BP_ALL	GO:0043392~negative regulation of DNA binding	8	0.63593	0.017217	SP100, SMO, IFI16, HEY1, WFIKKN1, ID2, ID1, LEF1	968	47	16792	2.9527	1	0.29109	0.283383
GOTERM_BP_ALL	GO:0060231~mesenchymal to epithelial transition	5	0.397456	0.0174875	BMP4, SMO, WT1, BASP1, PAX2	968	18	16792	4.81864	1	0.292585	0.284839
GOTERM_BP_ALL	GO:1903859~regulation of dendrite extension	5	0.397456	0.0174875	RIMS1, SYT4, SYT3, CPNE5, PARK2	968	18	16792	4.81864	1	0.292585	0.284839
GOTERM_BP_ALL	GO:1903861~positive regulation of dendrite extension	5	0.397456	0.0174875	RIMS1, SYT4, SYT3, CPNE5, PARK2	968	18	16792	4.81864	1	0.292585	0.284839
GOTERM_BP_ALL	GO:0071875~adrenergic receptor signaling pathway	6	0.476948	0.0175526	PDE4D, ADRB1, ADRB2, ADRA2C, ADRA1A, ADRA2A	968	27	16792	3.85491	1	0.292585	0.284839
GOTERM_BP_ALL	GO:1901381~positive regulation of potassium ion transmembrane transport	6	0.476948	0.0175526	KCNH2, RNF207, AKAP7, OPRK1, ATP1B1, KCNJ2	968	27	16792	3.85491	1	0.292585	0.284839
GOTERM_BP_ALL	GO:0098901~regulation of cardiac muscle cell action potential	6	0.476948	0.0175526	CAMK2D, RNF207, CTNNA3, ANK3, FGF13, DSC2	968	27	16792	3.85491	1	0.292585	0.284839
GOTERM_BP_ALL	GO:0030278~regulation of ossification	19	1.51033	0.0177151	PTGER4, IFITM1, FZD9, LRP4, TWIST1, IGF1, ADRB2, BMP6, RUNX2, BMP4, ID2, ID1, BCL2, ID3, FAM20C, SNAI2, SOX9, PRKD1, BMPR1B	968	182	16792	1.81096	1	0.294231	0.286441
GOTERM_BP_ALL	GO:0008219~cell death	135	10.7313	0.0177415	AHR, CLU, PARK2, IFIT2, FAM134B, DPYSL4, PEG10, RASSF6, TNFSF10, FAM3B, SOX8, SOX9, TNS4, PHLDA1, PDK2, MAP3K5, UNC5A, DAPK1, IGFBP3, APLP1, UNC5C, PRLR, PIAS1, NUP93, SMO, COL4A3, TMEM79, CDIP1, TXNIP, PRKD1, ATF5, GPLD1, SHC4, PTGFR, DLX1, AGAP2, TWIST1, EFNA5, SYCE3, SOCS2, BRINP1, ZMAT1, TERT, TTPA, EPB41L3, ALX4, TNFRSF14, FGF21, IVNS1ABP, CADM1, PLK2, EAF2, FZD9, INHBB, IGF1, BMP6, INHBE, N…	968	1958	16792	1.19605	1	0.294231	0.286441
GOTERM_BP_ALL	GO:0071310~cellular response to organic substance	149	11.8442	0.0177878	IFITM1, IL1RN, IFITM2, AMHR2, IRS1, CIB2, IFI35, LDLRAD4, PARK2, IFIT2, PSMD5, PEG10, LEPR, SOX9, PDK2, TRIM22, MAP3K5, PAQR8, EPHA5, DAPK1, IL1R2, APLP1, MAGI2, IGFBP2, HLA-B, HLA-C, HLA-F, PRLR, GABRG2, RUNX2, PIAS1, RAB31, RFX6, SMO, CDIP1, PRKD1, GPLD1, EPHA3, PTGFR, CALCRL, LHB, TWIST1, LTBP2, EFNA5, CACNA1H, SOCS2, BRINP1, TERT, CYP11A1, CLEC7A, TNFRSF14, IL36RN, ST3GAL6, ATP6V0A4, FGF21, S…	968	2186	16792	1.1824	1	0.294231	0.286441
GOTERM_BP_ALL	GO:0030029~actin filament-based process	53	4.21304	0.0178272	TENM1, WIPF3, FMN1, FRY, ANTXR1, PARK2, EPB41L4A, SCN1A, KCNH2, EPHA5, CCDC155, MYBPC1, TPM2, PDE4D, SWAP70, TMOD2, MYO7A, ADRA2A, FRMD3, CACNB2, FRMD5, TMSB15B, RNF207, CDC42EP3, RHOU, OBSL1, PHLDB2, DSC2, EPHA3, SHANK1, PTGER4, CAMK2D, WAS, EFNA5, PPM1E, PAK1, EPB41L2, EPB41L3, MYH14, CTNNA3, S1PR2, KCNJ2, CAP2, KIRREL, NEBL, ODAM, PARVA, NEB, SSH3, ID1, BCL2, GHRL, FGF13	968	672	16792	1.36815	1	0.294231	0.286441
GOTERM_BP_ALL	GO:0046058~cAMP metabolic process	16	1.27186	0.0178585	ABCA1, VIPR2, CALCRL, PDE4D, APLP1, GCG, ADRB1, ADCY1, AKAP5, ADRB2, ADRA2A, GNAL, PDE10A, ADORA2B, RLN2, CAP2	968	143	16792	1.94094	1	0.294231	0.286441
GOTERM_BP_ALL	GO:0001654~eye development	30	2.38474	0.0181708	CABP4, TWIST1, TSPAN12, GNGT1, SALL2, PPP1R13L, RDH10, SOX8, SOX9, PITX2, CEP290, UNC45B, FZD4, MYH15, FOXL2, FOXN4, MYO7A, VAX1, BMP6, PAX2, BMP4, SDK1, MAF, WT1, COL5A2, BCL2, B9D1, BMPR1B, CRYAB, SDK2	968	334	16792	1.55812	1	0.297427	0.289553
GOTERM_BP_ALL	GO:0010033~response to organic substance	188	14.9444	0.0181757	IFITM1, IL1RN, IFITM2, AMHR2, IRS1, CIB2, IFI35, LDLRAD4, CLU, LOXL1, PARK2, IFIT2, DHFRP1, PSMD5, PEG10, TNFSF10, LEPR, SOX9, PITX2, PDK2, TRIM22, FADS1, MAP3K5, PAQR8, EPHA5, DAPK1, IL1R2, APLP1, MAGI2, IGFBP2, HLA-B, HLA-C, ACSL4, HLA-F, PRLR, GABRG2, RUNX2, PIAS1, RAB31, RFX6, SLPI, SMO, COL4A3, CDIP1, TXNIP, CYP2E1, C19ORF66, PRKD1, GPLD1, EPHA3, PTGFR, CALCRL, CHRNA7, LHB, TWIST1, LTBP2, EF…	968	2822	16792	1.15565	1	0.297427	0.289553
GOTERM_BP_ALL	GO:0035239~tube morphogenesis	31	2.46423	0.0182103	PLXND1, LEF1, WNK4, TWIST1, FMN1, HOXA11, PAK1, SOX18, RDH10, ATOH8, GPC3, AGR2, RBPMS2, HES1, SOX8, SOX9, PITX2, FZD2, MST1, DAB2IP, FUZ, KLHL3, FOXN4, PAX2, NFATC4, BMP4, SMO, WT1, ID2, BCL2, DCHS1	968	348	16792	1.54529	1	0.297427	0.289553
GOTERM_BP_ALL	GO:0001704~formation of primary germ layer	14	1.11288	0.0182547	EOMES, DUSP2, EYA2, LEF1, FN1, PAX2, HOXA11, BMP4, MMP15, ELF5, COL5A2, ATOH8, SNAI1, ITGA7	968	118	16792	2.05813	1	0.297427	0.289553
GOTERM_BP_ALL	GO:0016053~organic acid biosynthetic process	26	2.06677	0.0183323	OAT, GLS2, FAXDC2, ACSM1, MSMO1, DHFRP1, FADS2, ACADL, RDH10, GGT1, PIBF1, FADS1, GGT6, EDN2, ELOVL4, ELOVL5, ELOVL2, ELOVL3, SCD5, AKR1C3, ASS1, MLXIPL, FOLH1, PLP1, SLC27A2, MGLL	968	278	16792	1.62239	1	0.297427	0.289553
GOTERM_BP_ALL	GO:0072289~metanephric nephron tubule formation	3	0.238474	0.0183876	SOX8, SOX9, PAX2	968	4	16792	13.0103	1	0.297427	0.289553
GOTERM_BP_ALL	GO:0001996~positive regulation of heart rate by epinephrine-norepinephrine	3	0.238474	0.0183876	PDE4D, ADRB1, ADRA1A	968	4	16792	13.0103	1	0.297427	0.289553
GOTERM_BP_ALL	GO:0070294~renal sodium ion absorption	3	0.238474	0.0183876	WNK4, KLHL3, SGK1	968	4	16792	13.0103	1	0.297427	0.289553
GOTERM_BP_ALL	GO:0006793~phosphorus metabolic process	204	16.2162	0.0184691	VIPR2, CERK, ULK4, LDLRAD4, DHFRP1, HERC5, PSMD5, PPP4R4, CHORDC1, SOX9, PDK2, EPHA5, ENTPD3, DAPK1, SYTL2, INPP4B, IL23A, PRKD1, ALPK2, TRIB2, GPLD1, EPHA3, PLA1A, WNK4, TWIST1, LPAR3, PLA2G7, PIK3R5, SULT1A1, ATP6V0A4, ABCA1, SRMS, FZD2, FZD4, PLK2, FN1, IGF1, PKIA, ID1, PLCH1, PKIG, TENM1, CDKN1A, CSRNP3, FASTKD1, PYGL, GRIK2, NNT, NEFL, VAV3, DUSP2, STRADA, SPHK1, MST1, NME5, DUSP9, OOEP, PLS…	968	3089	16792	1.14562	1	0.298066	0.290175
GOTERM_BP_ALL	GO:0009064~glutamine family amino acid metabolic process	10	0.794913	0.018586	ALDH5A1, OAT, DDAH2, GLS2, NOS3, AADAT, GFPT2, GGT1, ASRGL1, ASS1	968	70	16792	2.47816	1	0.299272	0.291349
GOTERM_BP_ALL	GO:0098542~defense response to other organism	41	3.25914	0.0186395	IFITM1, PGLYRP2, IFITM2, HIST1H2BJ, HIST1H2BK, NLRC5, NOD1, KLK3, NOD2, IFIT2, OASL, IFIH1, HERC5, IFI16, CLEC7A, IL36RN, TNFRSF14, GBP1, TRIM22, GBP3, BATF2, AP1B1, OPRK1, DEFB132, PGC, HIST2H2BE, PLSCR1, SEMG2, OAS1, SLPI, PACS1, CD8A, IL23A, TNFSF4, SEMG1, IRF7, BCL2, HIST1H2BG, C19ORF66, HIST1H2BD, TLR3	968	494	16792	1.43974	1	0.299455	0.291527
GOTERM_BP_ALL	GO:0098655~cation transmembrane transport	55	4.37202	0.018791	KCNG1, KCNK6, SLC23A2, ATP8A1, HTR2C, PKD2L2, NNT, BDKRB1, SLC39A2, SCN1A, KCNH2, KCND2, PDE4D, KCNH8, TRPC1, KCNAB1, SLC30A1, ANK3, ATP1B1, ADRA2A, SLC9B2, CACNB1, CACNB2, TMEM37, KCNU1, RNF207, SLC9A9, CNKSR3, KCNQ2, ORAI2, CNGB3, HAP1, PRKD1, ZP3, CAMK2D, CHRNA7, STK39, AKAP7, ATP2C2, CACNA1H, ATP6AP1L, CACNA1I, ATP6V0A4, ASIC3, KCNJ2, CACNG4, TRPV3, OPRK1, P2RX5, GRIN3A, TRPV6, TRPV5, FXYD5, …	968	703	16792	1.35717	1	0.301207	0.293233
GOTERM_BP_ALL	GO:0007389~pattern specification process	37	2.94118	0.0190164	DLX1, SEMA3C, PLXND1, LEF1, LRP4, WNT8B, LRRC6, HOXA11, HOXA10, HOXA9, RELN, SOX18, BASP1, GPC3, ALX4, HES1, PITX2, EOMES, EMX1, AP1B1, RFX3, FUZ, FOXN4, TBX5, OOEP, PAX2, NFATC4, DISP1, BMP4, ARC, SMO, WT1, SNAI1, DCHS1, AIDA, BMPR1B, HOXB5	968	436	16792	1.47212	1	0.303679	0.295639
GOTERM_BP_ALL	GO:0009063~cellular amino acid catabolic process	11	0.874404	0.0190593	ALDH5A1, OAT, HGD, DDAH2, GLS2, NOS3, AADAT, AMT, TDH, MAT1A, ASRGL1	968	82	16792	2.32705	1	0.303679	0.295639
GOTERM_BP_ALL	GO:0046545~development of primary female sexual characteristics	12	0.953895	0.0190735	KITLG, AMHR2, FZD4, WT1, ADAMTS1, NOS3, BCL2, INHBB, FOXL2, BMPR1B, ZP3, PITX2	968	94	16792	2.21452	1	0.303679	0.295639
GOTERM_BP_ALL	GO:0050710~negative regulation of cytokine secretion	8	0.63593	0.0191862	PTGER4, C1QTNF3, BANK1, IL1R2, TNFSF4, FN1, IL36RN, GBP1	968	48	16792	2.89118	1	0.30412	0.296069
GOTERM_BP_ALL	GO:0097485~neuron projection guidance	22	1.74881	0.0191869	SEMA6B, EPHA5, ROBO3, UNC5A, SEMA3C, PLXND1, SEMA3B, NRXN3, ETV1, UNC5C, ANK3, SEMA4G, VAX1, EFNA5, RELN, ALCAM, DPYSL4, KIF26A, KIF5C, BMPR1B, ATOH1, RNF165	968	224	16792	1.70373	1	0.30412	0.296069
GOTERM_BP_ALL	GO:0001933~negative regulation of protein phosphorylation	34	2.7027	0.0193127	CDKN1A, STK39, TWIST1, LDLRAD4, PPM1E, PARK2, SOCS2, RGS4, SPRED1, LRRTM3, CAMK2N1, CHORDC1, PMEPA1, BDKRB1, GBP1, PIBF1, SOCS5, DUSP2, KIRREL, PDE4D, IGFBP3, SPRY4, DAB2IP, DUSP9, SORL1, BMP4, MLXIPL, TAOK3, RTN4RL1, PKIA, CNKSR3, AIDA, PKIG, TRIB2	968	393	16792	1.50077	1	0.305433	0.297347
GOTERM_BP_ALL	GO:0007178~transmembrane receptor protein serine/threonine kinase signaling pathway	29	2.30525	0.0194036	AMHR2, HPGD, LEF1, LRP4, LTBP2, LDLRAD4, AKAP3, FSTL1, PEG10, ATOH8, GCNT2, GPC3, RBPMS2, PMEPA1, HES1, RBPMS, MAGI2, BMP8B, INHBB, BMP6, RUNX2, INHBE, BMP4, NUP93, LRG1, ID1, BMPR1B, RNF165, SPG20	968	322	16792	1.56232	1	0.306189	0.298083
GOTERM_BP_ALL	GO:0002064~epithelial cell development	21	1.66932	0.0197007	CDKN1A, PDE4D, MAGI2, RFX3, MYO7A, BMP6, PAX2, BMP4, NUP93, ACTA2, SMO, WT1, BASP1, SOX18, ID1, TMEM79, SDC1, S1PR3, SOX8, SOX9, S1PR2	968	211	16792	1.72649	1	0.310188	0.301976
GOTERM_BP_ALL	GO:1903531~negative regulation of secretion by cell	18	1.43084	0.0198473	PTGER4, SYT4, IRS1, IL1R2, FN1, OPRK1, SLC30A1, INHBB, ADRA2C, PARK2, ADRA2A, C1QTNF3, BANK1, TNFSF4, FAM3D, GHRL, IL36RN, GBP1	968	171	16792	1.82601	1	0.31113	0.302892
GOTERM_BP_ALL	GO:0030802~regulation of cyclic nucleotide biosynthetic process	15	1.19237	0.0198482	ABCA1, VIPR2, CALCRL, NOS3, APLP1, GCG, ADRB1, ADCY1, AKAP5, ADRB2, ADRA2A, GNAL, ADORA2B, RLN2, CAP2	968	132	16792	1.97126	1	0.31113	0.302892
GOTERM_BP_ALL	GO:0044281~small molecule metabolic process	134	10.6518	0.0200028	DMGDH, GUCY1B3, SLC23A2, PRSS1, VIPR2, IRS1, ACSM1, MSMO1, ALDH1L2, PARK2, DHFRP1, FADS2, PSMD5, LEPR, SLC16A9, GGT1, SLC16A3, PDK2, FADS1, UGT2B10, HGD, ENTPD3, APLP1, ACSL4, MAT1A, ATP1B1, ASRGL1, SLC5A6, INPP4B, FOLH1, CYP2E1, SLC27A2, GPLD1, ISYNA1, CALCRL, FAXDC2, LHB, AK3, TWIST1, ADRB1, ADRB2, SDSL, FUT1, CACNA1H, FUT3, SULT1A1, UGT8, CYP11A1, RDH10, TTPA, CHST15, ATP6V0A4, PIBF1, ABCA1, G…	968	1951	16792	1.19145	1	0.312863	0.30458
GOTERM_BP_ALL	GO:0048584~positive regulation of response to stimulus	139	11.0493	0.0201142	PGLYRP2, IRS1, WIPF3, CLU, PARK2, RIMS1, PSMD5, FAM110C, TNFSF10, SOX9, TRIM22, MAP3K5, SWAP70, IGFBP3, TMOD2, HLA-B, PGC, PRLR, DISP1, NUP93, ARC, RFX6, SMO, IL23A, CD8A, PRKD1, GPLD1, CFD, SHC2, SH2D2A, CHRNA7, AGAP2, LPAR3, ADRB1, ADRB2, PLA2G7, RASGRP1, PIK3R5, SOCS2, TERT, CLEC7A, TSPAN5, TNFRSF14, PIBF1, FGF21, SOCS5, RBPMS, CADM1, FZD4, PLK2, FZD9, NFATC2, INHBB, IGF1, BMP6, INHBE, NFATC4,…	968	2030	16792	1.18781	1	0.313914	0.305603
GOTERM_BP_ALL	GO:0007517~muscle organ development	32	2.54372	0.0205062	HLF, LEF1, TWIST1, CACNA1H, BASP1, MYH14, ALX4, FAM65B, SOX8, PITX2, EOMES, UNC45B, FZD2, MYH15, ETV1, KCNAB1, FOXL2, NEB, IGF1, GPCPD1, VAX1, TBX5, SGCZ, ASS1, DISP1, BMP4, SMO, WT1, BCL2, ID3, ITGA7, CRYAB	968	366	16792	1.51669	1	0.31933	0.310876
GOTERM_BP_ALL	GO:0046879~hormone secretion	27	2.14626	0.0205893	GPR27, IL1RN, NLGN2, IRS1, HTR2C, EFNA5, PARK2, C1QTNF3, PCLO, FAM3B, FAM3D, EPHA5, FZD4, PDX1, RFX3, OPRK1, GCG, FOXL2, INHBB, ADRA2C, BMP6, ADRA2A, RFX6, NMU, GHRL, GPLD1, RAPGEF4	968	295	16792	1.5877	1	0.319721	0.311257
GOTERM_BP_ALL	GO:0006813~potassium ion transport	21	1.66932	0.0206214	KCNG1, KCNH2, KCNK6, KCND2, NOS3, KCNH8, STK39, AKAP7, OPRK1, KCNAB1, ANK3, ATP1B1, ADRA2A, KCNU1, RNF207, KCNQ2, SLC9A9, CNGB3, KCNK1, SLC24A5, KCNJ2	968	212	16792	1.71835	1	0.319721	0.311257
GOTERM_BP_ALL	GO:1901615~organic hydroxy compound metabolic process	35	2.78219	0.0209878	SLC45A2, ISYNA1, DDC, ADH1C, EPAS1, FAXDC2, TYRP1, MSMO1, SLC6A3, PARK2, CACNA1H, SULT1A1, CYB5R2, CYP11A1, RDH10, TTPA, LEPR, ABCA1, SPHK1, TRPC1, DIO1, AKR1C3, SORL1, BMP6, INPP4B, PLCB4, NPC1, TNFSF4, ACER3, BCL2, SNAI1, SNAI2, PLCH1, SLC24A5, PLCB2	968	410	16792	1.48085	1	0.324694	0.316098
GOTERM_BP_ALL	GO:0032332~positive regulation of chondrocyte differentiation	5	0.397456	0.0211642	SOX9, BMPR1B, RUNX2, BMP6, HOXA11	968	19	16792	4.56503	1	0.326016	0.317384
GOTERM_BP_ALL	GO:0000187~activation of MAPK activity	16	1.27186	0.0211651	SHC2, CHRNA7, DAB2IP, CXCR4, LPAR3, NOD1, IGF1, NOD2, ADRA2C, DUSP9, ADRA2A, MAPK10, ADORA2B, GHRL, S1PR2, MAP3K5	968	146	16792	1.90105	1	0.326016	0.317384
GOTERM_BP_ALL	GO:0048878~chemical homeostasis	77	6.12083	0.0213927	GPR27, IRS1, ACSM1, GRIK5, CIB2, HTR2C, PYGL, GRIK2, ADRA1A, PARK2, LETM2, C1QTNF3, ACADL, HEPH, LEPR, BDKRB1, SLC26A10, CCR4, PDK2, KCNH2, EDN2, PDE4D, SWAP70, TRPC1, SLC30A1, ANK3, GPCPD1, ATP1B1, ADRA2A, PAX2, GPRC5B, NPC1, OAS1, RFX6, SLC9A9, TMEM79, HAP1, PRKD1, SGK1, SGK2, GPLD1, FLG, PTGER4, PTGFR, CAMK2D, EPAS1, CHRNA7, WNK4, CXCR4, LPAR3, ATP2C2, ADCY1, P2RY2, TTPA, ATP6V0A4, S1PR3, KCNJ…	968	1049	16792	1.27333	1	0.328809	0.320104
GOTERM_BP_ALL	GO:0010563~negative regulation of phosphorus metabolic process	44	3.49762	0.0219217	CDKN1A, CSRNP3, STK39, TWIST1, LDLRAD4, ELFN1, PPM1E, PARK2, SOCS2, RGS4, SPRED1, LRRTM3, CAMK2N1, PPP4R4, CHORDC1, PMEPA1, BDKRB1, GBP1, PIBF1, SOCS5, GCKR, DUSP2, KIRREL, PDE4D, IGFBP3, SWAP70, APLP1, SPRY4, DAB2IP, LMTK3, DNAJC15, DUSP9, SORL1, ADRA2A, SYTL2, BMP4, MLXIPL, TAOK3, RTN4RL1, PKIA, CNKSR3, AIDA, PKIG, TRIB2	968	544	16792	1.40307	1	0.335488	0.326606
GOTERM_BP_ALL	GO:0045936~negative regulation of phosphate metabolic process	44	3.49762	0.0219217	CDKN1A, CSRNP3, STK39, TWIST1, LDLRAD4, ELFN1, PPM1E, PARK2, SOCS2, RGS4, SPRED1, LRRTM3, CAMK2N1, PPP4R4, CHORDC1, PMEPA1, BDKRB1, GBP1, PIBF1, SOCS5, GCKR, DUSP2, KIRREL, PDE4D, IGFBP3, SWAP70, APLP1, SPRY4, DAB2IP, LMTK3, DNAJC15, DUSP9, SORL1, ADRA2A, SYTL2, BMP4, MLXIPL, TAOK3, RTN4RL1, PKIA, CNKSR3, AIDA, PKIG, TRIB2	968	544	16792	1.40307	1	0.335488	0.326606
GOTERM_BP_ALL	GO:0072173~metanephric tubule morphogenesis	4	0.317965	0.0221767	HES1, SOX8, SOX9, PAX2	968	11	16792	6.30804	1	0.336315	0.327411
GOTERM_BP_ALL	GO:0034205~beta-amyloid formation	4	0.317965	0.0221767	LRRTM3, HAP1, CLU, SORL1	968	11	16792	6.30804	1	0.336315	0.327411
GOTERM_BP_ALL	GO:0007016~cytoskeletal anchoring at plasma membrane	4	0.317965	0.0221767	EPB41L3, ANK3, TLN2, SHANK1	968	11	16792	6.30804	1	0.336315	0.327411
GOTERM_BP_ALL	GO:1902003~regulation of beta-amyloid formation	4	0.317965	0.0221767	LRRTM3, HAP1, CLU, SORL1	968	11	16792	6.30804	1	0.336315	0.327411
GOTERM_BP_ALL	GO:0006939~smooth muscle contraction	11	0.874404	0.0222126	ACTA2, EDN2, CALCRL, ADORA2B, PDE4D, SPHK1, NMU, ADRB2, ADRA2C, ADRA1A, SULF2	968	84	16792	2.27165	1	0.336315	0.327411
GOTERM_BP_ALL	GO:0048754~branching morphogenesis of an epithelial tube	16	1.27186	0.0223641	PLXND1, LEF1, PAX2, HOXA11, NFATC4, BMP4, PAK1, SMO, WT1, RDH10, BCL2, GPC3, DCHS1, SOX8, SOX9, PITX2	968	147	16792	1.88812	1	0.337888	0.328942
GOTERM_BP_ALL	GO:0006796~phosphate-containing compound metabolic process	203	16.1367	0.0225188	VIPR2, CERK, ULK4, LDLRAD4, DHFRP1, HERC5, PSMD5, PPP4R4, CHORDC1, SOX9, PDK2, EPHA5, ENTPD3, DAPK1, SYTL2, INPP4B, IL23A, PRKD1, ALPK2, TRIB2, GPLD1, EPHA3, PLA1A, WNK4, TWIST1, LPAR3, PLA2G7, PIK3R5, SULT1A1, ATP6V0A4, ABCA1, SRMS, FZD2, FZD4, PLK2, FN1, IGF1, PKIA, ID1, PLCH1, PKIG, TENM1, CDKN1A, CSRNP3, FASTKD1, PYGL, GRIK2, NNT, NEFL, VAV3, DUSP2, STRADA, SPHK1, MST1, NME5, DUSP9, OOEP, PLS…	968	3083	16792	1.14222	1	0.339502	0.330514
GOTERM_BP_ALL	GO:0032635~interleukin-6 production	13	1.03339	0.022884	CHRNA7, TWIST1, NOD1, NOD2, MAPK13, C1QTNF3, ADORA2B, BANK1, TNFSF4, GHRL, IL36RN, TLR3, SOCS5	968	109	16792	2.06892	1	0.342934	0.333855
GOTERM_BP_ALL	GO:1903115~regulation of actin filament-based movement	7	0.556439	0.0229878	CAMK2D, PDE4D, RNF207, CTNNA3, FGF13, DSC2, KCNJ2	968	39	16792	3.11358	1	0.342934	0.333855
GOTERM_BP_ALL	GO:0035850~epithelial cell differentiation involved in kidney development	7	0.556439	0.0229878	NUP93, ACTA2, BMP4, WT1, BASP1, MAGI2, PAX2	968	39	16792	3.11358	1	0.342934	0.333855
GOTERM_BP_ALL	GO:1901016~regulation of potassium ion transmembrane transporter activity	7	0.556439	0.0229878	KCNG1, RNF207, STK39, AKAP7, KCNAB1, ANK3, ATP1B1	968	39	16792	3.11358	1	0.342934	0.333855
GOTERM_BP_ALL	GO:0090184~positive regulation of kidney development	7	0.556439	0.0229878	BMP4, SMO, WT1, BASP1, SOX8, SOX9, PAX2	968	39	16792	3.11358	1	0.342934	0.333855
GOTERM_BP_ALL	GO:0042326~negative regulation of phosphorylation	36	2.86169	0.0232674	CDKN1A, STK39, TWIST1, LDLRAD4, PPM1E, PARK2, SOCS2, RGS4, SPRED1, LRRTM3, CAMK2N1, CHORDC1, PMEPA1, BDKRB1, GBP1, PIBF1, SOCS5, GCKR, DUSP2, KIRREL, PDE4D, IGFBP3, SPRY4, DAB2IP, DNAJC15, DUSP9, SORL1, BMP4, MLXIPL, TAOK3, RTN4RL1, PKIA, CNKSR3, AIDA, PKIG, TRIB2	968	428	16792	1.4591	1	0.346377	0.337207
GOTERM_BP_ALL	GO:0019228~neuronal action potential	6	0.476948	0.0234948	CACNA1I, KCND2, MYH14, ANK3, GRIK2, SCN1A	968	29	16792	3.58906	1	0.346854	0.337671
GOTERM_BP_ALL	GO:0001941~postsynaptic membrane organization	6	0.476948	0.0234948	RELN, NLGN2, DLG4, MAGI2, FZD9, LRP4	968	29	16792	3.58906	1	0.346854	0.337671
GOTERM_BP_ALL	GO:0098815~modulation of excitatory postsynaptic potential	6	0.476948	0.0234948	RIMS1, RELN, NLGN2, DLG4, S1PR2, SHANK1	968	29	16792	3.58906	1	0.346854	0.337671
GOTERM_BP_ALL	GO:0045601~regulation of endothelial cell differentiation	6	0.476948	0.0234948	BMP4, ATOH8, ID1, S1PR3, S1PR2, BMP6	968	29	16792	3.58906	1	0.346854	0.337671
GOTERM_BP_ALL	GO:0051056~regulation of small GTPase mediated signal transduction	27	2.14626	0.0238248	ARHGAP9, CAMK2D, ARHGEF25, RASGRF2, RASGRF1, ARHGDIG, RASAL3, RASGRP1, ADRA1A, RHOBTB1, SYDE2, PREX2, ARHGAP20, RELN, PLEKHG4B, MCF2L2, ABCA1, VAV3, PLEKHG4, PLEKHG6, DAB2IP, IGF1, ARHGAP10, KITLG, RHOU, SIPA1, ARHGEF6	968	299	16792	1.56646	1	0.349993	0.340727
GOTERM_BP_ALL	GO:0045445~myoblast differentiation	10	0.794913	0.0238428	BMP4, EPAS1, IGFBP3, ID3, SDC1, KCNAB1, SOX8, SOX9, IGF1, MAP3K5	968	73	16792	2.37632	1	0.349993	0.340727
GOTERM_BP_ALL	GO:0051607~defense response to virus	22	1.74881	0.0238553	IFITM1, IFITM2, AP1B1, NLRC5, OPRK1, IFIT2, OASL, IFIH1, HERC5, PLSCR1, IFI16, OAS1, IL23A, PACS1, CD8A, IRF7, BCL2, C19ORF66, GBP1, TRIM22, TLR3, GBP3	968	229	16792	1.66653	1	0.349993	0.340727
GOTERM_BP_ALL	GO:0045667~regulation of osteoblast differentiation	13	1.03339	0.0243922	IFITM1, TWIST1, IGF1, BMP6, RUNX2, BMP4, ID2, ID1, ID3, FAM20C, SNAI2, PRKD1, BMPR1B	968	110	16792	2.05011	1	0.357131	0.347676
GOTERM_BP_ALL	GO:0048706~embryonic skeletal system development	14	1.11288	0.0248438	DLX1, SPEF2, TWIST1, FUZ, RUNX2, HOXA11, SULF2, BMP4, TBX15, HOXA9, MMP16, RDH10, ALX4, HOXB5	968	123	16792	1.97447	1	0.362857	0.353251
GOTERM_BP_ALL	GO:0003007~heart morphogenesis	22	1.74881	0.0248854	FZD2, SEMA3C, PLXND1, TWIST1, FOXN4, PARVA, TBX5, BMP4, OLFM1, HEY1, SMO, PPP1R13L, ADAMTS1, SOX18, ID2, RNF207, SNAI1, SNAI2, DCHS1, HES1, SOX9, PITX2	968	230	16792	1.65929	1	0.362857	0.353251
GOTERM_BP_ALL	GO:0048562~embryonic organ morphogenesis	26	2.06677	0.0250191	SPEF2, TWIST1, HOXA11, SOX18, RDH10, HESX1, RBPMS2, ALX4, HES1, SOX9, PITX2, CEP290, ATOH1, FZD2, FUZ, FOXL2, FOXN4, MYO7A, PAX2, RUNX2, BMP4, TBX15, SMO, MMP16, ID2, HOXB5	968	286	16792	1.57701	1	0.363076	0.353464
GOTERM_BP_ALL	GO:0042327~positive regulation of phosphorylation	69	5.4849	0.0251313	TENM1, CDKN1A, IRS1, HTR2C, ADRA1A, CLU, SOX9, MAP3K5, VAV3, STRADA, IGFBP3, SPHK1, ADRA2C, DUSP9, PRLR, ADRA2A, GPRC5B, ADORA2B, IL23A, BANK1, PRKD1, ZP3, TLR3, SHC2, CAMK2D, CHRNA7, CXCR4, LRP4, LPAR3, NOD1, ADRB2, ADCY1, NOD2, EFNA5, RASGRP1, MALT1, PIK3R5, PAK1, RELN, GPNMB, GCNT2, TNFRSF14, HES1, S1PR2, PIBF1, FGF21, GCKR, RBPMS, FZD4, ODAM, DAB2IP, BMP8B, OPRK1, INHBB, GCG, IGF1, BMP6, INHB…	968	932	16792	1.28428	1	0.363076	0.353464
GOTERM_BP_ALL	GO:2000311~regulation of alpha-amino-3-hydroxy-5-methyl-4-isoxazole propionate selective glutamate receptor activity	5	0.397456	0.0252795	ARC, RELN, NLGN2, CACNG4, SHANK1	968	20	16792	4.33678	1	0.363076	0.353464
GOTERM_BP_ALL	GO:0072112~glomerular visceral epithelial cell differentiation	5	0.397456	0.0252795	NUP93, BMP4, WT1, BASP1, MAGI2	968	20	16792	4.33678	1	0.363076	0.353464
GOTERM_BP_ALL	GO:2000463~positive regulation of excitatory postsynaptic potential	5	0.397456	0.0252795	RIMS1, RELN, NLGN2, DLG4, SHANK1	968	20	16792	4.33678	1	0.363076	0.353464
GOTERM_BP_ALL	GO:0061318~renal filtration cell differentiation	5	0.397456	0.0252795	NUP93, BMP4, WT1, BASP1, MAGI2	968	20	16792	4.33678	1	0.363076	0.353464
GOTERM_BP_ALL	GO:0006582~melanin metabolic process	5	0.397456	0.0252795	SLC45A2, TRPC1, TYRP1, BCL2, SLC24A5	968	20	16792	4.33678	1	0.363076	0.353464
GOTERM_BP_ALL	GO:0060541~respiratory system development	20	1.58983	0.0253919	EDN2, SPEF2, NOS3, EPAS1, LEF1, KCNAB1, TBX5, ASS1, DISP1, BMP4, WT1, BASP1, RDH10, ID1, HESX1, AGR2, GPC3, HES1, SOX9, PITX2	968	203	16792	1.70907	1	0.363076	0.353464
GOTERM_BP_ALL	GO:0016310~phosphorylation	150	11.9237	0.0254047	AMHR2, CERK, DGKB, IRS1, ULK4, LDLRAD4, CLU, PARK2, RGS4, HERC5, PSMD5, CHORDC1, SOX9, STK32A, PDK2, MAP3K5, KCNH2, EPHA5, DAPK1, KCNH8, IGFBP3, LMTK3, PRLR, IL23A, MAK, PRKD1, TSSK4, ALPK2, DGKK, TRIB2, EPHA3, SHC2, CHRNA7, STK39, WNK4, AK3, TWIST1, LPAR3, ADRB2, EFNA5, RASAL3, RASGRP1, PIK3R5, SOCS2, TNFRSF14, PIBF1, FGF21, SOCS5, GCKR, SRMS, KIRREL, RBPMS, FZD4, PLK2, FN1, INHBB, IGF1, DNAJC15…	968	2229	16792	1.16737	1	0.363076	0.353464
GOTERM_BP_ALL	GO:0012501~programmed cell death	127	10.0954	0.0254118	AHR, CLU, PARK2, IFIT2, FAM134B, PEG10, RASSF6, TNFSF10, FAM3B, SOX8, SOX9, TNS4, PHLDA1, PDK2, MAP3K5, UNC5A, DAPK1, IGFBP3, APLP1, UNC5C, PRLR, PIAS1, SMO, COL4A3, TMEM79, CDIP1, TXNIP, PRKD1, ATF5, GPLD1, SHC4, PTGFR, DLX1, AGAP2, TWIST1, EFNA5, SYCE3, SOCS2, ZMAT1, TERT, EPB41L3, ALX4, TNFRSF14, FGF21, IVNS1ABP, CADM1, PLK2, EAF2, FZD9, INHBB, IGF1, BMP6, INHBE, NFATC4, BMP4, TP53I3, ID1, BCL…	968	1852	16792	1.18957	1	0.363076	0.353464
GOTERM_BP_ALL	GO:0035295~tube development	46	3.6566	0.0257228	CDKN1A, SEMA3C, SERPINE2, PLXND1, EPAS1, LEF1, WNK4, TWIST1, FMN1, HOXA11, PAK1, SALL2, SOX18, BASP1, RDH10, ATOH8, GPC3, AGR2, RBPMS2, ALX4, HES1, SOX8, SOX9, PITX2, FZD2, EDN2, NOS3, MST1, DAB2IP, PDX1, FUZ, KLHL3, FOXN4, TBX5, PAX2, ASS1, NFATC4, BMP4, DAB1, SMO, WT1, ID2, ID1, BCL2, SDC1, DCHS1	968	580	16792	1.37581	1	0.365989	0.356299
GOTERM_BP_ALL	GO:0022600~digestive system process	11	0.874404	0.0257279	NMU, WNK4, STK39, OPRK1, TFF1, GHRL, SOX9, NOD2, SGK1, MUC4, ADRA2A	968	86	16792	2.21882	1	0.365989	0.356299
GOTERM_BP_ALL	GO:0007190~activation of adenylate cyclase activity	7	0.556439	0.0257702	GNAL, VIPR2, ADORA2B, ADRB1, ADRB2, ADCY1, CAP2	968	40	16792	3.03574	1	0.365989	0.356299
GOTERM_BP_ALL	GO:0007586~digestion	17	1.35135	0.0259372	PRSS1, WNK4, STK39, OPRK1, NOD2, PGC, ADRA2A, CAPN9, SI, ADM2, NMU, TFF3, TFF1, GHRL, SOX9, SGK1, MUC4	968	163	16792	1.80921	1	0.367624	0.357891
GOTERM_BP_ALL	GO:1901342~regulation of vasculature development	23	1.8283	0.0260608	SP100, ANGPT2, PLXND1, NOS3, SPHK1, CHRNA7, DAB2IP, TWIST1, KLK3, TSPAN12, BMP4, LRG1, HEY1, TERT, GPNMB, WT1, ADM2, COL4A3, ID1, RLN2, TCF4, GHRL, PRKD1	968	245	16792	1.6285	1	0.368642	0.358882
GOTERM_BP_ALL	GO:0019752~carboxylic acid metabolic process	62	4.92846	0.026395	DMGDH, SLC23A2, IRS1, ACSM1, MSMO1, DHFRP1, FADS2, ACADL, DLAT, GGT1, SLC16A3, FADS1, PDK2, UGT2B10, EDN2, ELOVL4, HGD, ELOVL5, ELOVL2, ELOVL3, AMT, ACSL4, MAT1A, RENBP, ASRGL1, SLC5A6, FOLH1, ALDH5A1, NPC1, DDAH2, EHHADH, UGT2B4, CYP2E1, SLC27A2, MGLL, DDC, OAT, HPGD, GLS2, FAXDC2, TYRP1, TWIST1, SDSL, UGT8, RDH10, TDH, PIBF1, GGT6, AADAT, NOS3, GFPT2, SCD5, AKR1C3, NMNAT2, IGF1, CYP4F8, ASS1, S…	968	826	16792	1.30208	1	0.372625	0.36276
GOTERM_BP_ALL	GO:1904950~negative regulation of establishment of protein localization	20	1.58983	0.02655	PTGER4, SYT4, SP100, IRS1, IL1R2, DAB2IP, FN1, INHBB, PARK2, ADRA2A, C1QTNF3, BANK1, PKIA, TNFSF4, SNAI2, FAM3D, GHRL, IL36RN, PKIG, GBP1	968	204	16792	1.7007	1	0.37407	0.364166
GOTERM_BP_ALL	GO:0061036~positive regulation of cartilage development	6	0.476948	0.0268978	BMP4, SOX9, BMPR1B, RUNX2, BMP6, HOXA11	968	30	16792	3.46942	1	0.377703	0.367703
GOTERM_BP_ALL	GO:0045055~regulated exocytosis	26	2.06677	0.0269142	CFD, GRIK5, ITGA2B, RASGRP1, CLU, CACNA1I, POTEKP, RIMS1, PCLO, QSOX1, SYT4, UNC13C, RPH3AL, SYT3, FN1, IGF1, SYT13, ADRA2A, F5, SYTL2, RAB31, TRPV6, ADORA2B, TMEM79, ZP3, RAPGEF4	968	288	16792	1.56606	1	0.377703	0.367703
GOTERM_BP_ALL	GO:1901617~organic hydroxy compound biosynthetic process	17	1.35135	0.0272674	DDC, SLC45A2, ISYNA1, FAXDC2, SPHK1, TRPC1, TYRP1, AKR1C3, MSMO1, SLC6A3, BMP6, CACNA1H, CYB5R2, ACER3, SNAI1, SNAI2, SLC24A5	968	164	16792	1.79818	1	0.381905	0.371794
GOTERM_BP_ALL	GO:0051965~positive regulation of synapse assembly	9	0.715421	0.0274758	NLGN2, LRRTM3, TPBG, SLITRK3, NRXN3, GHRL, EFNA5, AGRN, CBLN2	968	63	16792	2.47816	1	0.383312	0.373163
GOTERM_BP_ALL	GO:0060411~cardiac septum morphogenesis	9	0.715421	0.0274758	BMP4, FZD2, SMO, HEY1, ID2, HES1, PARVA, PITX2, TBX5	968	63	16792	2.47816	1	0.383312	0.373163
GOTERM_BP_ALL	GO:0017156~calcium ion regulated exocytosis	13	1.03339	0.0276252	SYT4, UNC13C, SYT3, RPH3AL, GRIK5, SYT13, ADRA2A, SYTL2, CACNA1I, RIMS1, PCLO, ZP3, RAPGEF4	968	112	16792	2.0135	1	0.383888	0.373724
GOTERM_BP_ALL	GO:0006024~glycosaminoglycan biosynthetic process	13	1.03339	0.0276252	SDC2, HSPG2, HS3ST1, HS6ST2, BCAN, DSEL, DSE, CHST15, GCNT2, GPC3, SDC1, ST3GAL6, AGRN	968	112	16792	2.0135	1	0.383888	0.373724
GOTERM_BP_ALL	GO:0006082~organic acid metabolic process	67	5.32591	0.0277155	DMGDH, SLC23A2, IRS1, ACSM1, MSMO1, ALDH1L2, DHFRP1, FADS2, ACADL, NNT, SLC16A9, DLAT, GGT1, SLC16A3, FADS1, PDK2, UGT2B10, EDN2, ELOVL4, HGD, ELOVL5, ELOVL2, ELOVL3, DNMT3A, AMT, ACSL4, MAT1A, RENBP, ASRGL1, SLC5A6, FOLH1, ALDH5A1, NPC1, DDAH2, EHHADH, UGT2B4, CYP2E1, SLC27A2, MGLL, DDC, OAT, HPGD, GLS2, FAXDC2, TYRP1, TWIST1, SDSL, UGT8, RDH10, TDH, PIBF1, GCKR, GGT6, AADAT, NOS3, GFPT2, SCD5, …	968	907	16792	1.28143	1	0.384083	0.373915
GOTERM_BP_ALL	GO:1900542~regulation of purine nucleotide metabolic process	20	1.58983	0.0277475	ABCA1, FZD2, VIPR2, CALCRL, NOS3, PDE4D, APLP1, GCG, ADRB1, ADCY1, AKAP5, IGF1, ADRB2, DNAJC15, ADRA2A, MLXIPL, GNAL, ADORA2B, RLN2, CAP2	968	205	16792	1.6924	1	0.384083	0.373915
GOTERM_BP_ALL	GO:0046467~membrane lipid biosynthetic process	15	1.19237	0.0279119	ST6GALNAC1, CERS6, ELOVL4, ELOVL5, FAM57B, SPHK1, ELOVL2, ELOVL3, UGT8, SPTLC3, ACER3, ST8SIA4, ST3GAL6, PRKD1, A4GALT	968	138	16792	1.88556	1	0.385608	0.375399
GOTERM_BP_ALL	GO:0060538~skeletal muscle organ development	18	1.43084	0.0280313	EOMES, HLF, MYH15, TWIST1, KCNAB1, FOXL2, GPCPD1, VAX1, ASS1, DISP1, SMO, WT1, BASP1, BCL2, MYH14, FAM65B, SOX8, PITX2	968	178	16792	1.7542	1	0.386506	0.376273
GOTERM_BP_ALL	GO:0072189~ureter development	4	0.317965	0.0283267	BMP4, SOX8, SOX9, PAX2	968	12	16792	5.78237	1	0.389068	0.378767
GOTERM_BP_ALL	GO:0030497~fatty acid elongation	4	0.317965	0.0283267	ELOVL4, ELOVL5, ELOVL2, ELOVL3	968	12	16792	5.78237	1	0.389068	0.378767
GOTERM_BP_ALL	GO:1904064~positive regulation of cation transmembrane transport	12	0.953895	0.0287529	KCNH2, CACNB2, TRPC1, RNF207, CNKSR3, AKAP7, OPRK1, BDKRB1, ANK3, HAP1, ATP1B1, KCNJ2	968	100	16792	2.08165	1	0.393602	0.383181
GOTERM_BP_ALL	GO:0070169~positive regulation of biomineral tissue development	7	0.556439	0.0287677	BMP4, AMTN, FZD9, FAM20C, ADRB2, BMPR1B, BMP6	968	41	16792	2.9617	1	0.393602	0.383181
GOTERM_BP_ALL	GO:1901565~organonitrogen compound catabolic process	31	2.46423	0.0290871	DMGDH, OAT, PGLYRP2, GLS2, SDC2, ALDH1L2, SLC6A3, NEU4, ACADL, GPC3, TDH, AOX1, GGT1, HGD, AADAT, NOS3, PDE4D, SPHK1, AMT, MAT1A, HSPG2, ASRGL1, BCAN, NUDT7, PDE10A, ALDH5A1, DDAH2, SDC1, HPSE, AGRN, PAOX	968	362	16792	1.48553	1	0.397207	0.386691
GOTERM_BP_ALL	GO:0006023~aminoglycan biosynthetic process	13	1.03339	0.0293535	SDC2, HSPG2, HS3ST1, HS6ST2, BCAN, DSEL, DSE, CHST15, GCNT2, GPC3, SDC1, ST3GAL6, AGRN	968	113	16792	1.99568	1	0.400075	0.389483
GOTERM_BP_ALL	GO:0003096~renal sodium ion transport	3	0.238474	0.0294834	WNK4, KLHL3, SGK1	968	5	16792	10.4083	1	0.400309	0.389711
GOTERM_BP_ALL	GO:1902430~negative regulation of beta-amyloid formation	3	0.238474	0.0294834	HAP1, CLU, SORL1	968	5	16792	10.4083	1	0.400309	0.389711
GOTERM_BP_ALL	GO:0048640~negative regulation of developmental growth	11	0.874404	0.0296248	SEMA6B, BMP4, SEMA3C, SEMA3B, ADRB1, SEMA4G, ADRB2, FGF13, TBX5, FGFR3, SPG20	968	88	16792	2.16839	1	0.401266	0.390642
GOTERM_BP_ALL	GO:0043436~oxoacid metabolic process	62	4.92846	0.0296669	DMGDH, SLC23A2, IRS1, ACSM1, MSMO1, DHFRP1, FADS2, ACADL, DLAT, GGT1, SLC16A3, FADS1, PDK2, UGT2B10, EDN2, ELOVL4, HGD, ELOVL5, ELOVL2, ELOVL3, AMT, ACSL4, MAT1A, RENBP, ASRGL1, SLC5A6, FOLH1, ALDH5A1, NPC1, DDAH2, EHHADH, UGT2B4, CYP2E1, SLC27A2, MGLL, DDC, OAT, HPGD, GLS2, FAXDC2, TYRP1, TWIST1, SDSL, UGT8, RDH10, TDH, PIBF1, GGT6, AADAT, NOS3, GFPT2, SCD5, AKR1C3, NMNAT2, IGF1, CYP4F8, ASS1, S…	968	831	16792	1.29425	1	0.401266	0.390642
GOTERM_BP_ALL	GO:0097484~dendrite extension	5	0.397456	0.0298431	RIMS1, SYT4, SYT3, CPNE5, PARK2	968	21	16792	4.13026	1	0.401355	0.390729
GOTERM_BP_ALL	GO:0003181~atrioventricular valve morphogenesis	5	0.397456	0.0298431	OLFM1, HEY1, TWIST1, DCHS1, TBX5	968	21	16792	4.13026	1	0.401355	0.390729
GOTERM_BP_ALL	GO:0072311~glomerular epithelial cell differentiation	5	0.397456	0.0298431	NUP93, BMP4, WT1, BASP1, MAGI2	968	21	16792	4.13026	1	0.401355	0.390729
GOTERM_BP_ALL	GO:0001775~cell activation	67	5.32591	0.0299338	CDKN1A, PGLYRP2, SERPINE2, DGKB, ITGA2B, AHR, CLU, HOXA9, BLNK, LEPR, HLA-DPA1, EOMES, VAV3, BATF2, EDN2, BTN3A1, SWAP70, IGFBP2, ATP11C, ADRA2C, PRLR, ADRA2A, RUNX2, F5, PLSCR1, SMO, ASTL, ADORA2B, CD8A, ELF4, IL23A, BANK1, MZB1, DGKK, ZP3, TLR3, PTGER4, CHRNA7, LEF1, WAS, NOD2, RASAL3, RASGRP1, MALT1, PIK3R5, DPP4, GNA14, PAK1, GPNMB, CLEC7A, TNFRSF14, HES1, PIBF1, SOCS5, CADM1, NOS3, FZD9, NFA…	968	910	16792	1.2772	1	0.401814	0.391176
GOTERM_BP_ALL	GO:1901606~alpha-amino acid catabolic process	10	0.794913	0.0300806	OAT, HGD, DDAH2, GLS2, NOS3, AADAT, AMT, TDH, MAT1A, ASRGL1	968	76	16792	2.28251	1	0.403023	0.392353
GOTERM_BP_ALL	GO:0060317~cardiac epithelial to mesenchymal transition	6	0.476948	0.0305989	BMP4, OLFM1, HEY1, SNAI1, TWIST1, SNAI2	968	31	16792	3.3575	1	0.409196	0.398362
GOTERM_BP_ALL	GO:0032970~regulation of actin filament-based process	29	2.30525	0.0308511	PTGER4, TENM1, CAMK2D, WIPF3, WAS, FMN1, EFNA5, PPM1E, PARK2, PAK1, CTNNA3, KCNJ2, EPHA5, KIRREL, ODAM, PDE4D, SWAP70, TMOD2, NEB, SSH3, RNF207, TMSB15B, ID1, CDC42EP3, FGF13, PHLDB2, DSC2, EPHA3, SHANK1	968	335	16792	1.50169	1	0.410584	0.399714
GOTERM_BP_ALL	GO:0009914~hormone transport	27	2.14626	0.0308762	GPR27, IL1RN, NLGN2, IRS1, HTR2C, EFNA5, PARK2, C1QTNF3, PCLO, FAM3B, FAM3D, EPHA5, FZD4, PDX1, RFX3, OPRK1, GCG, FOXL2, INHBB, ADRA2C, BMP6, ADRA2A, RFX6, NMU, GHRL, GPLD1, RAPGEF4	968	306	16792	1.53063	1	0.410584	0.399714
GOTERM_BP_ALL	GO:0031589~cell-substrate adhesion	27	2.14626	0.0308762	ITGA2B, FMN1, LAMC1, EFNA5, ANTXR1, FBLN2, GCNT2, AGR2, SPOCK1, MADCAM1, ITGB7, GBP1, MUC4, COL26A1, ANGPT2, FZD4, FN1, EPDR1, PARVA, SMOC2, CCDC80, ID1, BCL2, ITGA7, HPSE, PHLDB2, EPHA3	968	306	16792	1.53063	1	0.410584	0.399714
GOTERM_BP_ALL	GO:1900371~regulation of purine nucleotide biosynthetic process	15	1.19237	0.0310719	ABCA1, VIPR2, CALCRL, NOS3, APLP1, GCG, ADRB1, ADCY1, AKAP5, ADRB2, ADRA2A, GNAL, ADORA2B, RLN2, CAP2	968	140	16792	1.85862	1	0.412414	0.401495
GOTERM_BP_ALL	GO:0061178~regulation of insulin secretion involved in cellular response to glucose stimulus	8	0.63593	0.0314149	GPR27, EPHA5, RFX6, PDX1, GCG, EFNA5, ADRA2A, GPLD1	968	53	16792	2.61843	1	0.416189	0.40517
GOTERM_BP_ALL	GO:0070588~calcium ion transmembrane transport	24	1.90779	0.0315793	CAMK2D, TRPC1, PDE4D, TRPV3, HTR2C, ATP2C2, PKD2L2, ATP1B1, CACNA1H, ADRA2A, CACNB1, TMEM37, CACNA1I, CACNB2, GRIN3A, TRPV6, TRPV5, ORAI2, BDKRB1, HAP1, PRKD1, ZP3, SLC24A5, CACNG4	968	264	16792	1.57701	1	0.416811	0.405776
GOTERM_BP_ALL	GO:0051961~negative regulation of nervous system development	24	1.90779	0.0315793	SEMA6B, DLX1, SEMA3C, PLK2, SEMA3B, LRP4, SEMA4G, VAX1, FUOM, SORL1, NFATC4, DNM3, DAB1, BRINP1, TERT, ID2, ID1, C16ORF45, SPOCK1, HES1, SOX8, SOX9, FGF13, SPG20	968	264	16792	1.57701	1	0.416811	0.405776
GOTERM_BP_ALL	GO:0016337~single organismal cell-cell adhesion	55	4.37202	0.0317449	IL1RN, SERPINE2, ITGA2B, LEPR, MADCAM1, ITGB7, SOX9, HLA-DPA1, EOMES, BTN3A1, SWAP70, IGFBP2, ANK3, PRLR, RUNX2, CD8A, ELF4, IL23A, ITGA7, ZP3, DSC2, ASTN1, PTGER4, CSTA, IGSF5, NLGN2, FBLIM1, CHRNA7, LEF1, NRXN3, WAS, NOD2, RASAL3, RASGRP1, MALT1, DPP4, PAK1, GPNMB, CLEC7A, GCNT2, TNFRSF14, CTNNA3, HES1, CTNNA2, SOCS5, KIRREL, CADM1, PARVA, IGF1, ASS1, BMP4, DAB1, TNFSF4, BCL2, FAS	968	725	16792	1.31599	1	0.41822	0.407147
GOTERM_BP_ALL	GO:0044060~regulation of endocrine process	7	0.556439	0.0319856	C1QTNF3, OR51E2, OPRK1, INHBB, GHRL, FOXL2, BMP6	968	42	16792	2.89118	1	0.420611	0.409475
GOTERM_BP_ALL	GO:0003008~system process	136	10.8108	0.0324992	GUCY1B3, SERPINE2, ATP8A1, TUSC3, PARK2, BEST1, FAM134B, RIMS1, FAM65B, SOX9, OR5B2, SCN1A, KCNH2, TPM2, TMOD2, ANK3, MYO7A, ATP1B1, PIAS1, CACNB1, CACNB2, ARC, OMP, COL4A3, OR52E6, DSC2, SLC45A2, LXN, CALCRL, OR8G3P, EPAS1, CHRNA7, CABP4, SLC1A1, STK39, WNK4, ADRB1, ADRB2, CACNA1H, CACNA1I, BRINP1, RDH10, MYH14, ATP6V0A4, ASIC3, IMPG1, DTNA, KIRREL, FZD2, FZD4, PLK2, SLC52A3, FZD9, INHBB, FOXN4,…	968	2014	16792	1.1714	1	0.426574	0.415281
GOTERM_BP_ALL	GO:0090279~regulation of calcium ion import	12	0.953895	0.032648	CAMK2D, TRPC1, PDE4D, SEMG1, TRPV3, BDKRB1, GCG, SLC30A1, PRKD1, HAP1, ATP2C2, ZP3	968	102	16792	2.04084	1	0.427025	0.415719
GOTERM_BP_ALL	GO:0001649~osteoblast differentiation	19	1.51033	0.0326725	IFITM1, IGFBP3, LEF1, TWIST1, IGF1, BMP6, RUNX2, BMP4, SMO, GPNMB, ID2, ID1, SNAI1, ID3, FAM20C, SNAI2, SOX8, PRKD1, BMPR1B	968	195	16792	1.69023	1	0.427025	0.415719
GOTERM_BP_ALL	GO:0030808~regulation of nucleotide biosynthetic process	15	1.19237	0.0327461	ABCA1, VIPR2, CALCRL, NOS3, APLP1, GCG, ADRB1, ADCY1, AKAP5, ADRB2, ADRA2A, GNAL, ADORA2B, RLN2, CAP2	968	141	16792	1.84544	1	0.427025	0.415719
GOTERM_BP_ALL	GO:0070201~regulation of establishment of protein localization	61	4.84897	0.0328213	GPR27, TENM1, CDKN1A, IRS1, PARK2, C1QTNF3, FAM3D, CEP290, EPHA5, MYBPC1, IL1R2, SPHK1, ELMOD1, RFX3, ANK3, ADRA2C, ADRA2A, DISP1, NUP93, SMO, RFX6, IL23A, BANK1, RHOU, GPLD1, TLR3, RAPGEF4, PTGER4, SP100, NLGN2, GLS2, TWIST1, NOD2, EFNA5, RASGRP1, AGR2, IL36RN, TNFRSF14, HES1, GBP1, SYT4, RPH3AL, RBPMS, CADM1, OR51E2, DAB2IP, FN1, PDX1, INHBB, GCG, IGF1, SORL1, BMP6, SULF2, BMP4, PKIA, TNFSF4, B…	968	820	16792	1.29046	1	0.427025	0.415719
GOTERM_BP_ALL	GO:0022414~reproductive process	96	7.63116	0.0329733	SPAG16, SPEF2, AMHR2, SERPINE2, RPL10L, WIPF3, LRRC6, ANTXR1, DNALI1, HOXA11, CLGN, CCT6B, HOXA10, TUBB8, HOXA9, HEY1, ADAMTS1, BASP1, PEG10, TNFSF10, LEPR, SOX8, SOX9, PITX2, GGT1, BOK, EOMES, PAQR8, CCDC155, CNTD1, HFM1, MST1, IGFBP2, DNMT3A, TFEB, ACSL4, FOXL2, NME5, ADRA2C, PRLR, OOEP, PIAS1, KCNU1, ASTL, MAK, TSSK4, ZP3, TLR3, PTGFR, HPGD, EPAS1, CHRNA7, LHB, LEF1, DNAH9, VCX, FUOM, SPATA6, …	968	1373	16792	1.21291	1	0.427025	0.415719
GOTERM_BP_ALL	GO:0099504~synaptic vesicle cycle	13	1.03339	0.033042	SYT4, UNC13C, SYT3, DDC, RPH3AL, NLGN2, GRIK5, MAGI2, SYT13, SYTL2, RIMS1, PCLO, SH3GL2	968	115	16792	1.96098	1	0.427025	0.415719
GOTERM_BP_ALL	GO:0042476~odontogenesis	13	1.03339	0.033042	DLX1, ODAM, LEF1, LRP4, TWIST1, RUNX2, BMP4, SMO, AMTN, ID3, SDC1, FAM20C, PITX2	968	115	16792	1.96098	1	0.427025	0.415719
GOTERM_BP_ALL	GO:0007411~axon guidance	21	1.66932	0.0330737	SEMA6B, EPHA5, ROBO3, UNC5A, SEMA3C, PLXND1, SEMA3B, NRXN3, ETV1, UNC5C, ANK3, SEMA4G, VAX1, EFNA5, RELN, ALCAM, KIF26A, KIF5C, BMPR1B, ATOH1, RNF165	968	223	16792	1.63358	1	0.427025	0.415719
GOTERM_BP_ALL	GO:0050803~regulation of synapse structure or activity	22	1.74881	0.0330747	CAMK2B, NLGN2, SERPINE2, PLK2, TPBG, RASGRF1, DAB2IP, FZD9, NRXN3, LRP4, GRIK2, EFNA5, NFATC4, ARC, RELN, LRRTM3, DLG4, SLITRK3, GHRL, CTNNA2, AGRN, CBLN2	968	237	16792	1.61028	1	0.427025	0.415719
GOTERM_BP_ALL	GO:0000003~reproduction	96	7.63116	0.0331407	SPAG16, SPEF2, AMHR2, SERPINE2, RPL10L, WIPF3, LRRC6, ANTXR1, DNALI1, HOXA11, CLGN, CCT6B, HOXA10, TUBB8, HOXA9, HEY1, ADAMTS1, BASP1, PEG10, TNFSF10, LEPR, SOX8, SOX9, PITX2, GGT1, BOK, EOMES, PAQR8, CCDC155, CNTD1, HFM1, MST1, IGFBP2, DNMT3A, TFEB, ACSL4, FOXL2, NME5, ADRA2C, PRLR, OOEP, PIAS1, KCNU1, ASTL, MAK, TSSK4, ZP3, TLR3, PTGFR, HPGD, EPAS1, CHRNA7, LHB, LEF1, DNAH9, VCX, FUOM, SPATA6, …	968	1375	16792	1.21114	1	0.4271	0.415793
GOTERM_BP_ALL	GO:0032880~regulation of protein localization	70	5.56439	0.0336434	GPR27, TENM1, CDKN1A, IRS1, ARHGDIG, PARK2, C1QTNF3, TRIM29, FAM3D, CEP290, TRIM22, EPHA5, MYBPC1, SWAP70, IL1R2, SPHK1, ELMOD1, RFX3, ANK3, ADRA2C, ADRA2A, DISP1, NUP93, SMO, RFX6, IL23A, BANK1, RHOU, GPLD1, TLR3, RAPGEF4, PTGER4, SP100, NLGN2, GLS2, LRP4, TWIST1, NOD2, EFNA5, RASGRP1, GLIS2, TERT, AGR2, IL36RN, TNFRSF14, HES1, GBP1, SYT4, RPH3AL, RBPMS, CADM1, OR51E2, DAB2IP, FZD9, FN1, PDX1, I…	968	962	16792	1.26226	1	0.43217	0.420728
GOTERM_BP_ALL	GO:0071805~potassium ion transmembrane transport	18	1.43084	0.0337167	KCNG1, KCNH2, KCNK6, KCND2, KCNH8, STK39, AKAP7, OPRK1, KCNAB1, ANK3, ATP1B1, KCNU1, RNF207, KCNQ2, SLC9A9, CNGB3, KCNK1, KCNJ2	968	182	16792	1.71565	1	0.43217	0.420728
GOTERM_BP_ALL	GO:0071804~cellular potassium ion transport	18	1.43084	0.0337167	KCNG1, KCNH2, KCNK6, KCND2, KCNH8, STK39, AKAP7, OPRK1, KCNAB1, ANK3, ATP1B1, KCNU1, RNF207, KCNQ2, SLC9A9, CNGB3, KCNK1, KCNJ2	968	182	16792	1.71565	1	0.43217	0.420728
GOTERM_BP_ALL	GO:0043410~positive regulation of MAPK cascade	39	3.10016	0.033812	TENM1, SHC2, CAMK2D, CHRNA7, HTR2C, CXCR4, LPAR3, NOD1, ADRB2, NOD2, RASGRP1, ADRA1A, PIK3R5, PAK1, GPNMB, GCNT2, TNFRSF14, S1PR2, FGF21, MAP3K5, FZD4, IGFBP3, DAB2IP, OPRK1, GCG, IGF1, ADRA2C, DUSP9, ADRA2A, BMP4, MAPK10, KITLG, TAOK3, ADORA2B, BANK1, FAS, GHRL, FGFR3, TLR3	968	485	16792	1.39492	1	0.43246	0.42101
GOTERM_BP_ALL	GO:0009719~response to endogenous stimulus	107	8.50556	0.0339058	IL1RN, AMHR2, IRS1, CIB2, LDLRAD4, PARK2, DHFRP1, PEG10, TNFSF10, LEPR, SOX9, PITX2, PDK2, FADS1, PAQR8, EPHA5, APLP1, MAGI2, IGFBP2, PRLR, GABRG2, RUNX2, PIAS1, RAB31, TXNIP, CYP2E1, GPLD1, PTGFR, CHRNA7, LHB, LTBP2, EFNA5, CACNA1H, SOCS2, CYP11A1, ATP6V0A4, FGF21, ABCA1, INHBB, ESRRG, FUZ, FBXO32, BMP6, BMP4, SDK1, GJB2, SELL, TNFSF4, COL5A2, ID1, BCL2, SNAI2, SDC1, BMPR1B, FGFR3, CDKN1A, HNF4G…	968	1548	16792	1.19906	1	0.43246	0.42101
GOTERM_BP_ALL	GO:0030282~bone mineralization	11	0.874404	0.033922	BMP4, GPNMB, FZD9, GPC3, FAM20C, SOX9, IGF1, ADRB2, BMPR1B, FGFR3, BMP6	968	90	16792	2.1202	1	0.43246	0.42101
GOTERM_BP_ALL	GO:0030858~positive regulation of epithelial cell differentiation	8	0.63593	0.0343691	BMP4, ATOH8, RFX3, SOX9, S1PR2, PAX2, ATOH1, BMP6	968	54	16792	2.56994	1	0.437374	0.425794
GOTERM_BP_ALL	GO:0010906~regulation of glucose metabolic process	12	0.953895	0.0347297	C1QTNF3, GCKR, IRS1, IGFBP3, MST1, LEPR, TFF3, GCG, IGF1, GPLD1, PDK2, PARK2	968	103	16792	2.02102	1	0.441173	0.429492
GOTERM_BP_ALL	GO:0045332~phospholipid translocation	5	0.397456	0.0348615	ABCA1, ATP8A1, ATP10D, ATP11C, ATP11A	968	22	16792	3.94252	1	0.441268	0.429586
GOTERM_BP_ALL	GO:0010226~response to lithium ion	5	0.397456	0.0348615	ID2, IGFBP2, FAS, ADCY1, NFATC4	968	22	16792	3.94252	1	0.441268	0.429586
GOTERM_BP_ALL	GO:0099565~chemical synaptic transmission, postsynaptic	9	0.715421	0.0351017	RIMS1, RELN, NLGN2, DLG4, GRIK5, GHRL, GRIK2, S1PR2, SHANK1	968	66	16792	2.36551	1	0.443439	0.431699
GOTERM_BP_ALL	GO:0042761~very long-chain fatty acid biosynthetic process	4	0.317965	0.0352828	ELOVL4, ELOVL5, ELOVL2, ELOVL3	968	13	16792	5.33757	1	0.443439	0.431699
GOTERM_BP_ALL	GO:0060391~positive regulation of SMAD protein import into nucleus	4	0.317965	0.0352828	NUP93, BMP4, RBPMS, BMP6	968	13	16792	5.33757	1	0.443439	0.431699
GOTERM_BP_ALL	GO:1902991~regulation of amyloid precursor protein catabolic process	4	0.317965	0.0352828	LRRTM3, HAP1, CLU, SORL1	968	13	16792	5.33757	1	0.443439	0.431699
GOTERM_BP_ALL	GO:0045776~negative regulation of blood pressure	7	0.556439	0.0354289	KCNK6, NOS3, ADM2, BDKRB1, ADRB1, ADRB2, ADRA1A	968	43	16792	2.82395	1	0.444488	0.43272
GOTERM_BP_ALL	GO:0006836~neurotransmitter transport	19	1.51033	0.0356209	SYT4, UNC13C, SYT3, DDC, SLC6A19, RPH3AL, SLC6A17, GRIK5, NRXN3, SLC30A1, LIN7A, SYT13, SYN2, SLC6A3, PARK2, SYTL2, SLC6A6, RIMS1, PCLO	968	197	16792	1.67307	1	0.44611	0.434299
GOTERM_BP_ALL	GO:0044283~small molecule biosynthetic process	39	3.10016	0.0361162	ISYNA1, OAT, GLS2, FAXDC2, ACSM1, LHB, MSMO1, CACNA1H, DHFRP1, FADS2, C1QTNF3, ACADL, RDH10, CHST15, LEPR, GGT1, PIBF1, FADS1, GGT6, EDN2, ELOVL4, ELOVL5, SPHK1, ELOVL2, MST1, ELOVL3, SCD5, AKR1C3, GCG, BMP6, ASS1, MLXIPL, FOLH1, ACER3, SNAI1, PLP1, SNAI2, SLC27A2, MGLL	968	488	16792	1.38635	1	0.451516	0.439563
GOTERM_BP_ALL	GO:0009615~response to virus	27	2.14626	0.0364795	IFITM1, IFITM2, NLRC5, CXCR4, CLU, IFIT2, OASL, IFIH1, HERC5, IFI16, GBP1, TRIM22, GBP3, IVNS1ABP, AP1B1, OPRK1, ACTA2, PLSCR1, OAS1, PACS1, CD8A, IL23A, TNFSF4, IRF7, BCL2, C19ORF66, TLR3	968	311	16792	1.50602	1	0.455256	0.443203
GOTERM_BP_ALL	GO:0015833~peptide transport	24	1.90779	0.0365963	GPR27, ABCA1, EPHA5, IL1RN, SLC15A2, NLGN2, IRS1, PDX1, RFX3, HTR2C, INHBB, GCG, ADRA2C, EFNA5, PARK2, ADRA2A, DISP1, PCLO, RFX6, FAM3B, FAM3D, GHRL, GPLD1, RAPGEF4	968	268	16792	1.55347	1	0.455913	0.443843
GOTERM_BP_ALL	GO:0051047~positive regulation of secretion	30	2.38474	0.0368167	GPR27, PTGER4, NLGN2, TWIST1, NOD2, RASGRP1, CACNA1I, C1QTNF3, P2RY2, TNFRSF14, SYT4, RPH3AL, CADM1, OR51E2, PDX1, OPRK1, GCG, FOXL2, INHBB, IGF1, BMP6, SYTL2, RFX6, ADORA2B, TNFSF4, NMU, SDC1, GHRL, ZP3, GPLD1	968	355	16792	1.46595	1	0.456183	0.444105
GOTERM_BP_ALL	GO:0007417~central nervous system development	66	5.24642	0.0368449	SPEF2, SERPINE2, CLU, SLC6A3, PARK2, BASP1, MDK, NEFL, SOX8, SOX9, PITX2, CEP290, SH3GL2, BOK, EOMES, EPHA5, EMX1, SLC6A17, SPHK1, UNC5C, KCNAB1, NME5, HPCAL4, UCHL5, PAX2, BCAN, ALDH5A1, SMO, TRNP1, HAP1, ATF5, DLX1, FOXG1, LEF1, CXCR4, VCX, UGT8, RELN, MAP2, HESX1, SPOCK1, HES1, CTNNA2, CCDC141, ATOH1, C5ORF42, SYT4, CADM1, FZD4, DAB2IP, PDX1, FOXN4, VAX1, BMP4, RNF103, DAB1, ID2, ID1, BCL2, PL…	968	904	16792	1.26649	1	0.456183	0.444105
GOTERM_BP_ALL	GO:0061387~regulation of extent of cell growth	12	0.953895	0.0369031	SEMA6B, OLFM1, SEMA3C, PLXND1, MAP1B, SEMA3B, FN1, LPAR3, SEMA4G, FGF13, EFNA5, SPG20	968	104	16792	2.00159	1	0.456183	0.444105
GOTERM_BP_ALL	GO:0033673~negative regulation of kinase activity	23	1.8283	0.0369392	CDKN1A, DUSP2, GCKR, SPRY4, DAB2IP, PPM1E, DUSP9, SORL1, PARK2, SOCS2, BMP4, RGS4, SPRED1, TAOK3, LRRTM3, RTN4RL1, CAMK2N1, PKIA, CHORDC1, AIDA, PKIG, TRIB2, SOCS5	968	254	16792	1.5708	1	0.456183	0.444105
GOTERM_BP_ALL	GO:0046883~regulation of hormone secretion	23	1.8283	0.0369392	GPR27, EPHA5, NLGN2, IRS1, PDX1, RFX3, OPRK1, HTR2C, INHBB, GCG, FOXL2, ADRA2C, EFNA5, BMP6, PARK2, ADRA2A, C1QTNF3, RFX6, NMU, FAM3D, GHRL, GPLD1, RAPGEF4	968	254	16792	1.5708	1	0.456183	0.444105
GOTERM_BP_ALL	GO:0042221~response to chemical	262	20.8267	0.0372417	IFITM1, IL1RN, IFITM2, ACSM1, LDLRAD4, IFI35, IFIT2, DHFRP1, ALCAM, DPYSL4, PSMD5, PEG10, TNFSF10, SOX9, OR5B2, PDK2, TRIM22, PAQR8, EPHA5, SLC6A19, UNC5A, DAPK1, IL1R2, HLA-B, HLA-C, ACSL4, UNC5C, ANK3, HLA-F, GABRG2, RUNX2, NUP93, RFX6, SLPI, IL23A, MT1F, CDIP1, TXNIP, CYP2E1, C19ORF66, PRKD1, CCNO, GPLD1, EPHA3, PTGFR, EPAS1, LHB, TWIST1, PLA2G7, SULT1A1, TERT, TTPA, ST3GAL6, ATP6V0A4, ABCA1, …	968	4117	16792	1.10395	1	0.457591	0.445476
GOTERM_BP_ALL	GO:0006140~regulation of nucleotide metabolic process	20	1.58983	0.037298	ABCA1, FZD2, VIPR2, CALCRL, NOS3, PDE4D, APLP1, GCG, ADRB1, ADCY1, AKAP5, IGF1, ADRB2, DNAJC15, ADRA2A, MLXIPL, GNAL, ADORA2B, RLN2, CAP2	968	212	16792	1.63652	1	0.457591	0.445476
GOTERM_BP_ALL	GO:0021543~pallium development	16	1.27186	0.0373183	EOMES, EPHA5, EMX1, DLX1, LEF1, DAB2IP, BCAN, DAB1, RELN, SMO, MDK, C16ORF45, NEFL, CCDC141, FGF13, ATOH1	968	157	16792	1.76786	1	0.457591	0.445476
GOTERM_BP_ALL	GO:0042475~odontogenesis of dentin-containing tooth	10	0.794913	0.0373754	BMP4, DLX1, SMO, ODAM, LEF1, AMTN, LRP4, FAM20C, PITX2, RUNX2	968	79	16792	2.19584	1	0.457591	0.445476
GOTERM_BP_ALL	GO:0002456~T cell mediated immunity	10	0.794913	0.0373754	RAET1E, CADM1, IL23A, CD8A, TNFSF4, HLA-B, WAS, ZP3, CTSC, MALT1	968	79	16792	2.19584	1	0.457591	0.445476
GOTERM_BP_ALL	GO:0008217~regulation of blood pressure	17	1.35135	0.0380398	KCNK6, EDN2, NOS3, CHRNA7, PDE4D, OR51E2, STK39, ADRB1, ADRB2, ADRA1A, RENBP, NCALD, ACTA2, ID2, ADM2, BDKRB1, SGK1	968	171	16792	1.72457	1	0.464924	0.452615
GOTERM_BP_ALL	GO:0010941~regulation of cell death	104	8.26709	0.0381782	CLU, PARK2, IFIT2, FAM134B, RASSF6, TNFSF10, SOX8, SOX9, MAP3K5, DAPK1, IGFBP3, UNC5C, PRLR, PIAS1, NUP93, SMO, COL4A3, TXNIP, PRKD1, ATF5, GPLD1, PTGFR, DLX1, AGAP2, TWIST1, SYCE3, SOCS2, TERT, TTPA, ALX4, TNFRSF14, FGF21, IVNS1ABP, PLK2, FZD9, INHBB, IGF1, BMP6, INHBE, NFATC4, BMP4, TP53I3, ID1, BCL2, SNAI1, ID3, SNAI2, BMPR1B, CDKN1A, CSRNP3, RASGRF2, GRIK5, GRIK2, CASP10, MDK, NEFL, CTSC, BOK…	968	1509	16792	1.19556	1	0.465814	0.453481
GOTERM_BP_ALL	GO:0010817~regulation of hormone levels	38	3.02067	0.0383198	GPR27, IL1RN, NLGN2, IRS1, LHB, HTR2C, EFNA5, PARK2, CACNA1H, SULT1A1, C1QTNF3, PCSK1N, PCLO, CYP11A1, RDH10, FAM3B, SOX8, FAM3D, EPHA5, FZD4, DIO1, PDX1, AKR1C3, RFX3, OPRK1, GCG, FOXL2, INHBB, ADRA2C, DHRS2, BMP6, ADRA2A, RFX6, NMU, UGT2B4, GHRL, GPLD1, RAPGEF4	968	475	16792	1.38777	1	0.46674	0.454383
GOTERM_BP_ALL	GO:0001934~positive regulation of protein phosphorylation	65	5.16693	0.0384137	TENM1, CDKN1A, HTR2C, ADRA1A, CLU, SOX9, MAP3K5, STRADA, IGFBP3, SPHK1, ADRA2C, DUSP9, PRLR, ADRA2A, GPRC5B, ADORA2B, IL23A, BANK1, PRKD1, ZP3, TLR3, SHC2, CAMK2D, CHRNA7, CXCR4, LRP4, LPAR3, NOD1, ADRB2, ADCY1, NOD2, EFNA5, RASGRP1, MALT1, PIK3R5, PAK1, RELN, GPNMB, GCNT2, TNFRSF14, HES1, S1PR2, PIBF1, FGF21, RBPMS, FZD4, ODAM, DAB2IP, BMP8B, OPRK1, INHBB, GCG, IGF1, BMP6, INHBE, BMP4, MAPK10, K…	968	890	16792	1.26692	1	0.467082	0.454716
GOTERM_BP_ALL	GO:1903532~positive regulation of secretion by cell	28	2.22576	0.0385547	GPR27, PTGER4, NLGN2, TWIST1, NOD2, RASGRP1, CACNA1I, C1QTNF3, TNFRSF14, SYT4, RPH3AL, CADM1, OR51E2, PDX1, OPRK1, GCG, FOXL2, INHBB, IGF1, BMP6, RFX6, ADORA2B, TNFSF4, NMU, SDC1, GHRL, ZP3, GPLD1	968	327	16792	1.48538	1	0.467995	0.455605
GOTERM_BP_ALL	GO:0002209~behavioral defense response	6	0.476948	0.0389195	DPP4, BRINP1, MDK, BCL2, HTR2C, GRIK2	968	33	16792	3.15402	1	0.470012	0.457569
GOTERM_BP_ALL	GO:0008207~C21-steroid hormone metabolic process	6	0.476948	0.0389195	CYP11A1, LHB, AKR1C3, DHRS2, CACNA1H, BMP6	968	33	16792	3.15402	1	0.470012	0.457569
GOTERM_BP_ALL	GO:0001662~behavioral fear response	6	0.476948	0.0389195	DPP4, BRINP1, MDK, BCL2, HTR2C, GRIK2	968	33	16792	3.15402	1	0.470012	0.457569
GOTERM_BP_ALL	GO:0010604~positive regulation of macromolecule metabolic process	186	14.7854	0.0392742	IRS1, AHR, CLU, ANTXR1, IKZF4, PARK2, HOXA11, HOXA10, RIMS1, SOX18, PSMD5, TNFSF10, SOX8, SOX9, PITX2, MAP3K5, EOMES, DAPK1, IGFBP3, MAGI2, RFX3, EBF2, PCOLCE, ANK3, PRLR, RUNX2, PIAS1, OLFM1, RNF125, MAF, RFX6, ASTL, SMO, IL23A, COL4A3, PRR16, NHLRC1, ZNF711, PRKD1, ATF5, TRIB2, GPLD1, HOXB5, PTGFR, RTEL1, SHC2, PLGRKT, EPAS1, CHRNA7, AGAP2, TWIST1, LPAR3, ADRB2, EFNA5, RASGRP1, MED12L, GLIS2, P…	968	2856	16792	1.12975	1	0.473491	0.460955
GOTERM_BP_ALL	GO:0006790~sulfur compound metabolic process	31	2.46423	0.0394967	ACSM1, GSTT2, SQRDL, HS6ST2, PAPSS1, SULT1A1, DSEL, DSE, CHST15, ST3GAL6, DLAT, GGT1, GSTT2B, PDK2, GGT6, ELOVL4, ELOVL5, AADAT, ELOVL2, ELOVL3, SCD5, DNMT3A, ACSL4, MAT1A, SULF2, BCAN, NUDT7, ALDH5A1, GSTA2, GSTA1, HPSE	968	372	16792	1.44559	1	0.475366	0.462781
GOTERM_BP_ALL	GO:0043207~response to external biotic stimulus	61	4.84897	0.0397075	IFITM1, PGLYRP2, IFITM2, CLU, LOXL1, OASL, IFIT2, IFIH1, HERC5, BDKRB1, CCR4, TRIM22, BATF2, PDE4D, AP1B1, HLA-B, PGC, HIST2H2BE, ACTA2, PLSCR1, SLPI, OAS1, PACS1, CD8A, IL23A, IRF7, HIST1H2BG, C19ORF66, TLR3, HIST1H2BD, PTGER4, PTGFR, HIST1H2BJ, HIST1H2BK, NLRC5, CXCR4, NOD1, KLK3, NOD2, TFPI, MALT1, IFI16, CLEC7A, IL36RN, TNFRSF14, GBP1, GBP3, IVNS1ABP, ABCA1, NOS3, FUCA2, DAB2IP, OPRK1, DEFB13…	968	829	16792	1.27645	1	0.476289	0.463679
GOTERM_BP_ALL	GO:0051707~response to other organism	61	4.84897	0.0397075	IFITM1, PGLYRP2, IFITM2, CLU, LOXL1, OASL, IFIT2, IFIH1, HERC5, BDKRB1, CCR4, TRIM22, BATF2, PDE4D, AP1B1, HLA-B, PGC, HIST2H2BE, ACTA2, PLSCR1, SLPI, OAS1, PACS1, CD8A, IL23A, IRF7, HIST1H2BG, C19ORF66, TLR3, HIST1H2BD, PTGER4, PTGFR, HIST1H2BJ, HIST1H2BK, NLRC5, CXCR4, NOD1, KLK3, NOD2, TFPI, MALT1, IFI16, CLEC7A, IL36RN, TNFRSF14, GBP1, GBP3, IVNS1ABP, ABCA1, NOS3, FUCA2, DAB2IP, OPRK1, DEFB13…	968	829	16792	1.27645	1	0.476289	0.463679
GOTERM_BP_ALL	GO:0048477~oogenesis	10	0.794913	0.0400536	PAQR8, TUBB8, CCDC155, SOHLH2, BCL2, INHBB, FOXL2, IGF1, BMPR1B, ZP3	968	80	16792	2.16839	1	0.476614	0.463995
GOTERM_BP_ALL	GO:0099531~presynaptic process involved in chemical synaptic transmission	15	1.19237	0.0400997	SYT4, UNC13C, SYT3, RPH3AL, GRIK5, NRXN3, SLC30A1, LIN7A, SYT13, SYN2, SLC6A3, PARK2, SYTL2, RIMS1, PCLO	968	145	16792	1.79453	1	0.476614	0.463995
GOTERM_BP_ALL	GO:0034204~lipid translocation	5	0.397456	0.0403387	ABCA1, ATP8A1, ATP10D, ATP11C, ATP11A	968	23	16792	3.77111	1	0.476614	0.463995
GOTERM_BP_ALL	GO:0030728~ovulation	5	0.397456	0.0403387	HPGD, ADAMTS1, NOS3, LHB, INHBB	968	23	16792	3.77111	1	0.476614	0.463995
GOTERM_BP_ALL	GO:0003272~endocardial cushion formation	5	0.397456	0.0403387	BMP4, HEY1, SNAI1, SNAI2, DCHS1	968	23	16792	3.77111	1	0.476614	0.463995
GOTERM_BP_ALL	GO:0090189~regulation of branching involved in ureteric bud morphogenesis	5	0.397456	0.0403387	BMP4, SMO, SOX8, SOX9, PAX2	968	23	16792	3.77111	1	0.476614	0.463995
GOTERM_BP_ALL	GO:0072010~glomerular epithelium development	5	0.397456	0.0403387	NUP93, BMP4, WT1, BASP1, MAGI2	968	23	16792	3.77111	1	0.476614	0.463995
GOTERM_BP_ALL	GO:0072012~glomerulus vasculature development	5	0.397456	0.0403387	ACTA2, BMP4, ANGPT2, WT1, HES1	968	23	16792	3.77111	1	0.476614	0.463995
GOTERM_BP_ALL	GO:0072207~metanephric epithelium development	5	0.397456	0.0403387	WT1, HES1, SOX8, SOX9, PAX2	968	23	16792	3.77111	1	0.476614	0.463995
GOTERM_BP_ALL	GO:0042330~taxis	43	3.41812	0.0407442	ROBO3, SEMA3C, PLXND1, PLGRKT, LEF1, SEMA3B, NRXN3, CXCR4, PLD1, EFNA5, PLA2G7, RELN, ALCAM, DPYSL4, GPNMB, KIF5C, CCR4, ATOH1, SEMA6B, VAV3, EPHA5, CMTM8, ANGPT2, CAMK1D, EDN2, UNC5A, PDE4D, SWAP70, MST1, ETV1, UNC5C, PARVA, ANK3, SEMA4G, VAX1, BMP4, IL23A, KIF26A, ID2, PRKD1, PLP2, BMPR1B, RNF165	968	553	16792	1.34887	1	0.480354	0.467637
GOTERM_BP_ALL	GO:0003002~regionalization	28	2.22576	0.0407905	DLX1, SEMA3C, LEF1, LRP4, WNT8B, HOXA11, HOXA10, HOXA9, RELN, BASP1, GPC3, ALX4, HES1, PITX2, EOMES, EMX1, FUZ, FOXN4, PAX2, DISP1, BMP4, ARC, SMO, WT1, SNAI1, AIDA, BMPR1B, HOXB5	968	329	16792	1.47635	1	0.480354	0.467637
GOTERM_BP_ALL	GO:0071902~positive regulation of protein serine/threonine kinase activity	26	2.06677	0.0409378	TENM1, SHC2, CHRNA7, CXCR4, LPAR3, NOD1, NOD2, RASGRP1, MALT1, PIK3R5, PAK1, S1PR2, MAP3K5, FZD4, STRADA, DAB2IP, IGF1, ADRA2C, DUSP9, ADRA2A, MAPK10, KITLG, TAOK3, ADORA2B, GHRL, TLR3	968	300	16792	1.50342	1	0.48129	0.468548
GOTERM_BP_ALL	GO:0018958~phenol-containing compound metabolic process	11	0.874404	0.0411553	SULT1A1, DDC, SLC45A2, EPAS1, TRPC1, DIO1, TYRP1, BCL2, SLC24A5, SLC6A3, PARK2	968	93	16792	2.05181	1	0.48225	0.469483
GOTERM_BP_ALL	GO:0048704~embryonic skeletal system morphogenesis	11	0.874404	0.0411553	BMP4, TBX15, SPEF2, MMP16, RDH10, ALX4, TWIST1, FUZ, RUNX2, HOXA11, HOXB5	968	93	16792	2.05181	1	0.48225	0.469483
GOTERM_BP_ALL	GO:0021987~cerebral cortex development	12	0.953895	0.0415319	EOMES, EMX1, DAB1, RELN, SMO, MDK, DAB2IP, C16ORF45, NEFL, FGF13, CCDC141, ATOH1	968	106	16792	1.96382	1	0.485862	0.472998
GOTERM_BP_ALL	GO:1901701~cellular response to oxygen-containing compound	66	5.24642	0.0423813	GPR27, GUCY1B3, IRS1, GRIK5, CIB2, PARK2, SOX9, PDK2, MAP3K5, EPHA5, PDE4D, APLP1, DNMT3A, PRLR, ADRA2A, PAX2, NUP93, RAB31, SMO, RFX6, MZB1, GPLD1, EPHA3, PTGER4, CALCRL, WNT8B, AKAP7, NOD1, ADCY1, NOD2, EFNA5, TFPI, GNAI1, SOCS2, PAK1, BRINP1, CYP11A1, CLEC7A, ATP6V0A4, FGF21, ABCA1, NQO1, FZD4, NOS3, OR51E2, DAB2IP, PDX1, AKR1C3, OPRK1, INHBB, GCG, FBXO32, SOD3, BMP6, ASS1, MLXIPL, WT1, TNFSF4…	968	912	16792	1.25538	1	0.489688	0.476723
GOTERM_BP_ALL	GO:0072174~metanephric tubule formation	3	0.238474	0.0425559	SOX8, SOX9, PAX2	968	6	16792	8.67355	1	0.489688	0.476723
GOTERM_BP_ALL	GO:0032020~ISG15-protein conjugation	3	0.238474	0.0425559	HERC5, UBA7, UBE2L6	968	6	16792	8.67355	1	0.489688	0.476723
GOTERM_BP_ALL	GO:0061309~cardiac neural crest cell development involved in outflow tract morphogenesis	3	0.238474	0.0425559	TWIST1, HES1, PITX2	968	6	16792	8.67355	1	0.489688	0.476723
GOTERM_BP_ALL	GO:0046469~platelet activating factor metabolic process	3	0.238474	0.0425559	LPCAT2, CHPT1, PLA2G7	968	6	16792	8.67355	1	0.489688	0.476723
GOTERM_BP_ALL	GO:0001866~NK T cell proliferation	3	0.238474	0.0425559	ELF4, IL23A, RASAL3	968	6	16792	8.67355	1	0.489688	0.476723
GOTERM_BP_ALL	GO:0046137~negative regulation of vitamin metabolic process	3	0.238474	0.0425559	AKR1C3, SNAI1, SNAI2	968	6	16792	8.67355	1	0.489688	0.476723
GOTERM_BP_ALL	GO:0060075~regulation of resting membrane potential	3	0.238474	0.0425559	KCNK6, KCNK1, KCNJ2	968	6	16792	8.67355	1	0.489688	0.476723
GOTERM_BP_ALL	GO:0022602~ovulation cycle process	10	0.794913	0.0428588	KITLG, FZD4, ADAMTS1, NOS3, CHRNA7, BCL2, INHBB, FOXL2, BMPR1B, ZP3	968	81	16792	2.14162	1	0.489688	0.476723
GOTERM_BP_ALL	GO:0045069~regulation of viral genome replication	10	0.794913	0.0428588	IFITM1, PLSCR1, IFITM2, IFI16, OAS1, SLPI, BCL2, C19ORF66, PARK2, OASL	968	81	16792	2.14162	1	0.489688	0.476723
GOTERM_BP_ALL	GO:0001754~eye photoreceptor cell differentiation	7	0.556439	0.0430074	GNGT1, CABP4, SOX8, SOX9, MYO7A, CEP290, SDK2	968	45	16792	2.69844	1	0.489688	0.476723
GOTERM_BP_ALL	GO:0060986~endocrine hormone secretion	7	0.556439	0.0430074	C1QTNF3, FZD4, OPRK1, INHBB, GHRL, FOXL2, BMP6	968	45	16792	2.69844	1	0.489688	0.476723
GOTERM_BP_ALL	GO:0019216~regulation of lipid metabolic process	25	1.98728	0.0430084	IRS1, HTR2C, TWIST1, ADRB2, NOD2, PIK3R5, ACADL, DLAT, PIBF1, PDK2, FGF21, VAV3, DAB2IP, AKR1C3, DNAJC15, BMP6, ADRA2A, MLXIPL, ID2, SNAI1, SNAI2, THRSP, ZP3, FGFR3, GPLD1	968	287	16792	1.51107	1	0.489688	0.476723
GOTERM_BP_ALL	GO:0048565~digestive tract development	14	1.11288	0.0430251	CDKN1A, PDX1, ASS1, BMP4, DAB1, SMO, ID2, BCL2, AGR2, RBPMS2, ALX4, DCHS1, HES1, PITX2	968	133	16792	1.82601	1	0.489688	0.476723
GOTERM_BP_ALL	GO:0045986~negative regulation of smooth muscle contraction	4	0.317965	0.0430313	CALCRL, ADORA2B, ADRB2, ADRA2C	968	14	16792	4.95632	1	0.489688	0.476723
GOTERM_BP_ALL	GO:0003085~negative regulation of systemic arterial blood pressure	4	0.317965	0.0430313	KCNK6, ADRB1, ADRB2, ADRA1A	968	14	16792	4.95632	1	0.489688	0.476723
GOTERM_BP_ALL	GO:0033033~negative regulation of myeloid cell apoptotic process	4	0.317965	0.0430313	KITLG, IRF7, BCL2, NOD2	968	14	16792	4.95632	1	0.489688	0.476723
GOTERM_BP_ALL	GO:0098609~cell-cell adhesion	82	6.51828	0.043138	TENM1, IL1RN, SERPINE2, PCDHGB3, ITGA2B, CDH8, LASP1, ALCAM, PPP1R13L, TRIM29, LEPR, MADCAM1, ITGB7, SOX9, SCARF2, PCDHAC2, HLA-DPA1, EOMES, PCDHGA6, BTN3A1, SWAP70, IGFBP2, ANK3, PRLR, RUNX2, CD8A, ELF4, IL23A, ITGA7, ZP3, DSC1, PHLDB2, DSC2, DSC3, ASTN1, PTGER4, CSTA, IGSF5, NLGN2, FBLIM1, CHRNA7, LEF1, NRXN3, WAS, NOD2, RASAL3, RASGRP1, MALT1, DPP4, PAK1, GPNMB, CLEC7A, GCNT2, HIST1H3H, TNFRSF…	968	1164	16792	1.22205	1	0.490117	0.477141
GOTERM_BP_ALL	GO:0008284~positive regulation of cell proliferation	62	4.92846	0.0434072	CDKN1A, IRS1, LAMC1, RBPMS2, SOX8, SOX9, PITX2, HLA-DPA1, MAP3K5, VAV3, EDN2, SPHK1, MST1, IGFBP2, OSMR, ADRA2A, PAX2, RUNX2, SMO, IL23A, MZB1, PRKD1, ZP3, SHC4, PTGFR, CAMK2D, CALCRL, CHRNA7, LEF1, AGAP2, TWIST1, CRIP2, NOD2, RASAL3, DPP4, PAK1, TERT, GCNT2, HES1, S1PR3, S1PR2, FGF21, ODAM, FZD9, FN1, PDX1, AKR1C3, NFATC2, IGF1, TBX5, BMP6, BMP4, MLXIPL, KITLG, LRG1, ID2, TNFSF4, ACER3, ID1, BCL…	968	849	16792	1.26681	1	0.492387	0.479351
GOTERM_BP_ALL	GO:0060795~cell fate commitment involved in formation of primary germ layer	6	0.476948	0.0435478	EOMES, BMP4, EYA2, ELF5, PAX2, HOXA11	968	34	16792	3.06125	1	0.492727	0.479682
GOTERM_BP_ALL	GO:0060048~cardiac muscle contraction	13	1.03339	0.0436881	KCNH2, CAMK2D, PDE4D, ATP1B1, ADRA1A, CACNB2, PPP1R13L, RNF207, CTNNA3, FGF13, DSC2, KCNJ2, SCN1A	968	120	16792	1.87927	1	0.492727	0.479682
GOTERM_BP_ALL	GO:0009991~response to extracellular stimulus	35	2.78219	0.0437562	CDKN1A, DAPL1, CHRNA7, HTR2C, ADRB1, ADRB2, NOD2, FSTL1, PCSK1N, IFI16, TTPA, PITX2, FADS1, PDK2, FGF21, ABCA1, NQO1, SLC6A19, IGFBP2, DNMT3A, PDX1, AKR1C3, ACSL4, GCG, INHBB, DNAJC15, PAX2, ASS1, ADORA2B, KIF26A, BCL2, SNAI2, GHRL, SIPA1, DSC2	968	435	16792	1.39574	1	0.492727	0.479682
GOTERM_BP_ALL	GO:0014013~regulation of gliogenesis	11	0.874404	0.0437841	EMX1, DLX1, RNF112, DAB1, SERPINE2, TERT, ID2, C16ORF45, CXCR4, HES1, SOX8	968	94	16792	2.02998	1	0.492727	0.479682
GOTERM_BP_ALL	GO:0009791~post-embryonic development	11	0.874404	0.0437841	BMP4, EMX1, ALDH5A1, SEMA3C, PPP1R13L, ETNK2, BCL2, ALX4, MYO7A, ATF5, GABRG2	968	94	16792	2.02998	1	0.492727	0.479682
GOTERM_BP_ALL	GO:0019722~calcium-mediated signaling	15	1.19237	0.0441862	PTGFR, CAMK2D, EDN2, MCTP1, SPHK1, PDE4D, NFATC2, CXCR4, IGF1, ATP1B1, NCALD, NFATC4, P2RX5, CD8A, HAP1	968	147	16792	1.77011	1	0.496355	0.483214
GOTERM_BP_ALL	GO:0006915~apoptotic process	118	9.37997	0.0442964	AHR, CLU, PARK2, IFIT2, FAM134B, PEG10, RASSF6, TNFSF10, FAM3B, SOX8, SOX9, TNS4, PHLDA1, PDK2, MAP3K5, UNC5A, DAPK1, IGFBP3, APLP1, UNC5C, PRLR, PIAS1, SMO, COL4A3, CDIP1, TXNIP, PRKD1, ATF5, GPLD1, SHC4, PTGFR, DLX1, AGAP2, TWIST1, EFNA5, SYCE3, SOCS2, ZMAT1, TERT, EPB41L3, TNFRSF14, FGF21, IVNS1ABP, CADM1, PLK2, EAF2, FZD9, INHBB, IGF1, NFATC4, BMP4, ID1, BCL2, SNAI1, ID3, SNAI2, NOX5, BMPR1B,…	968	1747	16792	1.1717	1	0.496355	0.483214
GOTERM_BP_ALL	GO:0019748~secondary metabolic process	8	0.63593	0.0443162	DDC, SLC45A2, CYP11A1, TRPC1, TYRP1, AKR1C3, BCL2, SLC24A5	968	57	16792	2.43468	1	0.496355	0.483214
GOTERM_BP_ALL	GO:0006575~cellular modified amino acid metabolic process	16	1.27186	0.0449628	GGT6, CKM, PLA2G4E, DIO1, GSTT2, ALDH1L2, ASS1, DHFRP1, PLSCR1, FOLH1, ALDH5A1, GSTA2, GSTA1, GGT1, GSTT2B, PLA1A	968	161	16792	1.72394	1	0.502804	0.489493
GOTERM_BP_ALL	GO:0021537~telencephalon development	21	1.66932	0.0451528	EOMES, EPHA5, EMX1, DLX1, LEF1, DAB2IP, UCHL5, BMP4, BCAN, DAB1, RELN, SMO, MDK, ID2, C16ORF45, NEFL, HES1, CCDC141, FGF13, ATF5, ATOH1	968	231	16792	1.57701	1	0.504135	0.490788
GOTERM_BP_ALL	GO:0031214~biomineral tissue development	14	1.11288	0.0452507	ODAM, FZD9, TWIST1, IGF1, ADRB2, BMP6, BMP4, GPNMB, AMTN, GPC3, FAM20C, SOX9, BMPR1B, FGFR3	968	134	16792	1.81238	1	0.504435	0.49108
GOTERM_BP_ALL	GO:0050796~regulation of insulin secretion	17	1.35135	0.0454265	GPR27, EPHA5, NLGN2, IRS1, PDX1, RFX3, INHBB, GCG, ADRA2C, EFNA5, PARK2, ADRA2A, RFX6, FAM3D, GHRL, GPLD1, RAPGEF4	968	175	16792	1.68515	1	0.505601	0.492215
GOTERM_BP_ALL	GO:0055082~cellular chemical homeostasis	53	4.21304	0.0456503	GPR27, GRIK5, CIB2, HTR2C, GRIK2, ADRA1A, LETM2, C1QTNF3, HEPH, BDKRB1, SLC26A10, CCR4, EDN2, PDE4D, SWAP70, TRPC1, SLC30A1, GPCPD1, ATP1B1, ADRA2A, PAX2, RFX6, SLC9A9, HAP1, PRKD1, SGK1, SGK2, GPLD1, PTGER4, PTGFR, CAMK2D, CHRNA7, CXCR4, LPAR3, ATP2C2, P2RY2, TTPA, ATP6V0A4, S1PR3, KCNJ2, FGF21, GCKR, FZD9, PDX1, GCG, BMP6, MLXIPL, P2RX5, DLG4, TRPV5, BCL2, GHRL, SLC24A5	968	713	16792	1.28948	1	0.507297	0.493866
GOTERM_BP_ALL	GO:0035456~response to interferon-beta	5	0.397456	0.0462757	IFITM1, PLSCR1, IFITM2, IRGM, TLR3	968	24	16792	3.61398	1	0.513443	0.49985
GOTERM_BP_ALL	GO:0046660~female sex differentiation	12	0.953895	0.0465471	KITLG, AMHR2, FZD4, WT1, ADAMTS1, NOS3, BCL2, INHBB, FOXL2, BMPR1B, ZP3, PITX2	968	108	16792	1.92746	1	0.515649	0.501997
GOTERM_BP_ALL	GO:0031346~positive regulation of cell projection organization	26	2.06677	0.046687	CAMK2B, TENM1, CPNE5, LPAR3, EFNA5, PARK2, RIMS1, RELN, NEFL, SYT4, SYT3, CAMK1D, MAGI2, DAB2IP, FN1, FUZ, DNM3, GPRC5B, MAP1B, CDC42EP3, PRKD1, HAP1, AGRN, OBSL1, EPHA3, SHANK1	968	304	16792	1.48363	1	0.516393	0.502721
GOTERM_BP_ALL	GO:0060563~neuroepithelial cell differentiation	7	0.556439	0.0471493	EMX1, LEF1, FAM20C, HES1, B9D1, MYO7A, ATOH1	968	46	16792	2.63978	1	0.519887	0.506123
GOTERM_BP_ALL	GO:0048701~embryonic cranial skeleton morphogenesis	7	0.556439	0.0471493	BMP4, TBX15, SPEF2, MMP16, RDH10, TWIST1, RUNX2	968	46	16792	2.63978	1	0.519887	0.506123
GOTERM_BP_ALL	GO:0003151~outflow tract morphogenesis	9	0.715421	0.0473279	BMP4, FZD2, SEMA3C, PLXND1, SOX18, TWIST1, HES1, PARVA, PITX2	968	70	16792	2.23034	1	0.521019	0.507225
GOTERM_BP_ALL	GO:0017157~regulation of exocytosis	17	1.35135	0.0474218	SYT4, SYT3, RPH3AL, GRIK5, SYT13, PARK2, ADRA2A, SYTL2, CACNA1I, RIMS1, PCLO, TRPV6, ADORA2B, SDC1, HAP1, ZP3, RAPGEF4	968	176	16792	1.67557	1	0.521019	0.507225
GOTERM_BP_ALL	GO:0006643~membrane lipid metabolic process	19	1.51033	0.0474816	ST6GALNAC1, CERS6, ELOVL4, CERK, ELOVL5, FAM57B, SPHK1, ELOVL2, ELOVL3, UGT8, NEU4, ALDH5A1, SPTLC3, ACER3, ST8SIA4, ST3GAL6, PRKD1, A4GALT, GPLD1	968	204	16792	1.61566	1	0.521019	0.507225
GOTERM_BP_ALL	GO:0055002~striated muscle cell development	14	1.11288	0.0475551	CAMK2D, WFIKKN1, NEBL, TMOD2, LEF1, NFATC2, IGF1, BMP4, SMO, BCL2, SDC1, FAM65B, PITX2, OBSL1	968	135	16792	1.79896	1	0.521019	0.507225
GOTERM_BP_ALL	GO:0030198~extracellular matrix organization	28	2.22576	0.0476188	PRSS1, ITGA2B, LTBP2, LAMC1, KLK2, ANTXR1, LOXL1, DPP4, MADCAM1, ITGB7, SOX9, FN1, HSPG2, SULF2, BCAN, SMOC2, CCDC80, MMP16, WT1, MMP15, COL4A4, COL4A3, COL5A2, PXDN, ITGA7, HPSE, AGRN, PHLDB2	968	334	16792	1.45425	1	0.521019	0.507225
GOTERM_BP_ALL	GO:1903725~regulation of phospholipid metabolic process	8	0.63593	0.0480031	VAV3, IRS1, DAB2IP, HTR2C, NOD2, ZP3, FGFR3, PIK3R5	968	58	16792	2.3927	1	0.524415	0.510531
GOTERM_BP_ALL	GO:0086091~regulation of heart rate by cardiac conduction	6	0.476948	0.0484922	KCNH2, CACNB2, CAMK2D, CTNNA3, DSC2, KCNJ2	968	35	16792	2.97379	1	0.528944	0.514941
GOTERM_BP_ALL	GO:0060078~regulation of postsynaptic membrane potential	10	0.794913	0.048858	RIMS1, RELN, NLGN2, DLG4, GRIK5, GHRL, GRIK2, S1PR2, SHANK1, SCN1A	968	83	16792	2.09001	1	0.532117	0.51803
GOTERM_BP_ALL	GO:0043062~extracellular structure organization	28	2.22576	0.0489467	PRSS1, ITGA2B, LTBP2, LAMC1, KLK2, ANTXR1, LOXL1, DPP4, MADCAM1, ITGB7, SOX9, FN1, HSPG2, SULF2, BCAN, SMOC2, CCDC80, MMP16, WT1, MMP15, COL4A4, COL4A3, COL5A2, PXDN, ITGA7, HPSE, AGRN, PHLDB2	968	335	16792	1.44991	1	0.532211	0.518121
GOTERM_BP_ALL	GO:0007265~Ras protein signal transduction	27	2.14626	0.0491287	CDKN1A, SHC2, CAMK2D, ARHGEF25, RASGRF2, RASGRF1, ARHGDIG, PLD1, RASAL3, RASGRP1, ADRA1A, PREX2, PLEKHG4B, MCF2L2, ABCA1, VAV3, PLEKHG4, PLK2, PLEKHG6, DAB2IP, IGF1, ADRA2A, KITLG, CDC42EP3, RHOU, PRKD1, ARHGEF6	968	320	16792	1.46366	1	0.532211	0.518121
GOTERM_BP_ALL	GO:0003014~renal system process	12	0.953895	0.0492031	BMP4, OR51E2, TRPV5, WNK4, AKR1C3, BCL2, FAS, KLHL3, ADCY1, SGK1, ADRA1A, SULF2	968	109	16792	1.90977	1	0.532211	0.518121
GOTERM_BP_ALL	GO:0006637~acyl-CoA metabolic process	11	0.874404	0.0493784	NUDT7, ELOVL4, ELOVL5, AADAT, ELOVL2, ACSM1, ELOVL3, SCD5, ACSL4, DLAT, PDK2	968	96	16792	1.98769	1	0.532211	0.518121
GOTERM_BP_ALL	GO:0003279~cardiac septum development	11	0.874404	0.0493784	BMP4, FZD2, SMO, HEY1, PLXND1, ID2, HES1, PARVA, PITX2, TBX5, C5ORF42	968	96	16792	1.98769	1	0.532211	0.518121
GOTERM_BP_ALL	GO:0035383~thioester metabolic process	11	0.874404	0.0493784	NUDT7, ELOVL4, ELOVL5, AADAT, ELOVL2, ACSM1, ELOVL3, SCD5, ACSL4, DLAT, PDK2	968	96	16792	1.98769	1	0.532211	0.518121
GOTERM_BP_ALL	GO:0009607~response to biotic stimulus	63	5.00795	0.0494019	IFITM1, PGLYRP2, IFITM2, CLU, LOXL1, OASL, IFIT2, IFIH1, HERC5, BDKRB1, CCR4, TRIM22, BATF2, PDE4D, AP1B1, HLA-B, PGC, HIST2H2BE, ACTA2, PLSCR1, SLPI, OAS1, SMO, PACS1, CD8A, IL23A, IRF7, TXNIP, HIST1H2BG, C19ORF66, TLR3, HIST1H2BD, PTGER4, PTGFR, HIST1H2BJ, HIST1H2BK, NLRC5, CXCR4, NOD1, KLK3, NOD2, TFPI, MALT1, IFI16, CLEC7A, IL36RN, TNFRSF14, GBP1, GBP3, IVNS1ABP, ABCA1, NOS3, FUCA2, DAB2IP, O…	968	873	16792	1.25185	1	0.532211	0.518121
GOTERM_BP_ALL	GO:0061138~morphogenesis of a branching epithelium	17	1.35135	0.0494783	SEMA3C, PLXND1, LEF1, PAX2, HOXA11, NFATC4, BMP4, PAK1, SMO, WT1, RDH10, BCL2, GPC3, DCHS1, SOX8, SOX9, PITX2	968	177	16792	1.66611	1	0.532211	0.518121
GOTERM_BP_ALL	GO:0042981~regulation of apoptotic process	96	7.63116	0.0495411	CDKN1A, CSRNP3, RASGRF2, GRIK5, GRIK2, CLU, PARK2, IFIT2, FAM134B, CASP10, MDK, RASSF6, TNFSF10, NEFL, SOX8, SOX9, CTSC, BOK, MAP3K5, VAV3, CAMK1D, DAPK1, IGFBP3, SPHK1, MST1, FOXL2, UNC5C, NME5, PRLR, PAX2, PIAS1, ARHGAP10, TOX3, SMO, DDAH2, COL4A3, IRF7, TXNIP, ATF5, SGK1, CRYAB, SGK2, GPLD1, TLR3, ARHGEF6, DLX1, PTGFR, SP100, CAMK2D, GLS2, LEF1, AGAP2, TWIST1, NOD1, NOD2, MALT1, SOCS2, SYCE3, …	968	1400	16792	1.18952	1	0.532211	0.518121
GOTERM_BP_ALL	GO:0014070~response to organic cyclic compound	65	5.16693	0.0503861	CDKN1A, IL1RN, HNF4G, CIB2, SLC6A3, PARK2, DHFRP1, HEY1, MDK, NEFL, PMEPA1, FADS1, PAQR8, EPHA5, PDE4D, IGFBP2, APLP1, DNMT3A, GABRG2, PIAS1, NPC1, SMO, MMP15, TXNIP, CRYAB, GPLD1, TLR3, PTGFR, CHRNA7, LEF1, WNT8B, AKAP7, ADCY1, NOD2, EFNA5, TFPI, GNAI1, SOCS2, PAK1, TERT, ABCA1, NQO1, ANGPT2, RNLS, OR51E2, PDX1, AKR1C3, OPRK1, ESRRG, FBXO32, BMP6, ASS1, BMP4, SDK1, GJB2, P2RX5, SELL, WT1, ID1, B…	968	906	16792	1.24455	1	0.54047	0.526161
GOTERM_BP_ALL	GO:0052547~regulation of peptidase activity	32	2.54372	0.0504794	CSTA, LXN, SERPINE2, WFIKKN1, LEF1, NOD1, TFPI, ANTXR1, PCSK1N, IFI16, GPC3, TNFSF10, SPOCK1, BOK, MAP3K5, DAPK1, FN1, CRIM1, FOXL2, PCOLCE, RENBP, SORL1, PAX2, UCHL5, SEMG2, SLPI, COL4A3, SEMG1, FAS, SSPO, SERPINI1, CRYAB	968	396	16792	1.40179	1	0.540655	0.526341
GOTERM_BP_ALL	GO:0007193~adenylate cyclase-inhibiting G-protein coupled receptor signaling pathway	9	0.715421	0.0507684	GNAL, RGS1, APLP1, OPRK1, HTR2C, S1PR3, ADCY1, GNAI1, ADRA2A	968	71	16792	2.19893	1	0.541992	0.527643
GOTERM_BP_ALL	GO:0007611~learning or memory	20	1.58983	0.0509402	ATP8A1, PLK2, CHRNA7, RASGRF1, TMOD2, FZD9, NRXN3, OPRK1, KCNAB1, ADCY1, PARK2, PIAS1, ARC, RELN, BRINP1, MDK, DLG4, SGK1, FGF13, SHANK1	968	220	16792	1.57701	1	0.541992	0.527643
GOTERM_BP_ALL	GO:0030856~regulation of epithelial cell differentiation	13	1.03339	0.0511083	RFX3, PRLR, BMP6, PAX2, BMP4, SMO, ID1, ATOH8, S1PR3, HES1, SOX9, S1PR2, ATOH1	968	123	16792	1.83343	1	0.541992	0.527643
GOTERM_BP_ALL	GO:0051347~positive regulation of transferase activity	48	3.81558	0.0511423	TENM1, CDKN1A, SHC2, IRS1, CHRNA7, CXCR4, LPAR3, NOD1, ADRB2, ADCY1, NOD2, EFNA5, RASGRP1, CLU, MALT1, PIK3R5, PAK1, RELN, PSMD5, S1PR2, MAGEC2, PIBF1, MAP3K5, VAV3, GCKR, FZD4, STRADA, DAB2IP, GCG, IGF1, ADRA2C, PRLR, DUSP9, SORL1, ADRA2A, BMP4, MAPK10, KITLG, GPRC5B, DAB1, TAOK3, ADORA2B, IL23A, GHRL, FGF13, ZP3, FGFR3, TLR3	968	640	16792	1.30103	1	0.541992	0.527643
GOTERM_BP_ALL	GO:0003044~regulation of systemic arterial blood pressure mediated by a chemical signal	7	0.556439	0.0515297	EDN2, NOS3, PDE4D, OR51E2, ADRB1, ADRB2, ADRA1A	968	47	16792	2.58361	1	0.541992	0.527643
GOTERM_BP_ALL	GO:0086010~membrane depolarization during action potential	7	0.556439	0.0515297	KCNH2, CACNA1I, CACNB2, ANK3, CACNA1H, KCNJ2, SCN1A	968	47	16792	2.58361	1	0.541992	0.527643
GOTERM_BP_ALL	GO:0060042~retina morphogenesis in camera-type eye	7	0.556439	0.0515297	SDK1, CABP4, FOXN4, SOX8, SOX9, TSPAN12, SDK2	968	47	16792	2.58361	1	0.541992	0.527643
GOTERM_BP_ALL	GO:0010766~negative regulation of sodium ion transport	4	0.317965	0.0515518	CAMK2D, SERPINE2, WNK4, STK39	968	15	16792	4.6259	1	0.541992	0.527643
GOTERM_BP_ALL	GO:0070293~renal absorption	4	0.317965	0.0515518	WNK4, AKR1C3, KLHL3, SGK1	968	15	16792	4.6259	1	0.541992	0.527643
GOTERM_BP_ALL	GO:2000310~regulation of N-methyl-D-aspartate selective glutamate receptor activity	4	0.317965	0.0515518	RELN, DAPK1, DLG4, RASGRF1	968	15	16792	4.6259	1	0.541992	0.527643
GOTERM_BP_ALL	GO:0072283~metanephric renal vesicle morphogenesis	4	0.317965	0.0515518	BMP4, SMO, FMN1, PAX2	968	15	16792	4.6259	1	0.541992	0.527643
GOTERM_BP_ALL	GO:0045603~positive regulation of endothelial cell differentiation	4	0.317965	0.0515518	BMP4, ATOH8, S1PR2, BMP6	968	15	16792	4.6259	1	0.541992	0.527643
GOTERM_BP_ALL	GO:0043393~regulation of protein binding	17	1.35135	0.0515965	WFIKKN1, PLXND1, PLK2, LEF1, DAB2IP, GCG, ADRB2, SORL1, PARK2, NFATC4, IFIT2, BMP4, TERT, SLPI, ID1, BCL2, AIDA	968	178	16792	1.65675	1	0.541992	0.527643
GOTERM_BP_ALL	GO:0032760~positive regulation of tumor necrosis factor production	8	0.63593	0.0518794	IL23A, TWIST1, NOD1, NOD2, CLU, RASGRP1, TLR3, NFATC4	968	59	16792	2.35215	1	0.542599	0.528234
GOTERM_BP_ALL	GO:1901700~response to oxygen-containing compound	100	7.94913	0.0519151	GUCY1B3, IRS1, CIB2, LOXL1, PARK2, DHFRP1, TNFSF10, SOX9, PDK2, FADS1, MAP3K5, EPHA5, APLP1, IGFBP2, PRLR, NUP93, RAB31, RFX6, SLPI, SMO, COL4A3, TXNIP, CYP2E1, GPLD1, EPHA3, PTGFR, CALCRL, CHRNA7, EFNA5, SOCS2, BRINP1, CYP11A1, CLEC7A, TNFRSF14, ATP6V0A4, FGF21, ABCA1, GCKR, FZD4, INHBB, FBXO32, BMP6, MLXIPL, SDK1, GJB2, GRIN3A, SELL, TNFSF4, COL5A2, ID1, BCL2, ID3, SNAI2, SDC1, NOX5, GPR27, CDK…	968	1466	16792	1.1833	1	0.542599	0.528234
GOTERM_BP_ALL	GO:0071322~cellular response to carbohydrate stimulus	12	0.953895	0.0519599	GPR27, MLXIPL, CALCRL, RFX6, CLEC7A, GRIK5, PDX1, GCG, PAX2, ADRA2A, GPLD1, FGF21	968	110	16792	1.89241	1	0.542599	0.528234
GOTERM_BP_ALL	GO:0007224~smoothened signaling pathway	12	0.953895	0.0519599	BMP4, SMO, SERPINE2, IQUB, PDX1, GPC3, HES1, B9D1, DZIP1, RUNX2, DISP1, GLIS2	968	110	16792	1.89241	1	0.542599	0.528234
GOTERM_BP_ALL	GO:0050886~endocrine process	10	0.794913	0.0520554	C1QTNF3, EDN2, FZD4, NOS3, OR51E2, OPRK1, INHBB, GHRL, FOXL2, BMP6	968	84	16792	2.06513	1	0.542798	0.528428
GOTERM_BP_ALL	GO:0030509~BMP signaling pathway	14	1.11288	0.0524048	LEF1, LRP4, BMP8B, FSTL1, BMP6, RUNX2, BMP4, ID1, RBPMS2, GPC3, HES1, BMPR1B, RNF165, SPG20	968	137	16792	1.7727	1	0.543631	0.529238
GOTERM_BP_ALL	GO:0033993~response to lipid	62	4.92846	0.0525918	CDKN1A, IL1RN, HNF4G, LOXL1, HEY1, MDK, NEFL, PMEPA1, BDKRB1, SOX9, PITX2, FADS1, PAQR8, EPHA5, PDE4D, IGFBP2, DNMT3A, PAX2, PIAS1, NPC1, SLPI, SMO, MMP15, TXNIP, CRYAB, GPLD1, EPHA3, PTGER4, PTGFR, SP100, LEF1, WNT8B, ADCY1, EFNA5, TFPI, GNAI1, SOCS2, PAK1, BRINP1, HSD17B2, TNFRSF14, ABCA1, NQO1, FZD4, NOS3, OR51E2, DAB2IP, PDX1, AKR1C3, OPRK1, ESRRG, FBXO32, BMP6, ASS1, BMP4, GJB2, TNFSF4, BCL2…	968	860	16792	1.25061	1	0.543631	0.529238
GOTERM_BP_ALL	GO:0061440~kidney vasculature development	5	0.397456	0.0526712	ACTA2, BMP4, ANGPT2, WT1, HES1	968	25	16792	3.46942	1	0.543631	0.529238
GOTERM_BP_ALL	GO:0044550~secondary metabolite biosynthetic process	5	0.397456	0.0526712	SLC45A2, CYP11A1, TRPC1, TYRP1, SLC24A5	968	25	16792	3.46942	1	0.543631	0.529238
GOTERM_BP_ALL	GO:0002227~innate immune response in mucosa	5	0.397456	0.0526712	HIST1H2BJ, HIST1H2BK, HIST1H2BG, HIST1H2BD, HIST2H2BE	968	25	16792	3.46942	1	0.543631	0.529238
GOTERM_BP_ALL	GO:0061437~renal system vasculature development	5	0.397456	0.0526712	ACTA2, BMP4, ANGPT2, WT1, HES1	968	25	16792	3.46942	1	0.543631	0.529238
GOTERM_BP_ALL	GO:0090075~relaxation of muscle	5	0.397456	0.0526712	CAMK2D, ADORA2B, PDE4D, ATP1B1, KCNJ2	968	25	16792	3.46942	1	0.543631	0.529238
GOTERM_BP_ALL	GO:0006334~nucleosome assembly	15	1.19237	0.0532198	HIST1H2BJ, HIST1H2BK, NAP1L3, HIST2H2BF, HIST2H2BE, HIST2H2BD, HIST2H4A, HIST4H4, HIST1H4H, HIST1H3H, SOX9, HIST1H2BG, CENPQ, HIST1H2BD, HIST1H1C	968	151	16792	1.72322	1	0.548496	0.533974
GOTERM_BP_ALL	GO:0002790~peptide secretion	22	1.74881	0.0534216	GPR27, ABCA1, EPHA5, IL1RN, NLGN2, IRS1, PDX1, RFX3, HTR2C, INHBB, GCG, ADRA2C, EFNA5, PARK2, ADRA2A, PCLO, RFX6, FAM3B, FAM3D, GHRL, GPLD1, RAPGEF4	968	250	16792	1.52655	1	0.549778	0.535223
GOTERM_BP_ALL	GO:0050663~cytokine secretion	16	1.27186	0.0536515	PTGER4, ABCA1, BTN3A1, CADM1, IL1R2, FN1, TWIST1, NOD2, RASGRP1, C1QTNF3, BANK1, TNFSF4, NOX5, TNFRSF14, IL36RN, GBP1	968	165	16792	1.68214	1	0.549815	0.535259
GOTERM_BP_ALL	GO:0030155~regulation of cell adhesion	48	3.81558	0.0536554	IL1RN, SERPINE2, LEF1, ARHGDIG, FMN1, NOD2, EFNA5, RASAL3, RASGRP1, FBLN2, MALT1, DPP4, PAK1, GPNMB, GCNT2, AGR2, SPOCK1, HES1, TNFRSF14, SOX9, GBP1, HLA-DPA1, SOCS5, VAV3, COL26A1, ANGPT2, FZD4, SWAP70, IGFBP2, FN1, IGF1, ANK3, PRLR, ASS1, BMP4, SMOC2, DAB1, CCDC80, IL23A, TNFSF4, BCL2, SNAI2, FXYD5, SERPINI1, ZP3, PHLDB2, SIPA1, EPHA3	968	643	16792	1.29496	1	0.549815	0.535259
GOTERM_BP_ALL	GO:0045665~negative regulation of neuron differentiation	18	1.43084	0.0536575	SEMA6B, SEMA3C, PLK2, SEMA3B, LRP4, SEMA4G, FUOM, NFATC4, DNM3, DAB1, ID2, ID1, SPOCK1, HES1, SOX8, SOX9, FGF13, SPG20	968	193	16792	1.61786	1	0.549815	0.535259
GOTERM_BP_ALL	GO:0035137~hindlimb morphogenesis	6	0.476948	0.053754	BMP4, GPC3, ALX4, TWIST1, FMN1, PITX2	968	36	16792	2.89118	1	0.55001	0.535449
GOTERM_BP_ALL	GO:0044702~single organism reproductive process	85	6.75676	0.0542076	SPAG16, SPEF2, AMHR2, SERPINE2, RPL10L, WIPF3, LRRC6, DNALI1, HOXA11, CLGN, CCT6B, HOXA10, TUBB8, HOXA9, HEY1, ADAMTS1, BASP1, PEG10, TNFSF10, SOX8, SOX9, PITX2, GGT1, BOK, EOMES, PAQR8, CCDC155, CNTD1, HFM1, MST1, DNMT3A, TFEB, ACSL4, FOXL2, NME5, PRLR, OOEP, PIAS1, KCNU1, ASTL, MAK, TSSK4, ZP3, TLR3, HPGD, EPAS1, CHRNA7, LHB, LEF1, DNAH9, VCX, SPATA6, AKAP3, CACNA1H, SYCE3, STOX2, ADAM28, RDH10…	968	1231	16792	1.19781	1	0.553853	0.53919
GOTERM_BP_ALL	GO:0043407~negative regulation of MAP kinase activity	9	0.715421	0.0543662	BMP4, RGS4, DUSP2, SPRED1, SPRY4, DAB2IP, AIDA, DUSP9, SORL1	968	72	16792	2.16839	1	0.55388	0.539216
GOTERM_BP_ALL	GO:0032612~interleukin-1 production	9	0.715421	0.0543662	ABCA1, IFI16, CHRNA7, IL1R2, SPHK1, NOD1, GHRL, S1PR3, NOD2	968	72	16792	2.16839	1	0.55388	0.539216
GOTERM_BP_ALL	GO:0071345~cellular response to cytokine stimulus	52	4.13355	0.0544598	IFITM1, IL1RN, IFITM2, IFI35, PARK2, OASL, IFIT2, LRRTM3, PSMD5, LEPR, SOX9, CCR4, TRIM22, HLA-DPA1, MAP3K5, EDN2, DAPK1, IL1R2, SPHK1, HLA-B, HLA-C, HLA-F, OSMR, PRLR, PIAS1, OAS1, RTN4RL1, PXDN, IRF7, CDIP1, TLR3, CAMK2B, SP100, CAMK2D, LEF1, NLRC5, CXCR4, TFPI, SOCS2, IL36RN, ST3GAL6, TNFRSF14, FCGR1A, GBP2, GBP1, SOCS5, DAB2IP, IRGM, ASS1, TNFSF4, FAS, PLP2	968	706	16792	1.27769	1	0.553934	0.539269
GOTERM_BP_ALL	GO:0060562~epithelial tube morphogenesis	26	2.06677	0.0545275	PLXND1, LEF1, WNK4, TWIST1, FMN1, HOXA11, PAK1, SOX18, RDH10, GPC3, HES1, SOX8, SOX9, PITX2, FZD2, MST1, FUZ, KLHL3, FOXN4, PAX2, NFATC4, BMP4, SMO, WT1, BCL2, DCHS1	968	309	16792	1.45963	1	0.553934	0.539269
GOTERM_BP_ALL	GO:0045765~regulation of angiogenesis	20	1.58983	0.0548415	SP100, ANGPT2, PLXND1, NOS3, SPHK1, CHRNA7, DAB2IP, TWIST1, KLK3, TSPAN12, LRG1, TERT, GPNMB, ADM2, COL4A3, ID1, RLN2, TCF4, GHRL, PRKD1	968	222	16792	1.5628	1	0.556328	0.541599
GOTERM_BP_ALL	GO:0070661~leukocyte proliferation	24	1.90779	0.0551353	VAV3, CDKN1A, BTN3A1, CADM1, LEF1, IGFBP2, NFATC2, AHR, IGF1, RASAL3, CLU, MALT1, BMP4, KITLG, GPNMB, IL23A, ELF4, TNFSF4, MZB1, BCL2, HES1, TNFRSF14, ZP3, HLA-DPA1	968	280	16792	1.48689	1	0.557568	0.542806
GOTERM_BP_ALL	GO:0042127~regulation of cell proliferation	105	8.34658	0.0553283	IFITM1, VIPR2, SERPINE2, IRS1, AHR, SOX18, HIST1H2AE, SOX8, SOX9, PITX2, HIST1H2AC, MAP3K5, IGFBP3, MAGI2, IGFBP2, DLEC1, RUNX2, PIAS1, SMO, IL23A, COL4A3, TXNIP, PRKD1, ATF5, GPLD1, SHC4, PTGFR, CALCRL, CHRNA7, AGAP2, TWIST1, RASAL3, DPP4, TERT, TNFRSF14, FGF21, SRMS, FN1, EAF2, FZD9, NFATC2, FUZ, IGF1, MCC, BMP6, BMP4, MLXIPL, ID2, TNFSF4, ACER3, ID1, BCL2, SNAI2, HPSE, BMPR1B, FGFR3, TENM1, CD…	968	1552	16792	1.17361	1	0.557568	0.542806
GOTERM_BP_ALL	GO:0006672~ceramide metabolic process	10	0.794913	0.0553868	UGT8, ST6GALNAC1, NEU4, CERS6, ALDH5A1, CERK, FAM57B, ACER3, ST8SIA4, ST3GAL6	968	85	16792	2.04084	1	0.557568	0.542806
GOTERM_BP_ALL	GO:0045778~positive regulation of ossification	10	0.794913	0.0553868	BMP4, IFITM1, FZD9, FAM20C, PRKD1, IGF1, ADRB2, BMPR1B, RUNX2, BMP6	968	85	16792	2.04084	1	0.557568	0.542806
GOTERM_BP_ALL	GO:0060021~palate development	10	0.794913	0.0553868	FRAS1, FZD2, WFIKKN1, LEF1, SNAI1, ALX4, TWIST1, SNAI2, VAX1, C5ORF42	968	85	16792	2.04084	1	0.557568	0.542806
GOTERM_BP_ALL	GO:0019725~cellular homeostasis	60	4.76948	0.0554348	GPR27, GRIK5, CIB2, HTR2C, GRIK2, ADRA1A, PARK2, LETM2, C1QTNF3, HEPH, NNT, BDKRB1, QSOX1, SLC26A10, CCR4, EDN2, PDE4D, SWAP70, TRPC1, SLC30A1, GPCPD1, ATP1B1, ADRA2A, PAX2, RFX6, SLC9A9, HAP1, PRKD1, SGK1, SGK2, GPLD1, PTGER4, PTGFR, RTEL1, CAMK2D, CHRNA7, CXCR4, LPAR3, ATP2C2, P2RY2, TTPA, ATP6V0A4, S1PR3, KCNJ2, FGF21, GCKR, NOS3, FZD9, PDX1, GCG, SGCZ, BMP6, NELL2, MLXIPL, P2RX5, DLG4, TRPV5,…	968	833	16792	1.24949	1	0.557568	0.542806
GOTERM_BP_ALL	GO:0046395~carboxylic acid catabolic process	18	1.43084	0.0558079	OAT, HGD, NOS3, IRS1, GLS2, AADAT, AMT, TWIST1, MAT1A, RENBP, ASRGL1, ALDH5A1, ACADL, DDAH2, EHHADH, TDH, LPIN1, SLC27A2	968	194	16792	1.60953	1	0.560526	0.545686
GOTERM_BP_ALL	GO:0045669~positive regulation of osteoblast differentiation	8	0.63593	0.0559471	BMP4, IFITM1, FAM20C, PRKD1, IGF1, BMPR1B, RUNX2, BMP6	968	60	16792	2.31295	1	0.56113	0.546274
GOTERM_BP_ALL	GO:0006469~negative regulation of protein kinase activity	21	1.66932	0.0561014	CDKN1A, DUSP2, SPRY4, DAB2IP, PPM1E, DUSP9, SORL1, SOCS2, BMP4, RGS4, SPRED1, TAOK3, LRRTM3, RTN4RL1, CAMK2N1, PKIA, CHORDC1, AIDA, PKIG, TRIB2, SOCS5	968	237	16792	1.53709	1	0.561581	0.546713
GOTERM_BP_ALL	GO:0045762~positive regulation of adenylate cyclase activity	7	0.556439	0.0561502	GNAL, VIPR2, ADORA2B, ADRB1, ADRB2, ADCY1, CAP2	968	48	16792	2.52979	1	0.561581	0.546713
GOTERM_BP_ALL	GO:0002009~morphogenesis of an epithelium	40	3.17965	0.0566303	SEMA3C, PLXND1, LEF1, WNK4, TWIST1, FMN1, HOXA11, PAK1, SOX18, PSMD5, RDH10, GPC3, HESX1, HES1, SOX8, SOX9, PITX2, CEP290, TGM3, C5ORF42, FZD2, FZD4, MST1, MAGI2, PDX1, FUZ, KLHL3, FOXN4, TBX5, PAX2, NFATC4, BMP4, FRAS1, SMO, WT1, TMEM79, BCL2, SNAI1, DCHS1, PHLDB2	968	521	16792	1.33183	1	0.565586	0.550612
GOTERM_BP_ALL	GO:0006935~chemotaxis	42	3.33863	0.0568514	ROBO3, SEMA3C, PLXND1, PLGRKT, LEF1, SEMA3B, NRXN3, CXCR4, PLD1, EFNA5, PLA2G7, RELN, ALCAM, DPYSL4, GPNMB, KIF5C, CCR4, ATOH1, SEMA6B, VAV3, EPHA5, CMTM8, ANGPT2, CAMK1D, EDN2, UNC5A, PDE4D, SWAP70, MST1, ETV1, UNC5C, PARVA, ANK3, SEMA4G, VAX1, BMP4, IL23A, KIF26A, PRKD1, PLP2, BMPR1B, RNF165	968	552	16792	1.31989	1	0.566997	0.551986
GOTERM_BP_ALL	GO:0051222~positive regulation of protein transport	36	2.86169	0.0570518	GPR27, PTGER4, TENM1, NLGN2, GLS2, TWIST1, NOD2, RASGRP1, C1QTNF3, HES1, TNFRSF14, CEP290, RPH3AL, MYBPC1, RBPMS, CADM1, SPHK1, OR51E2, ELMOD1, PDX1, GCG, IGF1, ANK3, SORL1, BMP6, SULF2, BMP4, NUP93, SMO, RFX6, IL23A, TNFSF4, GHRL, RHOU, GPLD1, TLR3	968	460	16792	1.3576	1	0.567101	0.552087
GOTERM_BP_ALL	GO:0006164~purine nucleotide biosynthetic process	22	1.74881	0.0572047	ABCA1, GUCY1B3, VIPR2, CALCRL, NOS3, APLP1, AK3, HTR2C, GCG, ADRB1, ADCY1, AKAP5, ADRB2, NME5, ADRA2A, PAPSS1, GNAL, OAS1, ADORA2B, RLN2, ATP6V0A4, CAP2	968	252	16792	1.51443	1	0.567101	0.552087
GOTERM_BP_ALL	GO:2000027~regulation of organ morphogenesis	22	1.74881	0.0572047	FZD2, FZD4, MAGI2, TWIST1, TBX5, PAX2, RUNX2, HOXA11, SULF2, BMP4, SMO, WT1, BASP1, PSMD5, RNF207, BCL2, AMTN, GPC3, SNAI2, HES1, SOX8, SOX9	968	252	16792	1.51443	1	0.567101	0.552087
GOTERM_BP_ALL	GO:1902992~negative regulation of amyloid precursor protein catabolic process	3	0.238474	0.057341	HAP1, CLU, SORL1	968	7	16792	7.43447	1	0.567101	0.552087
GOTERM_BP_ALL	GO:0003190~atrioventricular valve formation	3	0.238474	0.057341	OLFM1, HEY1, DCHS1	968	7	16792	7.43447	1	0.567101	0.552087
GOTERM_BP_ALL	GO:0003321~positive regulation of blood pressure by epinephrine-norepinephrine	3	0.238474	0.057341	PDE4D, ADRB1, ADRA1A	968	7	16792	7.43447	1	0.567101	0.552087
GOTERM_BP_ALL	GO:0007269~neurotransmitter secretion	14	1.11288	0.0575822	SYT4, UNC13C, SYT3, RPH3AL, GRIK5, NRXN3, SLC30A1, LIN7A, SYT13, SYN2, PARK2, SYTL2, RIMS1, PCLO	968	139	16792	1.74719	1	0.567904	0.552869
GOTERM_BP_ALL	GO:0099643~signal release from synapse	14	1.11288	0.0575822	SYT4, UNC13C, SYT3, RPH3AL, GRIK5, NRXN3, SLC30A1, LIN7A, SYT13, SYN2, PARK2, SYTL2, RIMS1, PCLO	968	139	16792	1.74719	1	0.567904	0.552869
GOTERM_BP_ALL	GO:1901605~alpha-amino acid metabolic process	18	1.43084	0.0580174	DMGDH, OAT, HGD, NOS3, GLS2, AADAT, GFPT2, DNMT3A, AMT, MAT1A, NMNAT2, ASRGL1, ASS1, DHFRP1, ALDH5A1, DDAH2, TDH, GGT1	968	195	16792	1.60127	1	0.570612	0.555505
GOTERM_BP_ALL	GO:0001763~morphogenesis of a branching structure	18	1.43084	0.0580174	SEMA3C, PLXND1, LEF1, PAX2, HOXA11, NFATC4, BMP4, PAK1, SMO, WT1, RDH10, BCL2, GPC3, SNAI2, DCHS1, SOX8, SOX9, PITX2	968	195	16792	1.60127	1	0.570612	0.555505
GOTERM_BP_ALL	GO:0048469~cell maturation	15	1.19237	0.0581812	CDKN1A, EPAS1, RFX3, RUNX2, TUBB8, SOX18, ID2, FEV, TMEM79, PLP1, BCL2, FAM20C, HES1, SOX8, AGRN	968	153	16792	1.7007	1	0.571431	0.556302
GOTERM_BP_ALL	GO:0010001~glial cell differentiation	17	1.35135	0.0583289	EMX1, DLX1, SERPINE2, LEF1, CXCR4, CLU, PAX2, RNF112, DAB1, RELN, SMO, ID2, PLP1, HES1, SOX8, SOX9, BOK	968	181	16792	1.62929	1	0.572037	0.556892
GOTERM_BP_ALL	GO:0031497~chromatin assembly	16	1.27186	0.058404	CENPV, HIST1H2BJ, HIST1H2BK, NAP1L3, HIST2H2BF, HIST2H2BE, HIST2H2BD, HIST2H4A, HIST4H4, HIST1H4H, HIST1H3H, SOX9, HIST1H2BG, CENPQ, HIST1H2BD, HIST1H1C	968	167	16792	1.662	1	0.572037	0.556892
GOTERM_BP_ALL	GO:0043067~regulation of programmed cell death	96	7.63116	0.0585064	CDKN1A, CSRNP3, RASGRF2, GRIK5, GRIK2, CLU, PARK2, IFIT2, FAM134B, CASP10, MDK, RASSF6, TNFSF10, NEFL, SOX8, SOX9, CTSC, BOK, MAP3K5, VAV3, CAMK1D, DAPK1, IGFBP3, SPHK1, MST1, FOXL2, UNC5C, NME5, PRLR, PAX2, PIAS1, ARHGAP10, TOX3, SMO, DDAH2, COL4A3, IRF7, TXNIP, ATF5, SGK1, CRYAB, SGK2, GPLD1, TLR3, ARHGEF6, DLX1, PTGFR, SP100, CAMK2D, GLS2, LEF1, AGAP2, TWIST1, NOD1, NOD2, MALT1, SOCS2, SYCE3, …	968	1413	16792	1.17857	1	0.57225	0.5571
GOTERM_BP_ALL	GO:0019221~cytokine-mediated signaling pathway	42	3.33863	0.0593247	CAMK2B, IFITM1, SP100, IL1RN, CAMK2D, IFITM2, NLRC5, CXCR4, IFI35, PARK2, IFIT2, OASL, SOCS2, LRRTM3, PSMD5, LEPR, IL36RN, TNFRSF14, GBP2, FCGR1A, GBP1, CCR4, TRIM22, HLA-DPA1, SOCS5, EDN2, IL1R2, SPHK1, HLA-B, HLA-C, OSMR, HLA-F, PRLR, PIAS1, OAS1, RTN4RL1, TNFSF4, PXDN, IRF7, CDIP1, FAS, PLP2	968	554	16792	1.31512	1	0.575832	0.560587
GOTERM_BP_ALL	GO:0030501~positive regulation of bone mineralization	6	0.476948	0.0593337	BMP4, FZD9, FAM20C, ADRB2, BMPR1B, BMP6	968	37	16792	2.81304	1	0.575832	0.560587
GOTERM_BP_ALL	GO:0014014~negative regulation of gliogenesis	6	0.476948	0.0593337	DLX1, DAB1, TERT, ID2, C16ORF45, HES1	968	37	16792	2.81304	1	0.575832	0.560587
GOTERM_BP_ALL	GO:0060412~ventricular septum morphogenesis	6	0.476948	0.0593337	BMP4, FZD2, HEY1, ID2, HES1, PITX2	968	37	16792	2.81304	1	0.575832	0.560587
GOTERM_BP_ALL	GO:0009065~glutamine family amino acid catabolic process	5	0.397456	0.0595213	OAT, DDAH2, GLS2, NOS3, ASRGL1	968	26	16792	3.33598	1	0.575832	0.560587
GOTERM_BP_ALL	GO:0046633~alpha-beta T cell proliferation	5	0.397456	0.0595213	ELF4, IL23A, TNFSF4, TNFRSF14, RASAL3	968	26	16792	3.33598	1	0.575832	0.560587
GOTERM_BP_ALL	GO:0001958~endochondral ossification	5	0.397456	0.0595213	BMP4, MMP16, FGFR3, RUNX2, BMP6	968	26	16792	3.33598	1	0.575832	0.560587
GOTERM_BP_ALL	GO:0036075~replacement ossification	5	0.397456	0.0595213	BMP4, MMP16, FGFR3, RUNX2, BMP6	968	26	16792	3.33598	1	0.575832	0.560587
GOTERM_BP_ALL	GO:2001234~negative regulation of apoptotic signaling pathway	19	1.51033	0.0596896	IVNS1ABP, DAPK1, NOS3, EYA2, PDX1, FZD9, AGAP2, GCG, IGF1, NME5, CLU, PARK2, BMP4, TERT, TNFSF10, BCL2, SNAI1, FAS, SNAI2	968	210	16792	1.5695	1	0.576674	0.561407
GOTERM_BP_ALL	GO:1903557~positive regulation of tumor necrosis factor superfamily cytokine production	8	0.63593	0.0602074	IL23A, TWIST1, NOD1, NOD2, CLU, RASGRP1, TLR3, NFATC4	968	61	16792	2.27503	1	0.577747	0.562451
GOTERM_BP_ALL	GO:0031281~positive regulation of cyclase activity	8	0.63593	0.0602074	GNAL, VIPR2, ADORA2B, NOS3, ADRB1, ADRB2, ADCY1, CAP2	968	61	16792	2.27503	1	0.577747	0.562451
GOTERM_BP_ALL	GO:0051349~positive regulation of lyase activity	8	0.63593	0.0602074	GNAL, VIPR2, ADORA2B, NOS3, ADRB1, ADRB2, ADCY1, CAP2	968	61	16792	2.27503	1	0.577747	0.562451
GOTERM_BP_ALL	GO:0060393~regulation of pathway-restricted SMAD protein phosphorylation	8	0.63593	0.0602074	BMP4, RBPMS, BMP8B, PMEPA1, INHBB, LDLRAD4, BMP6, INHBE	968	61	16792	2.27503	1	0.577747	0.562451
GOTERM_BP_ALL	GO:0006027~glycosaminoglycan catabolic process	8	0.63593	0.0602074	BCAN, PGLYRP2, SDC2, GPC3, SDC1, HPSE, AGRN, HSPG2	968	61	16792	2.27503	1	0.577747	0.562451
GOTERM_BP_ALL	GO:0030307~positive regulation of cell growth	15	1.19237	0.0607759	SYT4, SYT3, SLC44A4, CPNE5, SPHK1, LEF1, FN1, ACSL4, LPAR3, IGF1, EFNA5, PARK2, RIMS1, MAP1B, BCL2	968	154	16792	1.68965	1	0.577998	0.562695
GOTERM_BP_ALL	GO:0072077~renal vesicle morphogenesis	4	0.317965	0.0608182	BMP4, SMO, FMN1, PAX2	968	16	16792	4.33678	1	0.577998	0.562695
GOTERM_BP_ALL	GO:0060219~camera-type eye photoreceptor cell differentiation	4	0.317965	0.0608182	CABP4, SOX8, SOX9, SDK2	968	16	16792	4.33678	1	0.577998	0.562695
GOTERM_BP_ALL	GO:0055119~relaxation of cardiac muscle	4	0.317965	0.0608182	CAMK2D, PDE4D, ATP1B1, KCNJ2	968	16	16792	4.33678	1	0.577998	0.562695
GOTERM_BP_ALL	GO:0003323~type B pancreatic cell development	4	0.317965	0.0608182	BMP4, SMO, RFX3, BMP6	968	16	16792	4.33678	1	0.577998	0.562695
GOTERM_BP_ALL	GO:0030277~maintenance of gastrointestinal epithelium	4	0.317965	0.0608182	TFF1, SOX9, NOD2, MUC4	968	16	16792	4.33678	1	0.577998	0.562695
GOTERM_BP_ALL	GO:0072234~metanephric nephron tubule development	4	0.317965	0.0608182	HES1, SOX8, SOX9, PAX2	968	16	16792	4.33678	1	0.577998	0.562695
GOTERM_BP_ALL	GO:0050770~regulation of axonogenesis	16	1.27186	0.0608847	SEMA6B, SEMA3C, PLXND1, SEMA3B, FN1, LRP4, LPAR3, SEMA4G, EFNA5, SSH3, OLFM1, DAB1, MAP1B, NEFL, FGF13, SPG20	968	168	16792	1.65211	1	0.577998	0.562695
GOTERM_BP_ALL	GO:0097191~extrinsic apoptotic signaling pathway	20	1.58983	0.0610797	SP100, SORT1, DAPK1, NOS3, EYA2, DAB2IP, AGAP2, IGF1, BMP4, KITLG, TERT, CASP10, TNFSF10, BCL2, FAS, SNAI2, BMPR1B, FGFR3, TLR3, BOK	968	225	16792	1.54197	1	0.579074	0.563743
GOTERM_BP_ALL	GO:0090100~positive regulation of transmembrane receptor protein serine/threonine kinase signaling pathway	11	0.874404	0.0619532	NUP93, BMP4, LRG1, RBPMS, GPC3, BMP8B, HES1, INHBB, BMP6, INHBE, RNF165	968	100	16792	1.90818	1	0.583369	0.567924
GOTERM_BP_ALL	GO:0019233~sensory perception of pain	9	0.715421	0.0620398	FAM134B, NLGN2, LXN, KCND2, NMU, OPRK1, BDKRB1, ASIC3, SCN1A	968	74	16792	2.10978	1	0.583369	0.567924
GOTERM_BP_ALL	GO:0055117~regulation of cardiac muscle contraction	9	0.715421	0.0620398	CAMK2D, PDE4D, RNF207, CTNNA3, ATP1B1, FGF13, ADRA1A, DSC2, KCNJ2	968	74	16792	2.10978	1	0.583369	0.567924
GOTERM_BP_ALL	GO:0021766~hippocampus development	9	0.715421	0.0620398	EPHA5, DLX1, BCAN, RELN, SMO, MDK, LEF1, NEFL, FGF13	968	74	16792	2.10978	1	0.583369	0.567924
GOTERM_BP_ALL	GO:0045862~positive regulation of proteolysis	29	2.30525	0.0620469	PLGRKT, NOD1, ANTXR1, CLU, PARK2, IFI16, PSMD5, RNF217, TNFSF10, CTSC, BOK, SOCS5, MAP3K5, DAPK1, PLK2, DAB2IP, FN1, FOXL2, PCOLCE, ADRA2A, PIAS1, RNF125, SEMG2, ASTL, COL4A3, SEMG1, FAS, TRIB2, GPLD1	968	358	16792	1.40521	1	0.583369	0.567924
GOTERM_BP_ALL	GO:0051345~positive regulation of hydrolase activity	65	5.16693	0.0621106	ARHGAP9, DOCK3, IRS1, RASGRF2, RASGRF1, ARHGDIG, ADRA1A, ANTXR1, SYDE2, RGS4, PREX2, RGS5, RINL, RGS1, TNFSF10, NEFL, MCF2L2, BOK, MAP3K5, VAV3, PLEKHG4, DAPK1, MAGI2, DENND2A, PLEKHG6, ELMOD1, FOXL2, PCOLCE, ATP1B1, ARHGAP10, PLSCR1, COL4A3, CDC42EP3, PRKD1, PLCB2, GPLD1, RAPGEF4, ARHGEF6, CAMK2B, SHC2, CAMK2D, ARHGEF25, RGS16, AGAP2, NOD1, ADRB1, RASAL3, RASGRP1, ARHGAP21, ARHGAP20, IFI16, PLEK…	968	917	16792	1.22962	1	0.583369	0.567924
GOTERM_BP_ALL	GO:0042063~gliogenesis	21	1.66932	0.0622238	EMX1, DLX1, SERPINE2, LEF1, DAB2IP, CXCR4, APCDD1, CLU, PAX2, RNF112, DAB1, RELN, TERT, SMO, ID2, PLP1, C16ORF45, HES1, SOX8, SOX9, BOK	968	240	16792	1.51787	1	0.583369	0.567924
GOTERM_BP_ALL	GO:0045926~negative regulation of growth	21	1.66932	0.0622238	SEMA6B, CDKN1A, SEMA3C, SERPINE2, SEMA3B, EAF2, ADRB1, SEMA4G, ADRB2, TBX5, BMP4, WT1, MT1F, BCL2, GPC3, BDKRB1, FGF13, CRYAB, FGFR3, SIPA1, SPG20	968	240	16792	1.51787	1	0.583369	0.567924
GOTERM_BP_ALL	GO:0071901~negative regulation of protein serine/threonine kinase activity	13	1.03339	0.062272	CDKN1A, DUSP2, SPRY4, DAB2IP, DUSP9, SORL1, BMP4, RGS4, SPRED1, PKIA, CHORDC1, AIDA, PKIG	968	127	16792	1.77569	1	0.583369	0.567924
GOTERM_BP_ALL	GO:0002376~immune system process	160	12.7186	0.0624363	IFITM1, IL1RN, PGLYRP2, IFITM2, WIPF3, ITGA2B, IFI35, AHR, CLU, IFIT2, HERC5, HOXA9, ALCAM, PSMD5, RGS1, TNFSF10, LEPR, SIRPA, SOX9, PITX2, SLC16A3, SH3GL2, TRIM22, MAP3K5, EOMES, DAPK1, SWAP70, IL1R2, IGFBP2, HLA-B, AP1B1, HLA-C, ATP11C, HLA-F, ATP1B1, PGC, PRLR, RUNX2, OSCAR, PIAS1, SLC9B2, PROCR, RNF125, SLPI, IL23A, CD8A, C19ORF66, HIST1H2BG, PRKD1, GPLD1, HIST1H2BD, CFD, EPAS1, CHRNA7, KLK3,…	968	2465	16792	1.12598	1	0.583557	0.568107
GOTERM_BP_ALL	GO:1903524~positive regulation of blood circulation	10	0.794913	0.0624565	EDN2, NOS3, CHRNA7, PDE4D, RNF207, OR51E2, SLC1A1, ADRB1, ADRA2C, ADRA1A	968	87	16792	1.99392	1	0.583557	0.568107
GOTERM_BP_ALL	GO:0001505~regulation of neurotransmitter levels	18	1.43084	0.0626163	SYT4, UNC13C, SYT3, RPH3AL, SLC44A4, GRIK5, NRXN3, SLC30A1, LIN7A, SYT13, SYN2, SLC6A3, PARK2, SYTL2, RIMS1, ALDH5A1, PCLO, PRIMA1	968	197	16792	1.58501	1	0.584281	0.568812
GOTERM_BP_ALL	GO:1990138~neuron projection extension	14	1.11288	0.0630938	SEMA6B, EMX1, SYT4, SYT3, CPNE5, SEMA3C, PLXND1, SEMA3B, FN1, SEMA4G, PARK2, RIMS1, ALCAM, MAP1B	968	141	16792	1.72241	1	0.587965	0.572398
GOTERM_BP_ALL	GO:0071241~cellular response to inorganic substance	15	1.19237	0.0634475	SPAG16, GUCY1B3, CAMK2D, AKR1C3, ANK3, ADCY1, BMP6, PARK2, CACNA1H, NFATC4, ID2, TNFSF4, MT1F, FAS, GPLD1	968	155	16792	1.67875	1	0.589006	0.573412
GOTERM_BP_ALL	GO:0031667~response to nutrient levels	32	2.54372	0.0634544	CDKN1A, DAPL1, CHRNA7, HTR2C, ADRB1, ADRB2, NOD2, FSTL1, PCSK1N, IFI16, TTPA, PITX2, FADS1, PDK2, FGF21, ABCA1, NQO1, SLC6A19, IGFBP2, DNMT3A, PDX1, AKR1C3, ACSL4, GCG, INHBB, DNAJC15, PAX2, ASS1, BCL2, SNAI2, GHRL, DSC2	968	404	16792	1.37403	1	0.589006	0.573412
GOTERM_BP_ALL	GO:0006887~exocytosis	32	2.54372	0.0634544	CFD, GRIK5, ITGA2B, LIN7A, RASGRP1, CLU, PARK2, CACNA1I, POTEKP, RIMS1, PAK1, PCLO, QSOX1, SYT4, UNC13C, RPH3AL, SYT3, FN1, IGF1, SYT13, ANK1, ADRA2A, F5, SYTL2, RAB31, TRPV6, ADORA2B, TMEM79, SDC1, HAP1, ZP3, RAPGEF4	968	404	16792	1.37403	1	0.589006	0.573412
GOTERM_BP_ALL	GO:0007507~heart development	39	3.10016	0.0638634	CAMK2D, CALCRL, SEMA3C, PLXND1, TWIST1, ADRA1A, HEY1, SOX18, PPP1R13L, ADAMTS1, BASP1, GPC3, HES1, SOX9, PITX2, C5ORF42, EOMES, FZD2, NEBL, AP1B1, KCNAB1, FOXN4, PARVA, IGF1, TBX5, SGCZ, NFATC4, BMP4, OLFM1, SMO, WT1, ID2, RNF207, ID1, SNAI1, ID3, SNAI2, DCHS1, OBSL1	968	511	16792	1.32395	1	0.592029	0.576355
GOTERM_BP_ALL	GO:0030072~peptide hormone secretion	21	1.66932	0.0643637	GPR27, EPHA5, IL1RN, NLGN2, IRS1, PDX1, RFX3, HTR2C, INHBB, GCG, ADRA2C, EFNA5, PARK2, ADRA2A, PCLO, RFX6, FAM3B, FAM3D, GHRL, GPLD1, RAPGEF4	968	241	16792	1.51157	1	0.595889	0.580112
GOTERM_BP_ALL	GO:0060395~SMAD protein signal transduction	8	0.63593	0.0646613	NUP93, BMP4, ATOH8, MAGI2, BMP8B, INHBB, BMP6, INHBE	968	62	16792	2.23834	1	0.596312	0.580525
GOTERM_BP_ALL	GO:0060389~pathway-restricted SMAD protein phosphorylation	8	0.63593	0.0646613	BMP4, RBPMS, BMP8B, PMEPA1, INHBB, LDLRAD4, BMP6, INHBE	968	62	16792	2.23834	1	0.596312	0.580525
GOTERM_BP_ALL	GO:0048708~astrocyte differentiation	8	0.63593	0.0646613	DAB1, SMO, SERPINE2, ID2, PLP1, HES1, SOX8, SOX9	968	62	16792	2.23834	1	0.596312	0.580525
GOTERM_BP_ALL	GO:0046189~phenol-containing compound biosynthetic process	6	0.476948	0.0652306	DDC, SLC45A2, TRPC1, TYRP1, SLC24A5, SLC6A3	968	38	16792	2.73902	1	0.599938	0.584054
GOTERM_BP_ALL	GO:0046676~negative regulation of insulin secretion	6	0.476948	0.0652306	IRS1, INHBB, GHRL, FAM3D, ADRA2A, PARK2	968	38	16792	2.73902	1	0.599938	0.584054
GOTERM_BP_ALL	GO:0032640~tumor necrosis factor production	11	0.874404	0.0653925	GPNMB, IL23A, CHRNA7, TWIST1, NOD1, GHRL, NOD2, CLU, RASGRP1, TLR3, NFATC4	968	101	16792	1.88929	1	0.599938	0.584054
GOTERM_BP_ALL	GO:0007270~neuron-neuron synaptic transmission	11	0.874404	0.0653925	RELN, NLGN2, GRIK5, TMOD2, GRIK2, HAP1, ADRA1A, SLC6A3, GABRG2, CDH8, PARK2	968	101	16792	1.88929	1	0.599938	0.584054
GOTERM_BP_ALL	GO:0032651~regulation of interleukin-1 beta production	7	0.556439	0.0661154	IFI16, CHRNA7, SPHK1, NOD1, GHRL, S1PR3, NOD2	968	50	16792	2.4286	1	0.605752	0.589714
GOTERM_BP_ALL	GO:0003073~regulation of systemic arterial blood pressure	10	0.794913	0.0661968	KCNK6, EDN2, NOS3, CHRNA7, PDE4D, OR51E2, ADRB1, ADRB2, ADRA1A, NCALD	968	88	16792	1.97126	1	0.605752	0.589714
GOTERM_BP_ALL	GO:0032787~monocarboxylic acid metabolic process	42	3.33863	0.066686	HPGD, IRS1, FAXDC2, ACSM1, TYRP1, TWIST1, MSMO1, FADS2, UGT8, ACADL, RDH10, DLAT, GGT1, PIBF1, SLC16A3, FADS1, PDK2, UGT2B10, GGT6, EDN2, ELOVL4, ELOVL5, ELOVL2, ELOVL3, SCD5, AKR1C3, AMT, ACSL4, IGF1, CYP4F8, SLC5A6, MLXIPL, ALDH5A1, NPC1, EHHADH, GSTA1, PLP1, UGT2B4, CYP2E1, LPIN1, SLC27A2, MGLL	968	559	16792	1.30336	1	0.606765	0.590701
GOTERM_BP_ALL	GO:0031069~hair follicle morphogenesis	5	0.397456	0.0668202	SMO, TMEM79, BCL2, SNAI1, TGM3	968	27	16792	3.21243	1	0.606765	0.590701
GOTERM_BP_ALL	GO:0009595~detection of biotic stimulus	5	0.397456	0.0668202	PGLYRP2, SMO, HLA-B, NOD1, NOD2	968	27	16792	3.21243	1	0.606765	0.590701
GOTERM_BP_ALL	GO:0043267~negative regulation of potassium ion transport	5	0.397456	0.0668202	KCNH2, NOS3, STK39, KCNAB1, ANK3	968	27	16792	3.21243	1	0.606765	0.590701
GOTERM_BP_ALL	GO:0006688~glycosphingolipid biosynthetic process	5	0.397456	0.0668202	UGT8, ST6GALNAC1, ST8SIA4, ST3GAL6, A4GALT	968	27	16792	3.21243	1	0.606765	0.590701
GOTERM_BP_ALL	GO:0035418~protein localization to synapse	5	0.397456	0.0668202	RELN, NLGN2, PCLO, DLG4, SHANK1	968	27	16792	3.21243	1	0.606765	0.590701
GOTERM_BP_ALL	GO:0032270~positive regulation of cellular protein metabolic process	96	7.63116	0.0669924	TENM1, CDKN1A, HTR2C, ADRA1A, CLU, ANTXR1, PARK2, RBM3, PSMD5, TNFSF10, SOX9, CTSC, BOK, MAP3K5, STRADA, DAPK1, IGFBP3, SPHK1, MAGI2, FOXL2, PCOLCE, ADRA2C, DUSP9, PRLR, ADRA2A, PIAS1, GPRC5B, RNF125, ASTL, ADORA2B, IL23A, BANK1, COL4A3, PRR16, NHLRC1, PRKD1, ZP3, TRIB2, GPLD1, TLR3, SHC2, CAMK2D, PLGRKT, CHRNA7, CXCR4, LRP4, LPAR3, NOD1, ADRB2, ADCY1, NOD2, EFNA5, RASGRP1, MALT1, PIK3R5, PAK1, R…	968	1420	16792	1.17276	1	0.607552	0.591467
GOTERM_BP_ALL	GO:0031325~positive regulation of cellular metabolic process	182	14.4674	0.0673774	VIPR2, IRS1, AHR, CLU, ANTXR1, IKZF4, PARK2, HOXA11, HOXA10, SOX18, PSMD5, TNFSF10, SOX8, SOX9, PITX2, MAP3K5, EOMES, DAPK1, IGFBP3, MAGI2, RFX3, EBF2, PCOLCE, PRLR, RUNX2, PIAS1, RNF125, MAF, RFX6, ASTL, SMO, IL23A, COL4A3, PRR16, NHLRC1, ZNF711, PRKD1, ATF5, TRIB2, GPLD1, HOXB5, RTEL1, SHC2, CALCRL, PLGRKT, EPAS1, CHRNA7, AGAP2, TWIST1, LPAR3, ADRB1, ADRB2, EFNA5, RASGRP1, MED12L, GLIS2, PIK3R5…	968	2839	16792	1.11207	1	0.610264	0.594107
GOTERM_BP_ALL	GO:0051338~regulation of transferase activity	67	5.32591	0.0680824	TENM1, CDKN1A, IRS1, CLU, PARK2, RGS4, HERC5, SPRED1, LRRTM3, PSMD5, CHORDC1, MAP3K5, VAV3, DUSP2, STRADA, MST1, ADRA2C, DUSP9, PRLR, ADRA2A, GPRC5B, ADORA2B, RTN4RL1, IL23A, AIDA, ZP3, TRIB2, TLR3, SHC2, CHRNA7, NLRC5, CXCR4, LPAR3, NOD1, ADRB2, ADCY1, NOD2, EFNA5, RASGRP1, PPM1E, MALT1, PIK3R5, SOCS2, PAK1, RELN, CAMK2N1, S1PR2, MAGEC2, PIBF1, SOCS5, GCKR, FZD4, SPRY4, DAB2IP, GCG, IGF1, SORL1,…	968	955	16792	1.21702	1	0.615864	0.599559
GOTERM_BP_ALL	GO:0007420~brain development	50	3.97456	0.0687575	SPEF2, SERPINE2, SLC6A3, BASP1, MDK, NEFL, PITX2, CEP290, BOK, EOMES, EPHA5, EMX1, SLC6A17, SPHK1, UNC5C, KCNAB1, NME5, UCHL5, PAX2, BCAN, SMO, TRNP1, HAP1, ATF5, DLX1, FOXG1, LEF1, VCX, RELN, HESX1, HES1, CTNNA2, CCDC141, ATOH1, C5ORF42, SYT4, CADM1, FZD4, DAB2IP, VAX1, BMP4, DAB1, ID2, ID1, BCL2, PLP1, C16ORF45, FAS, FGF13, MDGA1	968	684	16792	1.26806	1	0.619779	0.60337
GOTERM_BP_ALL	GO:0005996~monosaccharide metabolic process	21	1.66932	0.0687946	GCKR, IRS1, RPE, MST1, FUCA2, PDX1, GCG, IGF1, FUOM, FUT1, PARK2, FUT3, C1QTNF3, ALDH5A1, OAS1, CHST15, LEPR, GHRL, DLAT, GPLD1, PDK2	968	243	16792	1.49913	1	0.619779	0.60337
GOTERM_BP_ALL	GO:0050714~positive regulation of protein secretion	19	1.51033	0.0689415	GPR27, PTGER4, RPH3AL, NLGN2, CADM1, OR51E2, PDX1, TWIST1, GCG, IGF1, NOD2, RASGRP1, BMP6, C1QTNF3, RFX6, TNFSF4, GHRL, TNFRSF14, GPLD1	968	214	16792	1.54016	1	0.619779	0.60337
GOTERM_BP_ALL	GO:0050905~neuromuscular process	11	0.874404	0.0689516	NLGN2, GRIN3A, DLG4, NEFL, MYO7A, CTNNA2, SLC6A3, PARK2, SHANK1, SCN1A, SPG20	968	102	16792	1.87077	1	0.619779	0.60337
GOTERM_BP_ALL	GO:0021761~limbic system development	11	0.874404	0.0689516	EPHA5, DLX1, BCAN, RELN, SMO, MDK, LEF1, NEFL, HAP1, FGF13, PITX2	968	102	16792	1.87077	1	0.619779	0.60337
GOTERM_BP_ALL	GO:0032652~regulation of interleukin-1 production	8	0.63593	0.0693095	IFI16, CHRNA7, IL1R2, SPHK1, NOD1, GHRL, S1PR3, NOD2	968	63	16792	2.20281	1	0.621423	0.604971
GOTERM_BP_ALL	GO:0003281~ventricular septum development	8	0.63593	0.0693095	BMP4, FZD2, HEY1, ID2, HES1, PITX2, TBX5, C5ORF42	968	63	16792	2.20281	1	0.621423	0.604971
GOTERM_BP_ALL	GO:0040013~negative regulation of locomotion	22	1.74881	0.0697188	SEMA6B, PTGER4, IFITM1, SP100, ANGPT2, SEMA3C, IGFBP3, MAGI2, SEMA3B, DAB2IP, WAS, FUZ, LDLRAD4, SEMA4G, MCC, TBX5, SEMG2, SEMG1, BCL2, C16ORF45, GHRL, PHLDB2	968	258	16792	1.47921	1	0.624304	0.607776
GOTERM_BP_ALL	GO:1903901~negative regulation of viral life cycle	10	0.794913	0.0700752	SP100, IFITM1, PLSCR1, IFITM2, IFI16, OAS1, SLPI, C19ORF66, PARK2, OASL	968	89	16792	1.94911	1	0.624534	0.608
GOTERM_BP_ALL	GO:0010976~positive regulation of neuron projection development	20	1.58983	0.0701378	CAMK2B, SYT4, SYT3, CAMK1D, CPNE5, MAGI2, DAB2IP, FN1, LPAR3, EFNA5, PARK2, RIMS1, GPRC5B, RELN, MAP1B, NEFL, PRKD1, OBSL1, EPHA3, SHANK1	968	229	16792	1.51503	1	0.624534	0.608
GOTERM_BP_ALL	GO:0090066~regulation of anatomical structure size	37	2.94118	0.070311	TENM1, SEMA3C, PLXND1, SEMA3B, WIPF3, WAS, LPAR3, ADRB1, FMN1, ADRB2, EFNA5, ADRA1A, P2RY2, NEFL, SEMA6B, VAV3, KIRREL, EDN2, NOS3, SWAP70, TMOD2, FN1, NEB, SEMA4G, ADRA2C, SSH3, PAX2, ADRA2A, ACTA2, OLFM1, ADORA2B, MAP1B, TMSB15B, CDC42EP3, PRR16, FGF13, SPG20	968	484	16792	1.32612	1	0.624534	0.608
GOTERM_BP_ALL	GO:0048709~oligodendrocyte differentiation	9	0.715421	0.0703573	DLX1, ID2, PLP1, CXCR4, HES1, SOX8, SOX9, CLU, BOK	968	76	16792	2.05426	1	0.624534	0.608
GOTERM_BP_ALL	GO:0032268~regulation of cellular protein metabolic process	152	12.0827	0.0705687	SERPINE2, ULK4, LDLRAD4, FRY, CLU, ANTXR1, PARK2, RGS4, HERC5, PSMD5, PPP4R4, CHORDC1, TNFSF10, SOX9, MAP3K5, DAPK1, SWAP70, IGFBP3, IL1R2, MAGI2, PCOLCE, PRLR, PIAS1, RNF125, ASTL, SLPI, IL23A, COL4A3, PRR16, NHLRC1, PRKD1, TRIB2, GPLD1, SHC2, LXN, PLGRKT, CHRNA7, STK39, TWIST1, LPAR3, ADRB2, EFNA5, RASGRP1, PIK3R5, SOCS2, PCSK1N, RNF217, TNFRSF14, MAGEC2, PIBF1, FGF21, SOCS5, KIRREL, RBPMS, AUT…	968	2346	16792	1.12394	1	0.624534	0.608
GOTERM_BP_ALL	GO:1902532~negative regulation of intracellular signal transduction	35	2.78219	0.0706173	SERPINE2, TWIST1, RASAL3, ADRA1A, CLU, PARK2, SOCS2, RGS4, C1QTNF3, SPRED1, LRRTM3, TNFAIP8L1, GBP1, PIBF1, SOCS5, IVNS1ABP, DUSP2, MAGI2, SPRY4, DAB2IP, PDX1, GCG, NME5, DUSP9, SORL1, BMP4, DAB1, TAOK3, RTN4RL1, BANK1, CNKSR3, BCL2, SNAI1, SNAI2, AIDA	968	454	16792	1.33733	1	0.624534	0.608
GOTERM_BP_ALL	GO:0060644~mammary gland epithelial cell differentiation	4	0.317965	0.0707999	SMO, ELF5, ID2, PRLR	968	17	16792	4.08167	1	0.624534	0.608
GOTERM_BP_ALL	GO:0006004~fucose metabolic process	4	0.317965	0.0707999	FUCA2, FUOM, FUT1, FUT3	968	17	16792	4.08167	1	0.624534	0.608
GOTERM_BP_ALL	GO:0060390~regulation of SMAD protein import into nucleus	4	0.317965	0.0707999	NUP93, BMP4, RBPMS, BMP6	968	17	16792	4.08167	1	0.624534	0.608
GOTERM_BP_ALL	GO:2000136~regulation of cell proliferation involved in heart morphogenesis	4	0.317965	0.0707999	BMP4, HES1, SOX9, TBX5	968	17	16792	4.08167	1	0.624534	0.608
GOTERM_BP_ALL	GO:0072087~renal vesicle development	4	0.317965	0.0707999	BMP4, SMO, FMN1, PAX2	968	17	16792	4.08167	1	0.624534	0.608
GOTERM_BP_ALL	GO:0016045~detection of bacterium	4	0.317965	0.0707999	PGLYRP2, HLA-B, NOD1, NOD2	968	17	16792	4.08167	1	0.624534	0.608
GOTERM_BP_ALL	GO:0048791~calcium ion-regulated exocytosis of neurotransmitter	6	0.476948	0.0714427	RIMS1, SYT4, SYT3, RPH3AL, SYT13, SYTL2	968	39	16792	2.66879	1	0.627757	0.611137
GOTERM_BP_ALL	GO:0032715~negative regulation of interleukin-6 production	6	0.476948	0.0714427	C1QTNF3, BANK1, CHRNA7, GHRL, IL36RN, SOCS5	968	39	16792	2.66879	1	0.627757	0.611137
GOTERM_BP_ALL	GO:0042306~regulation of protein import into nucleus	16	1.27186	0.0715189	CDKN1A, RBPMS, SPHK1, DAB2IP, IGF1, BMP6, SULF2, BMP4, NUP93, C1QTNF3, SMO, IL23A, PKIA, SNAI2, PKIG, TLR3	968	172	16792	1.61368	1	0.627757	0.611137
GOTERM_BP_ALL	GO:0007369~gastrulation	16	1.27186	0.0715189	EOMES, IL1RN, DUSP2, EYA2, LEF1, FN1, WNT8B, PAX2, HOXA11, BMP4, MMP15, ELF5, COL5A2, ATOH8, SNAI1, ITGA7	968	172	16792	1.61368	1	0.627757	0.611137
GOTERM_BP_ALL	GO:0010977~negative regulation of neuron projection development	13	1.03339	0.0716285	SEMA6B, SEMA3C, PLK2, SEMA3B, LRP4, SEMA4G, NFATC4, DNM3, DAB1, ID1, SPOCK1, FGF13, SPG20	968	130	16792	1.73471	1	0.627943	0.611318
GOTERM_BP_ALL	GO:0032609~interferon-gamma production	11	0.874404	0.0726314	EOMES, PGLYRP2, BTN3A1, IL23A, PDE4D, TNFSF4, IL36RN, ZP3, RASGRP1, TLR3, HLA-DPA1	968	103	16792	1.8526	1	0.63595	0.619113
GOTERM_BP_ALL	GO:0042886~amide transport	24	1.90779	0.0728474	GPR27, ABCA1, EPHA5, IL1RN, SLC15A2, NLGN2, IRS1, PDX1, RFX3, HTR2C, INHBB, GCG, ADRA2C, EFNA5, PARK2, ADRA2A, DISP1, PCLO, RFX6, FAM3B, FAM3D, GHRL, GPLD1, RAPGEF4	968	289	16792	1.44059	1	0.63637	0.619522
GOTERM_BP_ALL	GO:0048609~multicellular organismal reproductive process	56	4.45151	0.0728586	SPAG16, SPEF2, SERPINE2, RPL10L, WIPF3, HOXA11, CCT6B, HOXA10, TUBB8, HOXA9, ADAMTS1, SOX8, SOX9, GGT1, PAQR8, CCDC155, CNTD1, MST1, DNMT3A, ACSL4, FOXL2, NME5, PIAS1, MAK, TSSK4, ZP3, HPGD, CHRNA7, LHB, DNAH9, VCX, FUOM, SPATA6, SYCE3, STOX2, ADAM28, BRINP1, SOHLH2, ASZ1, ANGPT2, CADM1, FZD4, NOS3, OPRK1, INHBB, IGF1, GGN, BMP4, GJB2, KITLG, WT1, SEMG1, BCL2, GHRL, BMPR1B, DZIP1	968	783	16792	1.24066	1	0.63637	0.619522
GOTERM_BP_ALL	GO:0009152~purine ribonucleotide biosynthetic process	21	1.66932	0.0734293	ABCA1, GUCY1B3, VIPR2, CALCRL, NOS3, APLP1, AK3, HTR2C, GCG, ADRB1, ADCY1, AKAP5, ADRB2, NME5, ADRA2A, PAPSS1, GNAL, ADORA2B, RLN2, ATP6V0A4, CAP2	968	245	16792	1.48689	1	0.638905	0.62199
GOTERM_BP_ALL	GO:0097104~postsynaptic membrane assembly	3	0.238474	0.0735986	NLGN2, MAGI2, LRP4	968	8	16792	6.50517	1	0.638905	0.62199
GOTERM_BP_ALL	GO:0072050~S-shaped body morphogenesis	3	0.238474	0.0735986	BMP4, WT1, HES1	968	8	16792	6.50517	1	0.638905	0.62199
GOTERM_BP_ALL	GO:1904396~regulation of neuromuscular junction development	3	0.238474	0.0735986	FZD9, LRP4, AGRN	968	8	16792	6.50517	1	0.638905	0.62199
GOTERM_BP_ALL	GO:0030916~otic vesicle formation	3	0.238474	0.0735986	HESX1, SOX9, CEP290	968	8	16792	6.50517	1	0.638905	0.62199
GOTERM_BP_ALL	GO:0061035~regulation of cartilage development	8	0.63593	0.0741522	BMP4, MAF, SNAI2, SOX9, BMPR1B, RUNX2, BMP6, HOXA11	968	64	16792	2.16839	1	0.642123	0.625123
GOTERM_BP_ALL	GO:0046887~positive regulation of hormone secretion	12	0.953895	0.0741643	GPR27, C1QTNF3, NLGN2, RFX6, NMU, PDX1, GCG, INHBB, GHRL, FOXL2, GPLD1, BMP6	968	117	16792	1.77919	1	0.642123	0.625123
GOTERM_BP_ALL	GO:0007616~long-term memory	5	0.397456	0.0745598	RELN, RASGRF1, ADCY1, SGK1, SHANK1	968	28	16792	3.0977	1	0.642123	0.625123
GOTERM_BP_ALL	GO:0002026~regulation of the force of heart contraction	5	0.397456	0.0745598	CAMK2D, EDN2, NOS3, ADRB1, ADRA1A	968	28	16792	3.0977	1	0.642123	0.625123
GOTERM_BP_ALL	GO:1900744~regulation of p38MAPK cascade	5	0.397456	0.0745598	ULK4, DAB2IP, OPRK1, RASGRP1, MAP3K5	968	28	16792	3.0977	1	0.642123	0.625123
GOTERM_BP_ALL	GO:0035116~embryonic hindlimb morphogenesis	5	0.397456	0.0745598	BMP4, GPC3, ALX4, TWIST1, PITX2	968	28	16792	3.0977	1	0.642123	0.625123
GOTERM_BP_ALL	GO:0051128~regulation of cellular component organization	150	11.9237	0.0746024	PLXND1, CPNE5, SERPINE2, ATP8A1, WIPF3, ULK4, LDLRAD4, CLU, ANTXR1, PARK2, RIMS1, FAM110C, CHORDC1, TNFSF10, SACS, SOX9, SH3GL2, SEMA6B, EPHA5, SWAP70, IGFBP3, TMOD2, MAGI2, IGFBP2, ACSL4, ANK3, ANK1, OLFM1, ARC, MAK, MAP1B, PRKD1, ATF5, OBSL1, PHLDB2, EPHA3, RTEL1, FBLIM1, SDC2, TWIST1, LPAR3, ADRB2, EFNA5, PLD1, DPP4, SOCS2, EPB41L3, MYH14, TPPP, ABCA1, SYT4, SYT3, KIRREL, AUTS2, PLK2, FN1, CRI…	968	2323	16792	1.12013	1	0.642123	0.625123
GOTERM_BP_ALL	GO:0019318~hexose metabolic process	20	1.58983	0.0749917	GCKR, IRS1, MST1, FUCA2, PDX1, GCG, IGF1, FUOM, FUT1, PARK2, FUT3, C1QTNF3, ALDH5A1, OAS1, CHST15, LEPR, GHRL, DLAT, GPLD1, PDK2	968	231	16792	1.50191	1	0.64229	0.625285
GOTERM_BP_ALL	GO:0030902~hindbrain development	14	1.11288	0.0751424	SERPINE2, FZD4, LEF1, DAB1, SMO, MDK, TRNP1, BCL2, HES1, HAP1, CTNNA2, ATF5, CEP290, C5ORF42	968	145	16792	1.67489	1	0.64229	0.625285
GOTERM_BP_ALL	GO:0001890~placenta development	14	1.11288	0.0751424	EOMES, EPAS1, LEF1, TFEB, STOX2, GJB2, HEY1, ETNK2, TTPA, PEG10, HSD17B2, SNAI1, HES1, GHRL	968	145	16792	1.67489	1	0.64229	0.625285
GOTERM_BP_ALL	GO:0055123~digestive system development	14	1.11288	0.0751424	CDKN1A, PDX1, ASS1, BMP4, DAB1, SMO, ID2, BCL2, AGR2, RBPMS2, ALX4, DCHS1, HES1, PITX2	968	145	16792	1.67489	1	0.64229	0.625285
GOTERM_BP_ALL	GO:0009636~response to toxic substance	18	1.43084	0.0751849	NQO1, CDKN1A, DDC, NOS3, DNMT3A, SLC30A1, AHR, SOD3, DHRS2, PARK2, ASS1, TTPA, GSTA1, PXDN, BCL2, FAS, NEFL, SDC1	968	202	16792	1.54578	1	0.64229	0.625285
GOTERM_BP_ALL	GO:0090276~regulation of peptide hormone secretion	18	1.43084	0.0751849	GPR27, EPHA5, NLGN2, IRS1, PDX1, RFX3, HTR2C, INHBB, GCG, ADRA2C, EFNA5, PARK2, ADRA2A, RFX6, FAM3D, GHRL, GPLD1, RAPGEF4	968	202	16792	1.54578	1	0.64229	0.625285
GOTERM_BP_ALL	GO:0019953~sexual reproduction	55	4.37202	0.0752549	SPAG16, SPEF2, SERPINE2, RPL10L, WIPF3, DNALI1, HOXA11, CLGN, CCT6B, HOXA10, TUBB8, HOXA9, ADAMTS1, LEPR, SOX8, SOX9, GGT1, PAQR8, CCDC155, CNTD1, MST1, DNMT3A, FOXL2, NME5, OOEP, PIAS1, KCNU1, ASTL, MAK, TSSK4, ZP3, HPGD, LHB, DNAH9, VCX, FUOM, SPATA6, AKAP3, CACNA1H, SYCE3, ADAM28, SOHLH2, ASZ1, ANGPT2, CADM1, NOS3, INHBB, IGF1, GGN, BMP4, WT1, SEMG1, BCL2, BMPR1B, DZIP1	968	770	16792	1.23908	1	0.64229	0.625285
GOTERM_BP_ALL	GO:0046390~ribose phosphate biosynthetic process	22	1.74881	0.0765365	ABCA1, GUCY1B3, VIPR2, CALCRL, NOS3, APLP1, AK3, HTR2C, GCG, ADRB1, ADCY1, PYGL, AKAP5, ADRB2, NME5, ADRA2A, PAPSS1, GNAL, ADORA2B, RLN2, ATP6V0A4, CAP2	968	261	16792	1.46221	1	0.652444	0.63517
GOTERM_BP_ALL	GO:0008202~steroid metabolic process	23	1.8283	0.0769511	ABCA1, FAXDC2, LHB, AKR1C3, MSMO1, PRLR, DHRS2, SORL1, BMP6, CACNA1H, CYP3A7, SULT1A1, CYB5R2, NPC1, ACADL, CYP11A1, TNFSF4, HSD17B2, LEPR, SNAI1, SNAI2, CYP2E1, SLC27A2	968	276	16792	1.44559	1	0.654432	0.637106
GOTERM_BP_ALL	GO:0003407~neural retina development	7	0.556439	0.0770462	SDK1, CABP4, FOXN4, SOX8, SOX9, TSPAN12, SDK2	968	52	16792	2.33519	1	0.654432	0.637106
GOTERM_BP_ALL	GO:0010812~negative regulation of cell-substrate adhesion	7	0.556439	0.0770462	ANGPT2, FZD4, GCNT2, SPOCK1, EFNA5, PHLDB2, GBP1	968	52	16792	2.33519	1	0.654432	0.637106
GOTERM_BP_ALL	GO:0034097~response to cytokine	57	4.531	0.0774432	IFITM1, IL1RN, IFITM2, IFI35, PARK2, OASL, IFIT2, LRRTM3, PSMD5, LEPR, SOX9, CCR4, TRIM22, HLA-DPA1, MAP3K5, EDN2, DAPK1, IL1R2, SPHK1, HLA-B, HLA-C, ACSL4, HLA-F, OSMR, PRLR, PIAS1, PLSCR1, OAS1, RTN4RL1, PXDN, IRF7, CDIP1, C19ORF66, TLR3, CAMK2B, SP100, CAMK2D, LEF1, NLRC5, CXCR4, TFPI, SOCS2, IL36RN, ST3GAL6, TNFRSF14, FCGR1A, GBP2, GBP1, SOCS5, DAB2IP, PDX1, IRGM, ASS1, TNFSF4, BCL2, FAS, PLP2	968	802	16792	1.2329	1	0.657018	0.639623
GOTERM_BP_ALL	GO:0003206~cardiac chamber morphogenesis	12	0.953895	0.077761	BMP4, FZD2, SEMA3C, SMO, HEY1, PPP1R13L, ADAMTS1, ID2, HES1, PARVA, PITX2, TBX5	968	118	16792	1.76411	1	0.658927	0.641482
GOTERM_BP_ALL	GO:0046578~regulation of Ras protein signal transduction	18	1.43084	0.0778857	ABCA1, VAV3, PLEKHG4, CAMK2D, ARHGEF25, RASGRF2, PLEKHG6, RASGRF1, DAB2IP, IGF1, RASAL3, RASGRP1, ADRA1A, PREX2, KITLG, PLEKHG4B, MCF2L2, ARHGEF6	968	203	16792	1.53817	1	0.659103	0.641653
GOTERM_BP_ALL	GO:0045777~positive regulation of blood pressure	6	0.476948	0.0779674	CHRNA7, ID2, PDE4D, OR51E2, ADRB1, ADRA1A	968	40	16792	2.60207	1	0.659103	0.641653
GOTERM_BP_ALL	GO:0051899~membrane depolarization	10	0.794913	0.0782482	KCNH2, CACNA1I, CACNB2, BCL2, FZD9, ANK3, CACNA1H, CACNG4, KCNJ2, SCN1A	968	91	16792	1.90628	1	0.66069	0.643198
GOTERM_BP_ALL	GO:1900180~regulation of protein localization to nucleus	19	1.51033	0.0791182	CDKN1A, RBPMS, SPHK1, DAB2IP, IGF1, BMP6, SULF2, GLIS2, BMP4, NUP93, C1QTNF3, TERT, SMO, TRIM29, IL23A, PKIA, SNAI2, PKIG, TLR3	968	218	16792	1.5119	1	0.663899	0.646322
GOTERM_BP_ALL	GO:0050771~negative regulation of axonogenesis	8	0.63593	0.0791892	SEMA6B, DAB1, SEMA3C, SEMA3B, LRP4, SEMA4G, FGF13, SPG20	968	65	16792	2.13503	1	0.663899	0.646322
GOTERM_BP_ALL	GO:0046888~negative regulation of hormone secretion	8	0.63593	0.0791892	IRS1, OPRK1, INHBB, GHRL, FAM3D, ADRA2C, ADRA2A, PARK2	968	65	16792	2.13503	1	0.663899	0.646322
GOTERM_BP_ALL	GO:0035384~thioester biosynthetic process	8	0.63593	0.0791892	ELOVL4, ELOVL5, ELOVL2, ELOVL3, SCD5, ACSL4, DLAT, PDK2	968	65	16792	2.13503	1	0.663899	0.646322
GOTERM_BP_ALL	GO:0071616~acyl-CoA biosynthetic process	8	0.63593	0.0791892	ELOVL4, ELOVL5, ELOVL2, ELOVL3, SCD5, ACSL4, DLAT, PDK2	968	65	16792	2.13503	1	0.663899	0.646322
GOTERM_BP_ALL	GO:0019935~cyclic-nucleotide-mediated signaling	8	0.63593	0.0791892	EPHA5, GUCY1B3, PCLO, PDE4D, ADRB1, SOX9, ADCY1, RAPGEF4	968	65	16792	2.13503	1	0.663899	0.646322
GOTERM_BP_ALL	GO:0034763~negative regulation of transmembrane transport	9	0.715421	0.0793234	KCNH2, CAMK2D, STK39, TWIST1, ANO9, SLC30A1, KCNAB1, ANK3, ADRA2A	968	78	16792	2.00159	1	0.66424	0.646654
GOTERM_BP_ALL	GO:1904589~regulation of protein import	16	1.27186	0.080255	CDKN1A, RBPMS, SPHK1, DAB2IP, IGF1, BMP6, SULF2, BMP4, NUP93, C1QTNF3, SMO, IL23A, PKIA, SNAI2, PKIG, TLR3	968	175	16792	1.58602	1	0.66877	0.651064
GOTERM_BP_ALL	GO:0051928~positive regulation of calcium ion transport	11	0.874404	0.0803546	CACNB2, P2RX5, TRPC1, TRPV3, BDKRB1, GCG, LPAR3, HAP1, ATP2C2, ATP1B1, ZP3	968	105	16792	1.81732	1	0.66877	0.651064
GOTERM_BP_ALL	GO:0032680~regulation of tumor necrosis factor production	11	0.874404	0.0803546	GPNMB, IL23A, CHRNA7, TWIST1, NOD1, GHRL, NOD2, CLU, RASGRP1, TLR3, NFATC4	968	105	16792	1.81732	1	0.66877	0.651064
GOTERM_BP_ALL	GO:0042698~ovulation cycle	11	0.874404	0.0803546	KITLG, FZD4, ADAMTS1, NOS3, CHRNA7, BCL2, OPRK1, INHBB, FOXL2, BMPR1B, ZP3	968	105	16792	1.81732	1	0.66877	0.651064
GOTERM_BP_ALL	GO:2001237~negative regulation of extrinsic apoptotic signaling pathway	11	0.874404	0.0803546	BMP4, TERT, EYA2, DAPK1, NOS3, BCL2, TNFSF10, AGAP2, FAS, SNAI2, IGF1	968	105	16792	1.81732	1	0.66877	0.651064
GOTERM_BP_ALL	GO:0033500~carbohydrate homeostasis	18	1.43084	0.0806497	GPR27, GCKR, RPH3AL, IRS1, GRIK5, PDX1, GCG, PYGL, PAX2, ADRA2A, MLXIPL, GPRC5B, OAS1, RFX6, LEPR, GPLD1, PDK2, FGF21	968	204	16792	1.53063	1	0.66877	0.651064
GOTERM_BP_ALL	GO:0042593~glucose homeostasis	18	1.43084	0.0806497	GPR27, GCKR, RPH3AL, IRS1, GRIK5, PDX1, GCG, PYGL, PAX2, ADRA2A, MLXIPL, GPRC5B, OAS1, RFX6, LEPR, GPLD1, PDK2, FGF21	968	204	16792	1.53063	1	0.66877	0.651064
GOTERM_BP_ALL	GO:0050679~positive regulation of epithelial cell proliferation	15	1.19237	0.0811237	ODAM, MST1, AGAP2, TWIST1, LAMC1, IGF1, NOD2, BMP6, PAX2, BMP4, LRG1, SMO, ID1, SOX9, PRKD1	968	161	16792	1.61619	1	0.66877	0.651064
GOTERM_BP_ALL	GO:0006941~striated muscle contraction	15	1.19237	0.0811237	KCNH2, CAMK2D, DTNA, PDE4D, ATP1B1, ADRA1A, CACNB2, PPP1R13L, RNF207, MYH14, CTNNA3, FGF13, DSC2, KCNJ2, SCN1A	968	161	16792	1.61619	1	0.66877	0.651064
GOTERM_BP_ALL	GO:0072522~purine-containing compound biosynthetic process	22	1.74881	0.0813529	ABCA1, GUCY1B3, VIPR2, CALCRL, NOS3, APLP1, AK3, HTR2C, GCG, ADRB1, ADCY1, AKAP5, ADRB2, NME5, ADRA2A, PAPSS1, GNAL, OAS1, ADORA2B, RLN2, ATP6V0A4, CAP2	968	263	16792	1.45109	1	0.66877	0.651064
GOTERM_BP_ALL	GO:0046651~lymphocyte proliferation	22	1.74881	0.0813529	VAV3, CDKN1A, BTN3A1, CADM1, LEF1, IGFBP2, NFATC2, AHR, IGF1, RASAL3, MALT1, BMP4, GPNMB, IL23A, ELF4, TNFSF4, MZB1, BCL2, HES1, TNFRSF14, ZP3, HLA-DPA1	968	263	16792	1.45109	1	0.66877	0.651064
GOTERM_BP_ALL	GO:0098543~detection of other organism	4	0.317965	0.0814624	PGLYRP2, HLA-B, NOD1, NOD2	968	18	16792	3.85491	1	0.66877	0.651064
GOTERM_BP_ALL	GO:0003198~epithelial to mesenchymal transition involved in endocardial cushion formation	4	0.317965	0.0814624	BMP4, HEY1, SNAI1, SNAI2	968	18	16792	3.85491	1	0.66877	0.651064
GOTERM_BP_ALL	GO:0042438~melanin biosynthetic process	4	0.317965	0.0814624	SLC45A2, TRPC1, TYRP1, SLC24A5	968	18	16792	3.85491	1	0.66877	0.651064
GOTERM_BP_ALL	GO:0055075~potassium ion homeostasis	4	0.317965	0.0814624	KCNH2, CAMK2D, ATP1B1, KCNJ2	968	18	16792	3.85491	1	0.66877	0.651064
GOTERM_BP_ALL	GO:0006525~arginine metabolic process	4	0.317965	0.0814624	OAT, DDAH2, NOS3, ASS1	968	18	16792	3.85491	1	0.66877	0.651064
GOTERM_BP_ALL	GO:0006342~chromatin silencing	12	0.953895	0.0814655	HIST1H2AM, HIST2H4A, HIST1H2AL, HIST2H2AA4, HIST1H2AI, HIST4H4, H2AFJ, DNMT3A, HIST1H2AE, HIST1H4H, HIST1H3H, HIST1H2AC	968	119	16792	1.74929	1	0.66877	0.651064
GOTERM_BP_ALL	GO:0071773~cellular response to BMP stimulus	14	1.11288	0.0816878	LEF1, LRP4, BMP8B, FSTL1, BMP6, RUNX2, BMP4, ID1, RBPMS2, GPC3, HES1, BMPR1B, RNF165, SPG20	968	147	16792	1.65211	1	0.669049	0.651336
GOTERM_BP_ALL	GO:0071772~response to BMP	14	1.11288	0.0816878	LEF1, LRP4, BMP8B, FSTL1, BMP6, RUNX2, BMP4, ID1, RBPMS2, GPC3, HES1, BMPR1B, RNF165, SPG20	968	147	16792	1.65211	1	0.669049	0.651336
GOTERM_BP_ALL	GO:0071248~cellular response to metal ion	13	1.03339	0.0818471	SPAG16, CAMK2D, AKR1C3, ANK3, ADCY1, BMP6, PARK2, CACNA1H, NFATC4, ID2, MT1F, FAS, GPLD1	968	133	16792	1.69558	1	0.669581	0.651854
GOTERM_BP_ALL	GO:0002062~chondrocyte differentiation	10	0.794913	0.0825434	BMP4, SNAI2, SOX9, BMPR1B, FGFR3, GPLD1, RUNX2, BMP6, SULF2, HOXA11	968	92	16792	1.88556	1	0.674475	0.656618
GOTERM_BP_ALL	GO:0021799~cerebral cortex radially oriented cell migration	5	0.397456	0.0827302	DAB1, RELN, DAB2IP, C16ORF45, CCDC141	968	29	16792	2.99088	1	0.674475	0.656618
GOTERM_BP_ALL	GO:0035774~positive regulation of insulin secretion involved in cellular response to glucose stimulus	5	0.397456	0.0827302	GPR27, RFX6, PDX1, GCG, GPLD1	968	29	16792	2.99088	1	0.674475	0.656618
GOTERM_BP_ALL	GO:0044703~multi-organism reproductive process	65	5.16693	0.0830332	SPAG16, SPEF2, SERPINE2, RPL10L, WIPF3, DNALI1, HOXA11, CLGN, CCT6B, HOXA10, TUBB8, HOXA9, ADAMTS1, LEPR, SOX8, SOX9, GGT1, PAQR8, CCDC155, CNTD1, MST1, IGFBP2, DNMT3A, ACSL4, FOXL2, NME5, ADRA2C, PRLR, OOEP, PIAS1, KCNU1, ASTL, MAK, TSSK4, ZP3, PTGFR, HPGD, LHB, DNAH9, VCX, FUOM, SPATA6, AKAP3, CACNA1H, SYCE3, STOX2, ADAM28, SOHLH2, ASZ1, ANGPT2, CADM1, NOS3, INHBB, IGF1, GGN, BMP4, GJB2, WT1, S…	968	936	16792	1.20466	1	0.676168	0.658267
GOTERM_BP_ALL	GO:0007010~cytoskeleton organization	78	6.20032	0.083649	SPAG16, TENM1, SPEF2, MAST4, WIPF3, MAST1, ULK4, FMN1, LRRC6, FRY, ANTXR1, BICD2, PARK2, SYNE1, TUBB8, EPB41L4A, TUBA1A, PCLO, CHORDC1, NEFL, SOX9, EPHA5, CCDC155, TPM2, SWAP70, TMOD2, ANK3, ANK1, ADRA2A, FRMD3, ARHGAP10, ARC, FRMD5, KATNAL2, MAP1B, TMSB15B, MAP1A, CDC42EP3, RHOU, TLN2, ATF5, CRYAB, OBSL1, TRIM54, PHLDB2, EPHA3, SHANK1, PTGER4, WAS, EFNA5, PPM1E, UGT8, PAK1, MAP2, EPB41L2, EPB41L…	968	1144	16792	1.18276	1	0.680403	0.662389
GOTERM_BP_ALL	GO:0008625~extrinsic apoptotic signaling pathway via death domain receptors	9	0.715421	0.08405	SORT1, CASP10, DAPK1, NOS3, DAB2IP, BCL2, TNFSF10, FAS, BMPR1B	968	79	16792	1.97625	1	0.682102	0.664043
GOTERM_BP_ALL	GO:0070167~regulation of biomineral tissue development	9	0.715421	0.08405	BMP4, AMTN, FZD9, TWIST1, FAM20C, SOX9, ADRB2, BMPR1B, BMP6	968	79	16792	1.97625	1	0.682102	0.664043
GOTERM_BP_ALL	GO:0030203~glycosaminoglycan metabolic process	15	1.19237	0.0843483	PGLYRP2, SDC2, HSPG2, HS3ST1, HS6ST2, BCAN, DSEL, DSE, CHST15, GCNT2, GPC3, SDC1, ST3GAL6, HPSE, AGRN	968	162	16792	1.60621	1	0.683369	0.665277
GOTERM_BP_ALL	GO:0032526~response to retinoic acid	11	0.874404	0.0843987	ABCA1, SP100, BRINP1, FZD4, IGFBP2, HSD17B2, WNT8B, SOX9, PAX2, EPHA3, BMP6	968	106	16792	1.80017	1	0.683369	0.665277
GOTERM_BP_ALL	GO:0032504~multicellular organism reproduction	56	4.45151	0.0845296	SPAG16, SPEF2, SERPINE2, RPL10L, WIPF3, HOXA11, CCT6B, HOXA10, TUBB8, HOXA9, ADAMTS1, SOX8, SOX9, GGT1, PAQR8, CCDC155, CNTD1, MST1, DNMT3A, ACSL4, FOXL2, NME5, PIAS1, MAK, TSSK4, ZP3, HPGD, CHRNA7, LHB, DNAH9, VCX, FUOM, SPATA6, SYCE3, STOX2, ADAM28, BRINP1, SOHLH2, ASZ1, ANGPT2, CADM1, FZD4, NOS3, OPRK1, INHBB, IGF1, GGN, BMP4, GJB2, KITLG, WT1, SEMG1, BCL2, GHRL, BMPR1B, DZIP1	968	792	16792	1.22656	1	0.683507	0.665411
GOTERM_BP_ALL	GO:0031324~negative regulation of cellular metabolic process	151	12.0032	0.0847857	SERPINE2, AHR, LDLRAD4, FRY, CLU, IKZF4, PARK2, RGS4, SALL2, SOX18, PSMD5, TRIM29, BASP1, PPP4R4, CHORDC1, MAGEA1, LEPR, HIST1H2AE, SOX8, SOX9, PITX2, TRIM22, HIST1H2AC, EOMES, HIST1H2AM, HIST1H2AL, HIST1H2AI, DAPK1, SWAP70, IGFBP3, IL1R2, APLP1, LMTK3, RFX3, RUNX2, SYTL2, PIAS1, MAF, SLPI, SMO, COL4A3, TXNIP, ATF5, TRIB2, GPLD1, DLX1, RTEL1, LXN, FOXG1, TSHZ2, STK39, TWIST1, GLIS2, SOCS2, PCSK1N…	968	2345	16792	1.11702	1	0.683507	0.665411
GOTERM_BP_ALL	GO:0007528~neuromuscular junction development	6	0.476948	0.0848007	CACNB1, CACNB2, FZD9, LRP4, ANK3, AGRN	968	41	16792	2.5386	1	0.683507	0.665411
GOTERM_BP_ALL	GO:0050433~regulation of catecholamine secretion	6	0.476948	0.0848007	SYT4, CHRNA7, OPRK1, ADRA2C, ADRA2A, PARK2	968	41	16792	2.5386	1	0.683507	0.665411
GOTERM_BP_ALL	GO:1903305~regulation of regulated secretory pathway	12	0.953895	0.0852779	RIMS1, SYT4, CACNA1I, SYT3, RPH3AL, TRPV6, ADORA2B, GRIK5, SYT13, ZP3, ADRA2A, SYTL2	968	120	16792	1.73471	1	0.686574	0.668397
GOTERM_BP_ALL	GO:0097479~synaptic vesicle localization	13	1.03339	0.0854468	SYT4, UNC13C, SYT3, RPH3AL, NLGN2, GRIK5, MAGI2, LIN7A, SYT13, SYTL2, RIMS1, PCLO, SH3GL2	968	134	16792	1.68293	1	0.687154	0.668962
GOTERM_BP_ALL	GO:0032943~mononuclear cell proliferation	22	1.74881	0.0859577	VAV3, CDKN1A, BTN3A1, CADM1, LEF1, IGFBP2, NFATC2, AHR, IGF1, RASAL3, MALT1, BMP4, GPNMB, IL23A, ELF4, TNFSF4, MZB1, BCL2, HES1, TNFRSF14, ZP3, HLA-DPA1	968	265	16792	1.44014	1	0.689253	0.671005
GOTERM_BP_ALL	GO:0051146~striated muscle cell differentiation	21	1.66932	0.0859988	CAMK2D, MYEF2, WFIKKN1, SORT1, NEBL, TMOD2, LEF1, NFATC2, IGF1, TBX5, CACNA1H, BMP4, SMO, WT1, ADAM12, BCL2, SDC1, FAM65B, PITX2, OBSL1, RBM24	968	250	16792	1.45716	1	0.689253	0.671005
GOTERM_BP_ALL	GO:0006520~cellular amino acid metabolic process	21	1.66932	0.0859988	DMGDH, DDC, OAT, HGD, NOS3, GLS2, AADAT, GFPT2, AMT, MAT1A, NMNAT2, SDSL, ASRGL1, ASS1, DHFRP1, SLC6A6, FOLH1, ALDH5A1, DDAH2, TDH, GGT1	968	250	16792	1.45716	1	0.689253	0.671005
GOTERM_BP_ALL	GO:0007568~aging	23	1.8283	0.0865662	NQO1, CDKN1A, DDC, SPEF2, FOXG1, PDE4D, DNMT3A, IGFBP2, PDX1, TWIST1, ADRA1A, SLC6A3, PAX2, ASS1, TERT, ID2, KRT14, BCL2, MADCAM1, CRYAB, CTSC, FADS1, RNF165	968	280	16792	1.42494	1	0.693017	0.67467
GOTERM_BP_ALL	GO:2001257~regulation of cation channel activity	10	0.794913	0.0869779	KCNG1, CACNB1, CACNB2, CAMK2D, PDE4D, RNF207, AKAP7, KCNAB1, ANK3, HAP1	968	93	16792	1.86528	1	0.695529	0.677115
GOTERM_BP_ALL	GO:0050801~ion homeostasis	50	3.97456	0.0878839	CIB2, HTR2C, GRIK2, ADRA1A, PARK2, LETM2, HEPH, BDKRB1, SLC26A10, CCR4, PDK2, KCNH2, EDN2, PDE4D, SWAP70, TRPC1, SLC30A1, ANK3, GPCPD1, ATP1B1, SLC9A9, HAP1, PRKD1, SGK1, SGK2, PTGER4, PTGFR, CAMK2D, EPAS1, CHRNA7, WNK4, CXCR4, LPAR3, ATP2C2, P2RY2, TTPA, ATP6V0A4, S1PR3, KCNJ2, CA12, FZD9, KLHL3, BMP6, P2RX5, TRPV6, DLG4, TRPV5, BCL2, GHRL, SLC24A5	968	699	16792	1.24085	1	0.701984	0.683399
GOTERM_BP_ALL	GO:0007626~locomotory behavior	17	1.35135	0.0880796	NLGN2, KCND2, FZD4, OPRK1, HTR2C, SLC6A3, PARK2, DPP4, PREX2, GPRC5B, DAB1, NPC1, DLG4, NOVA1, ID2, ASTN1, SCN1A	968	192	16792	1.53594	1	0.702083	0.683495
GOTERM_BP_ALL	GO:0061448~connective tissue development	20	1.58983	0.0880941	EBF2, BMP8B, BMP6, RUNX2, HOXA11, SULF2, BMP4, ACTA2, MAF, WT1, ID2, SNAI1, SNAI2, GHRL, SOX8, SOX9, BMPR1B, FGFR3, GPLD1, SPG20	968	236	16792	1.47009	1	0.702083	0.683495
GOTERM_BP_ALL	GO:0045321~leukocyte activation	53	4.21304	0.088209	CDKN1A, PGLYRP2, AHR, CLU, BLNK, LEPR, HLA-DPA1, EOMES, VAV3, BATF2, EDN2, BTN3A1, SWAP70, IGFBP2, ATP11C, PRLR, RUNX2, PLSCR1, ADORA2B, CD8A, ELF4, IL23A, BANK1, MZB1, ZP3, TLR3, PTGER4, CHRNA7, LEF1, WAS, NOD2, RASAL3, RASGRP1, MALT1, DPP4, PAK1, GPNMB, CLEC7A, TNFRSF14, HES1, PIBF1, SOCS5, CADM1, FZD9, NFATC2, IGF1, DHRS2, BMP4, ID2, TNFSF4, BCL2, FAS, ULBP1	968	747	16792	1.23079	1	0.70221	0.683619
GOTERM_BP_ALL	GO:0048593~camera-type eye morphogenesis	11	0.874404	0.0885645	BMP4, SDK1, CABP4, TWIST1, FOXN4, SOX8, SOX9, TSPAN12, PITX2, PAX2, SDK2	968	107	16792	1.78335	1	0.704071	0.685431
GOTERM_BP_ALL	GO:0090280~positive regulation of calcium ion import	7	0.556439	0.0889343	TRPC1, TRPV3, BDKRB1, GCG, HAP1, ATP2C2, ZP3	968	54	16792	2.2487	1	0.704071	0.685431
GOTERM_BP_ALL	GO:0090183~regulation of kidney development	7	0.556439	0.0889343	BMP4, SMO, WT1, BASP1, SOX8, SOX9, PAX2	968	54	16792	2.2487	1	0.704071	0.685431
GOTERM_BP_ALL	GO:2000242~negative regulation of reproductive process	7	0.556439	0.0889343	BMP4, ASTL, WT1, EAF2, SNAI1, IGF1, ZP3	968	54	16792	2.2487	1	0.704071	0.685431
GOTERM_BP_ALL	GO:0051963~regulation of synapse assembly	9	0.715421	0.0889385	NLGN2, LRRTM3, TPBG, SLITRK3, NRXN3, GHRL, EFNA5, AGRN, CBLN2	968	80	16792	1.95155	1	0.704071	0.685431
GOTERM_BP_ALL	GO:0032355~response to estradiol	12	0.953895	0.0891984	SOCS2, NQO1, PTGFR, GJB2, MMP15, DNMT3A, IGFBP2, TXNIP, WNT8B, TFPI, CRYAB, ASS1	968	121	16792	1.72037	1	0.705342	0.686668
GOTERM_BP_ALL	GO:0002791~regulation of peptide secretion	18	1.43084	0.0893235	GPR27, EPHA5, NLGN2, IRS1, PDX1, RFX3, HTR2C, INHBB, GCG, ADRA2C, EFNA5, PARK2, ADRA2A, RFX6, FAM3D, GHRL, GPLD1, RAPGEF4	968	207	16792	1.50844	1	0.705546	0.686867
GOTERM_BP_ALL	GO:0061307~cardiac neural crest cell differentiation involved in heart development	3	0.238474	0.0911105	TWIST1, HES1, PITX2	968	9	16792	5.78237	1	0.708084	0.689337
GOTERM_BP_ALL	GO:0061308~cardiac neural crest cell development involved in heart development	3	0.238474	0.0911105	TWIST1, HES1, PITX2	968	9	16792	5.78237	1	0.708084	0.689337
GOTERM_BP_ALL	GO:0002480~antigen processing and presentation of exogenous peptide antigen via MHC class I, TAP-independent	3	0.238474	0.0911105	HLA-B, HLA-C, HLA-F	968	9	16792	5.78237	1	0.708084	0.689337
GOTERM_BP_ALL	GO:0046520~sphingoid biosynthetic process	3	0.238474	0.0911105	SPTLC3, SPHK1, ACER3	968	9	16792	5.78237	1	0.708084	0.689337
GOTERM_BP_ALL	GO:0021932~hindbrain radial glia guided cell migration	3	0.238474	0.0911105	DAB1, LEF1, CTNNA2	968	9	16792	5.78237	1	0.708084	0.689337
GOTERM_BP_ALL	GO:0060019~radial glial cell differentiation	3	0.238474	0.0911105	EMX1, LEF1, HES1	968	9	16792	5.78237	1	0.708084	0.689337
GOTERM_BP_ALL	GO:0072217~negative regulation of metanephros development	3	0.238474	0.0911105	BMP4, WT1, PAX2	968	9	16792	5.78237	1	0.708084	0.689337
GOTERM_BP_ALL	GO:0048729~tissue morphogenesis	45	3.57711	0.0911413	SEMA3C, PLXND1, LEF1, WNK4, TWIST1, FMN1, HOXA11, PAK1, HEY1, SOX18, PSMD5, RDH10, GPC3, HESX1, HES1, SOX8, SOX9, PITX2, CEP290, TGM3, C5ORF42, EOMES, FZD2, FZD4, EYA2, MST1, MAGI2, PDX1, FUZ, KLHL3, FOXN4, TBX5, PAX2, NFATC4, BMP4, ACTA2, FRAS1, SMO, WT1, TMEM79, BCL2, SNAI1, SNAI2, DCHS1, PHLDB2	968	622	16792	1.25502	1	0.708084	0.689337
GOTERM_BP_ALL	GO:0048730~epidermis morphogenesis	5	0.397456	0.0913199	SMO, TMEM79, BCL2, SNAI1, TGM3	968	30	16792	2.89118	1	0.708084	0.689337
GOTERM_BP_ALL	GO:0001913~T cell mediated cytotoxicity	5	0.397456	0.0913199	RAET1E, CADM1, IL23A, HLA-B, CTSC	968	30	16792	2.89118	1	0.708084	0.689337
GOTERM_BP_ALL	GO:0006536~glutamate metabolic process	5	0.397456	0.0913199	ALDH5A1, OAT, GLS2, AADAT, GGT1	968	30	16792	2.89118	1	0.708084	0.689337
GOTERM_BP_ALL	GO:0007264~small GTPase mediated signal transduction	39	3.10016	0.0915045	CDKN1A, SHC2, CAMK2D, DOCK3, ARHGEF25, RASGRF2, RASGRF1, ARHGDIG, AGAP2, PLD1, RASAL3, RASGRP1, ADRA1A, RHOBTB1, PREX2, RELN, ARL13A, PLEKHG4B, MCF2L2, ABCA1, VAV3, PLEKHG4, PLK2, PLEKHG6, DAB2IP, RAB39B, IGF1, ADRA2A, KITLG, DAB1, RAB31, RAB36, CDC42EP3, RHOU, PRKD1, RHEBL1, RAB9B, ARHGEF6, RAPGEF4	968	527	16792	1.28375	1	0.708084	0.689337
GOTERM_BP_ALL	GO:0090278~negative regulation of peptide hormone secretion	6	0.476948	0.0919378	IRS1, INHBB, GHRL, FAM3D, ADRA2A, PARK2	968	42	16792	2.47816	1	0.708084	0.689337
GOTERM_BP_ALL	GO:0035338~long-chain fatty-acyl-CoA biosynthetic process	6	0.476948	0.0919378	ELOVL4, ELOVL5, ELOVL2, ELOVL3, SCD5, ACSL4	968	42	16792	2.47816	1	0.708084	0.689337
GOTERM_BP_ALL	GO:0043551~regulation of phosphatidylinositol 3-kinase activity	6	0.476948	0.0919378	VAV3, IRS1, DAB2IP, NOD2, FGFR3, PIK3R5	968	42	16792	2.47816	1	0.708084	0.689337
GOTERM_BP_ALL	GO:1903727~positive regulation of phospholipid metabolic process	6	0.476948	0.0919378	VAV3, IRS1, HTR2C, NOD2, ZP3, FGFR3	968	42	16792	2.47816	1	0.708084	0.689337
GOTERM_BP_ALL	GO:0051247~positive regulation of protein metabolic process	100	7.94913	0.0922162	CLU, ANTXR1, PARK2, PSMD5, TNFSF10, SOX9, MAP3K5, DAPK1, IGFBP3, MAGI2, PCOLCE, PRLR, PIAS1, RNF125, ASTL, IL23A, COL4A3, PRR16, NHLRC1, PRKD1, TRIB2, GPLD1, SHC2, PLGRKT, CHRNA7, LPAR3, ADRB2, EFNA5, RASGRP1, PIK3R5, RNF217, TNFRSF14, MAGEC2, PIBF1, FGF21, SOCS5, RBPMS, AUTS2, FZD4, PLK2, FN1, INHBB, IGF1, BMP6, INHBE, BMP4, DAB1, BCL2, SNAI2, FGF13, FGFR3, TENM1, CDKN1A, HTR2C, ADRA1A, RBM3, LR…	968	1508	16792	1.15034	1	0.708084	0.689337
GOTERM_BP_ALL	GO:0070663~regulation of leukocyte proliferation	18	1.43084	0.0923427	VAV3, CDKN1A, IGFBP2, NFATC2, AHR, IGF1, RASAL3, BMP4, KITLG, GPNMB, IL23A, TNFSF4, MZB1, BCL2, HES1, TNFRSF14, ZP3, HLA-DPA1	968	208	16792	1.50119	1	0.708084	0.689337
GOTERM_BP_ALL	GO:0090190~positive regulation of branching involved in ureteric bud morphogenesis	4	0.317965	0.0927683	SMO, SOX8, SOX9, PAX2	968	19	16792	3.65202	1	0.708084	0.689337
GOTERM_BP_ALL	GO:0035455~response to interferon-alpha	4	0.317965	0.0927683	IFITM1, IFITM2, OAS1, IFIT2	968	19	16792	3.65202	1	0.708084	0.689337
GOTERM_BP_ALL	GO:0010738~regulation of protein kinase A signaling	4	0.317965	0.0927683	PDE10A, AKAP7, AKAP5, AKAP3	968	19	16792	3.65202	1	0.708084	0.689337
GOTERM_BP_ALL	GO:0001710~mesodermal cell fate commitment	4	0.317965	0.0927683	BMP4, EYA2, PAX2, HOXA11	968	19	16792	3.65202	1	0.708084	0.689337
GOTERM_BP_ALL	GO:2000505~regulation of energy homeostasis	4	0.317965	0.0927683	MLXIPL, LEPR, OPRK1, GHRL	968	19	16792	3.65202	1	0.708084	0.689337
GOTERM_BP_ALL	GO:0072074~kidney mesenchyme development	4	0.317965	0.0927683	BMP4, WT1, BASP1, PAX2	968	19	16792	3.65202	1	0.708084	0.689337
GOTERM_BP_ALL	GO:0072243~metanephric nephron epithelium development	4	0.317965	0.0927683	HES1, SOX8, SOX9, PAX2	968	19	16792	3.65202	1	0.708084	0.689337
GOTERM_BP_ALL	GO:0060065~uterus development	4	0.317965	0.0927683	HOXA10, HOXA9, FOXL2, HOXA11	968	19	16792	3.65202	1	0.708084	0.689337
GOTERM_BP_ALL	GO:1901380~negative regulation of potassium ion transmembrane transport	4	0.317965	0.0927683	KCNH2, STK39, KCNAB1, ANK3	968	19	16792	3.65202	1	0.708084	0.689337
GOTERM_BP_ALL	GO:0006544~glycine metabolic process	4	0.317965	0.0927683	DMGDH, DHFRP1, AMT, TDH	968	19	16792	3.65202	1	0.708084	0.689337
GOTERM_BP_ALL	GO:0072170~metanephric tubule development	4	0.317965	0.0927683	HES1, SOX8, SOX9, PAX2	968	19	16792	3.65202	1	0.708084	0.689337
GOTERM_BP_ALL	GO:0048670~regulation of collateral sprouting	4	0.317965	0.0927683	LPAR3, FGF13, EFNA5, SPG20	968	19	16792	3.65202	1	0.708084	0.689337
GOTERM_BP_ALL	GO:1903555~regulation of tumor necrosis factor superfamily cytokine production	11	0.874404	0.092852	GPNMB, IL23A, CHRNA7, TWIST1, NOD1, GHRL, NOD2, CLU, RASGRP1, TLR3, NFATC4	968	108	16792	1.76684	1	0.708084	0.689337
GOTERM_BP_ALL	GO:0010810~regulation of cell-substrate adhesion	16	1.27186	0.0929354	COL26A1, ANGPT2, FZD4, FN1, FMN1, EFNA5, FBLN2, SMOC2, CCDC80, BCL2, AGR2, GCNT2, SPOCK1, GBP1, PHLDB2, EPHA3	968	179	16792	1.55058	1	0.708084	0.689337
GOTERM_BP_ALL	GO:0060348~bone development	16	1.27186	0.0929354	PTGER4, TWIST1, IGF1, BMP6, RUNX2, HOXA11, SULF2, SLC9B2, BMP4, MMP16, FAM20C, DCHS1, SOX9, BMPR1B, PITX2, FGFR3	968	179	16792	1.55058	1	0.708084	0.689337
GOTERM_BP_ALL	GO:0035051~cardiocyte differentiation	12	0.953895	0.093227	EOMES, BMP4, CAMK2D, NEBL, WT1, SOX18, TWIST1, HES1, IGF1, PITX2, TBX5, OBSL1	968	122	16792	1.70627	1	0.709544	0.690759
GOTERM_BP_ALL	GO:0050890~cognition	21	1.66932	0.0942451	ATP8A1, TUSC3, PLK2, CHRNA7, RASGRF1, TMOD2, FZD9, NRXN3, OPRK1, KCNAB1, ADCY1, PARK2, PIAS1, ARC, RELN, BRINP1, MDK, DLG4, SGK1, FGF13, SHANK1	968	253	16792	1.43988	1	0.716525	0.697555
GOTERM_BP_ALL	GO:0051129~negative regulation of cellular component organization	45	3.57711	0.0952194	PTGER4, RTEL1, SEMA3C, SEMA3B, LRP4, TWIST1, LDLRAD4, EFNA5, ANTXR1, CLU, PARK2, DPP4, SACS, SPOCK1, PMEPA1, GBP1, SEMA6B, SYT4, KDM4D, PLK2, SWAP70, TMOD2, DAB2IP, FZD9, FUZ, IGF1, SEMA4G, DNAJC15, TBX5, SORL1, NFATC4, DNM3, BMP4, DAB1, DLG4, MAK, TMSB15B, ID1, C16ORF45, PRKD1, FGF13, TRIM54, PHLDB2, SHANK1, SPG20	968	624	16792	1.25099	1	0.721148	0.702055
GOTERM_BP_ALL	GO:0019933~cAMP-mediated signaling	7	0.556439	0.0952321	EPHA5, PCLO, PDE4D, ADRB1, SOX9, ADCY1, RAPGEF4	968	55	16792	2.20781	1	0.721148	0.702055
GOTERM_BP_ALL	GO:0090087~regulation of peptide transport	18	1.43084	0.0954261	GPR27, EPHA5, NLGN2, IRS1, PDX1, RFX3, HTR2C, INHBB, GCG, ADRA2C, EFNA5, PARK2, ADRA2A, RFX6, FAM3D, GHRL, GPLD1, RAPGEF4	968	209	16792	1.49401	1	0.721148	0.702055
GOTERM_BP_ALL	GO:0046323~glucose import	8	0.63593	0.0954585	TERT, SORT1, IRS1, SLC2A12, MZB1, GPC3, IGF1, FGF21	968	68	16792	2.04084	1	0.721148	0.702055
GOTERM_BP_ALL	GO:0006026~aminoglycan catabolic process	8	0.63593	0.0954585	BCAN, PGLYRP2, SDC2, GPC3, SDC1, HPSE, AGRN, HSPG2	968	68	16792	2.04084	1	0.721148	0.702055
GOTERM_BP_ALL	GO:0031399~regulation of protein modification process	109	8.66455	0.0954625	ULK4, LDLRAD4, FRY, CLU, PARK2, RGS4, HERC5, PSMD5, PPP4R4, CHORDC1, SOX9, MAP3K5, SWAP70, IGFBP3, MAGI2, PRLR, PIAS1, IL23A, NHLRC1, PRKD1, TRIB2, SHC2, CHRNA7, STK39, TWIST1, LPAR3, ADRB2, EFNA5, RASGRP1, PIK3R5, SOCS2, TNFRSF14, MAGEC2, PIBF1, FGF21, SOCS5, KIRREL, RBPMS, AUTS2, FZD4, FN1, INHBB, IGF1, BMP6, INHBE, BMP4, MLXIPL, DAB1, PKIA, ID1, BCL2, SNAI2, PKIG, FGF13, FGFR3, TENM1, CDKN1A, …	968	1664	16792	1.13632	1	0.721148	0.702055
GOTERM_BP_ALL	GO:0071495~cellular response to endogenous stimulus	80	6.3593	0.0958876	AMHR2, IRS1, HNF4G, CIB2, LDLRAD4, PARK2, SPRED1, HEY1, PEG10, RBPMS2, LEPR, PMEPA1, SOX9, PDK2, PAQR8, EPHA5, PDE4D, MAGI2, IGFBP2, APLP1, DNMT3A, PRLR, GABRG2, ADRA2A, PAX2, RUNX2, PIAS1, RAB31, NPC1, MZB1, GPLD1, RNF165, PTGER4, PTGFR, DDC, HPGD, LHB, LEF1, LRP4, AKAP7, NOD1, LTBP2, ADCY1, NOD2, EFNA5, FSTL1, CACNA1H, SOCS2, PAK1, CYP11A1, GPC3, GCNT2, ATP6V0A4, HES1, FGF21, SORT1, OR51E2, DAB…	968	1185	16792	1.17111	1	0.72359	0.704432
GOTERM_BP_ALL	GO:0030705~cytoskeleton-dependent intracellular transport	10	0.794913	0.0962634	ARHGAP21, TUBA1A, KIF5C, KIF26A, MAP1B, NEFL, HAP1, RASGRP1, BICD2, DYNC1I1	968	95	16792	1.82601	1	0.724885	0.705694
GOTERM_BP_ALL	GO:0045446~endothelial cell differentiation	10	0.794913	0.0962634	BMP4, HEY1, SOX18, PDE4D, ATOH8, ID1, S1PR3, S1PR2, BMP6, HOXB5	968	95	16792	1.82601	1	0.724885	0.705694
GOTERM_BP_ALL	GO:0051100~negative regulation of binding	13	1.03339	0.0968286	SP100, WFIKKN1, LEF1, ADRB2, SORL1, NFATC4, IFIT2, IFI16, HEY1, SMO, SLPI, ID2, ID1	968	137	16792	1.64608	1	0.728368	0.709085
GOTERM_BP_ALL	GO:0002687~positive regulation of leukocyte migration	11	0.874404	0.0972609	KITLG, EDN2, CAMK1D, IL23A, SWAP70, ITGA2B, BDKRB1, TNFRSF14, MADCAM1, ZP3, PLA2G7	968	109	16792	1.75063	1	0.729303	0.709994
GOTERM_BP_ALL	GO:0050806~positive regulation of synaptic transmission	11	0.874404	0.0972609	RIMS1, RELN, NLGN2, SERPINE2, DLG4, PLK2, NMU, GRIK2, HAP1, ADRA1A, SHANK1	968	109	16792	1.75063	1	0.729303	0.709994
GOTERM_BP_ALL	GO:0007204~positive regulation of cytosolic calcium ion concentration	22	1.74881	0.0973006	PTGER4, PTGFR, CAMK2D, EDN2, SWAP70, TRPC1, PDE4D, CXCR4, CIB2, HTR2C, LPAR3, ADRA1A, P2RX5, DLG4, TRPV5, BCL2, BDKRB1, S1PR3, GHRL, HAP1, PRKD1, CCR4	968	269	16792	1.41872	1	0.729303	0.709994
GOTERM_BP_ALL	GO:0035023~regulation of Rho protein signal transduction	12	0.953895	0.0973636	PREX2, ABCA1, VAV3, PLEKHG4, ARHGEF25, RASGRF2, PLEKHG6, RASGRF1, PLEKHG4B, ADRA1A, MCF2L2, ARHGEF6	968	123	16792	1.6924	1	0.729303	0.709994
GOTERM_BP_ALL	GO:0060548~negative regulation of cell death	62	4.92846	0.0979792	CDKN1A, GRIK2, CLU, PARK2, FAM134B, MDK, TNFSF10, NEFL, SOX8, SOX9, CAMK1D, DAPK1, SPHK1, MST1, NME5, PRLR, PAX2, PIAS1, NUP93, ARHGAP10, TOX3, NPC1, SMO, DDAH2, IRF7, PRKD1, ATF5, CRYAB, DLX1, PTGFR, LEF1, AGAP2, TWIST1, NOD2, MALT1, SOCS2, GPNMB, TERT, TTPA, AGR2, ATOH1, FGF21, IVNS1ABP, NQO1, EYA2, NOS3, PLK2, FZD9, PDX1, GCG, IGF1, DHRS2, SORL1, BMP4, KITLG, WT1, ID1, BCL2, SNAI1, SNAI2, FAS,…	968	897	16792	1.19902	1	0.733141	0.713731
GOTERM_BP_ALL	GO:0046649~lymphocyte activation	46	3.6566	0.0988544	PTGER4, CDKN1A, PGLYRP2, CHRNA7, LEF1, WAS, AHR, NOD2, RASAL3, RASGRP1, MALT1, DPP4, PAK1, GPNMB, CLEC7A, BLNK, LEPR, HES1, TNFRSF14, PIBF1, HLA-DPA1, SOCS5, EOMES, VAV3, CADM1, BTN3A1, SWAP70, IGFBP2, FZD9, ATP11C, NFATC2, IGF1, PRLR, RUNX2, BMP4, ELF4, CD8A, IL23A, BANK1, ID2, TNFSF4, BCL2, MZB1, FAS, ZP3, ULBP1	968	643	16792	1.24101	1	0.735051	0.715591
GOTERM_BP_ALL	GO:0098771~inorganic ion homeostasis	47	3.73609	0.0989864	PTGER4, PTGFR, CAMK2D, EPAS1, CHRNA7, CIB2, HTR2C, CXCR4, LPAR3, GRIK2, ATP2C2, ADRA1A, PARK2, LETM2, HEPH, TTPA, BDKRB1, S1PR3, ATP6V0A4, SLC26A10, CCR4, PDK2, KCNJ2, CA12, KCNH2, EDN2, PDE4D, SWAP70, TRPC1, FZD9, SLC30A1, ANK3, GPCPD1, ATP1B1, BMP6, P2RX5, TRPV6, DLG4, SLC9A9, TRPV5, BCL2, GHRL, PRKD1, HAP1, SGK1, SLC24A5, SGK2	968	658	16792	1.23908	1	0.735051	0.715591
GOTERM_BP_ALL	GO:0060341~regulation of cellular localization	58	4.61049	0.0990674	GPR27, TENM1, CDKN1A, GRIK5, PARK2, C1QTNF3, RIMS1, TRIM29, BDKRB1, CEP290, EPHA5, MYBPC1, PDE4D, SPHK1, TRPC1, MAGI2, ELMOD1, SLC30A1, ANK3, ADRA2A, NUP93, SMO, RFX6, ADORA2B, IL23A, MAP1B, RHOU, HAP1, PRKD1, CRYAB, GPLD1, TLR3, SP100, CAMK2D, NLGN2, GLS2, LRP4, EFNA5, GLIS2, TERT, AGR2, HES1, GBP1, RBPMS, DAB2IP, FZD9, PDX1, GCG, IGF1, SORL1, BMP6, SULF2, BMP4, P2RX5, PKIA, BCL2, SNAI2, PKIG	968	834	16792	1.20639	1	0.735051	0.715591
GOTERM_BP_ALL	GO:0001708~cell fate specification	9	0.715421	0.0991986	EOMES, SMO, SOX18, EYA2, FEV, SOX9, PAX2, ATOH1, HOXA11	968	82	16792	1.90395	1	0.735051	0.715591
GOTERM_BP_ALL	GO:0008544~epidermis development	24	1.90779	0.0993253	FLG, CSTA, AKR1C3, WAS, LRP4, FUZ, MYO7A, APCDD1, HRNR, BMP4, SMO, SOX18, KRT14, TMEM79, BCL2, SNAI1, TXNIP, ALX4, HES1, SOX9, HPSE, PITX2, TGM3, ATOH1	968	300	16792	1.38777	1	0.735051	0.715591
GOTERM_BP_ALL	GO:0050678~regulation of epithelial cell proliferation	24	1.90779	0.0993253	ODAM, MST1, EAF2, DAB2IP, AGAP2, TWIST1, LAMC1, IGF1, NOD2, MCC, BMP6, PAX2, SULF2, BMP4, LRG1, SMO, ID1, ATOH8, GPC3, SNAI2, HES1, GHRL, SOX9, PRKD1	968	300	16792	1.38777	1	0.735051	0.715591
GOTERM_BP_ALL	GO:0002792~negative regulation of peptide secretion	6	0.476948	0.0993732	IRS1, INHBB, GHRL, FAM3D, ADRA2A, PARK2	968	43	16792	2.42053	1	0.735051	0.715591
GOTERM_BP_ALL	GO:0035773~insulin secretion involved in cellular response to glucose stimulus	6	0.476948	0.0993732	GPR27, RFX6, PDX1, GCG, ADRA2A, GPLD1	968	43	16792	2.42053	1	0.735051	0.715591
GOTERM_BP_ALL	GO:0050798~activated T cell proliferation	6	0.476948	0.0993732	CADM1, BTN3A1, IL23A, TNFSF4, IGFBP2, IGF1	968	43	16792	2.42053	1	0.735051	0.715591
GOTERM_BP_ALL	GO:0046949~fatty-acyl-CoA biosynthetic process	6	0.476948	0.0993732	ELOVL4, ELOVL5, ELOVL2, ELOVL3, SCD5, ACSL4	968	43	16792	2.42053	1	0.735051	0.715591
GOTERM_BP_ALL	GO:2000649~regulation of sodium ion transmembrane transporter activity	6	0.476948	0.0993732	CAMK2D, CNKSR3, STK39, ANK3, FXYD5, ATP1B1	968	43	16792	2.42053	1	0.735051	0.715591
