# Supplementary material for: PROL1 is essential for xenograft tumor development in mice injected with the human prostate cancer cell-line, LNCaP, and modulates cell migration and invasion
Source: J Mens Health. Author manuscript; Available in PMC 2022 May 10. (PMC9089447; doi:10.31083/jomh.2021.131)
Supplement: Supplemental Table S2 [file NIHMS1779046-supplement-Supplemental_Table_S2.xlsx]

## Sheet: Sheet1
Supplemental Table S2: Comparison of the changes in expresion levels of common DEG in LNCaP cells with PROL1 knockout versus when PROL1 was overeexpressed.
Note: Genes with increased expression are highlighted in green, genes with dreased expression in pink.
	DEG when PROL1 is overexpressed			DEG when PROL1 is knocked down.
	(LNCaP-ProL1+ vs LNCaP)			(LNCaP-ProL1- vs LNCaP)
Gene	log2FC	pvalue	padj	log2FC	pvalue	padj
BASP1	6.32	1.45e-08	2e-07	-5.07209	3.32208e-60	1.73142e-57	brain abundant membrane attached signal protein 1 [Source:HGNC Symbol;Acc:HGNC:957]
KIAA1456	3.28	2.33e-05	0.000171	1.72437	0.000476095	0.00335586	KIAA1456 [Source:HGNC Symbol;Acc:HGNC:26725]
RBMY3AP	3.22	0.00298	0.0126	-2.57614	3.09203e-09	6.77408e-08	RNA binding motif protein, Y-linked, family 3, member A pseudogene [Source:HGNC Symbol;Acc:HGNC:23286]
SLC6A19	3.07	1.47e-14	4.24e-13	-3.83098	5.75197e-08	1.01531e-06	solute carrier family 6 member 19 [Source:HGNC Symbol;Acc:HGNC:27960]
DAPK1	2.66	1.65e-157	1.79e-154	-2.15544	4.4708e-44	1.13518e-41	death associated protein kinase 1 [Source:HGNC Symbol;Acc:HGNC:2674]
CTNNA2	2.54	2e-21	9.6e-20	-5.76202	1.87161e-05	0.000197003	catenin alpha 2 [Source:HGNC Symbol;Acc:HGNC:2510]
FAM20C	2.51	3.01e-56	5.97e-54	-1.60591	2.38901e-07	3.77609e-06	FAM20C, golgi associated secretory pathway kinase [Source:HGNC Symbol;Acc:HGNC:22140]
FLG-AS1	2.5	1.44e-16	4.93e-15	-3.83099	0.00045024	0.00319491	FLG antisense RNA 1 [Source:HGNC Symbol;Acc:HGNC:27913]
ST3GAL6	2.46	2.59e-05	0.000188	-2.65394	0.00406322	0.0203881	ST3 beta-galactoside alpha-2,3-sialyltransferase 6 [Source:HGNC Symbol;Acc:HGNC:18080]
OLFM1	2.44	2.1e-05	0.000156	-1.29393	0.00227148	0.0125346	olfactomedin 1 [Source:HGNC Symbol;Acc:HGNC:17187]
COL4A4	2.3	0.000568	0.00297	2.71632	0.00600952	0.0281301	collagen type IV alpha 4 chain [Source:HGNC Symbol;Acc:HGNC:2206]
LDLRAD4	2.29	9.02e-07	9.02e-06	-2.65999	0.000533253	0.00369656	low density lipoprotein receptor class A domain containing 4 [Source:HGNC Symbol;Acc:HGNC:1224]
IL21-AS1	2.21	2.52e-08	3.32e-07	-5.14289	0.00168542	0.00979163	IL21 antisense RNA 1 [Source:HGNC Symbol;Acc:HGNC:40299]
SIRPA	2.09	1.36e-13	3.56e-12	-2.63647	1.24712e-09	2.94039e-08	signal regulatory protein alpha [Source:HGNC Symbol;Acc:HGNC:9662]
CACNA1H	2.07	1.21e-89	5.08e-87	-1.65319	6.11264e-11	1.78031e-09	calcium voltage-gated channel subunit alpha1 H [Source:HGNC Symbol;Acc:HGNC:1395]
SCGB1D2	2.05	0.00104	0.00501	-2.70807	0.000203731	0.00161202	secretoglobin family 1D member 2 [Source:HGNC Symbol;Acc:HGNC:18396]
GCKR	2.02	0.00125	0.00593	-3.35136	0.00013333	0.00111512	glucokinase regulator [Source:HGNC Symbol;Acc:HGNC:4196]
UTY	1.98	8.17e-67	1.98e-64	-5.16533	2.2141e-05	0.000229222	ubiquitously transcribed tetratricopeptide repeat containing, Y-linked [Source:HGNC Symbol;Acc:HGNC:12638]
KLHL4	1.95	0.00366	0.015	-7.03512	9.29334e-08	1.57716e-06	kelch like family member 4 [Source:HGNC Symbol;Acc:HGNC:6355]
SULF2	1.95	5.09e-09	7.6e-08	-1.60163	0.00774693	0.0346652	sulfatase 2 [Source:HGNC Symbol;Acc:HGNC:20392]
ZNF208	1.94	2e-42	2.7e-40	-2.93648	7.00915e-06	8.17047e-05	zinc finger protein 208 [Source:HGNC Symbol;Acc:HGNC:12999]
MAPK13	1.91	5.36e-78	1.76e-75	-6.4093	1.50331e-51	5.61756e-49	mitogen-activated protein kinase 13 [Source:HGNC Symbol;Acc:HGNC:6875]
SLC16A3	1.91	1.74e-89	7.05e-87	-1.69364	3.61426e-10	9.20056e-09	solute carrier family 16 member 3 [Source:HGNC Symbol;Acc:HGNC:10924]
ZNF492	1.87	4.62e-17	1.64e-15	-3.42306	1.56711e-11	4.92405e-10	zinc finger protein 492 [Source:HGNC Symbol;Acc:HGNC:23707]
ZNF676	1.86	2.67e-15	8.16e-14	-6.94225	9.68331e-15	4.28076e-13	zinc finger protein 676 [Source:HGNC Symbol;Acc:HGNC:20429]
ARC	1.82	2.1e-07	2.36e-06	-3.54323	7.27543e-05	0.000657945	activity regulated cytoskeleton associated protein [Source:HGNC Symbol;Acc:HGNC:648]
NRXN3	1.82	4.35e-15	1.31e-13	2.2081	0.000498417	0.00348725	neurexin 3 [Source:HGNC Symbol;Acc:HGNC:8010]
FGFR3	1.8	5.01e-42	6.67e-40	-1.29826	4.30465e-14	1.79104e-12	fibroblast growth factor receptor 3 [Source:HGNC Symbol;Acc:HGNC:3690]
MAP1B	1.79	7.76e-178	1.07e-174	2.40649	4.04307e-39	9.20379e-37	microtubule associated protein 1B [Source:HGNC Symbol;Acc:HGNC:6836]
KIF26A	1.78	5.13e-05	0.000349	-1.13921	0.0061844	0.0287564	kinesin family member 26A [Source:HGNC Symbol;Acc:HGNC:20226]
ELOVL2	1.77	1.96e-26	1.28e-24	-2.8685	2.2614e-12	7.8299e-11	ELOVL fatty acid elongase 2 [Source:HGNC Symbol;Acc:HGNC:14416]
ADRA2A	1.76	2.38e-68	6.12e-66	-3.81174	2.08549e-65	1.25161e-62	adrenoceptor alpha 2A [Source:HGNC Symbol;Acc:HGNC:281]
GBP2	1.76	1.15e-66	2.76e-64	-2.0422	7.81922e-10	1.88394e-08	guanylate binding protein 2 [Source:HGNC Symbol;Acc:HGNC:4183]
MAF	1.76	2.43e-54	4.59e-52	-1.13076	1.67562e-34	3.07275e-32	MAF bZIP transcription factor [Source:HGNC Symbol;Acc:HGNC:6776]
MDGA1	1.76	1.11e-16	3.84e-15	-2.86509	3.00086e-08	5.54922e-07	MAM domain containing glycosylphosphatidylinositol anchor 1 [Source:HGNC Symbol;Acc:HGNC:19267]
PLXND1	1.76	1.38e-07	1.61e-06	2.05109	1.3146e-05	0.000144242	plexin D1 [Source:HGNC Symbol;Acc:HGNC:9107]
RGS1	1.76	0.00384	0.0156	-4.97443	0.00443097	0.0219114	regulator of G protein signaling 1 [Source:HGNC Symbol;Acc:HGNC:9991]
ADRA1A	1.73	6.68e-08	8.19e-07	1.61264	8.32075e-05	0.00073994	adrenoceptor alpha 1A [Source:HGNC Symbol;Acc:HGNC:277]
ACSL4	1.72	5.94e-51	1.04e-48	-1.45111	6.0804e-15	2.73687e-13	acyl-CoA synthetase long chain family member 4 [Source:HGNC Symbol;Acc:HGNC:3571]
RP11-548L20.1	1.72	5.62e-07	5.86e-06	-2.22371	0.00951311	0.0411459	long intergenic non-protein coding RNA 2484 [Source:HGNC Symbol;Acc:HGNC:53459]
CMTM8	1.71	1.73e-11	3.6e-10	-1.0505	0.00187534	0.0107128	CKLF like MARVEL transmembrane domain containing 8 [Source:HGNC Symbol;Acc:HGNC:19179]
RP11-73B2.6	1.7	2.68e-05	0.000194	-4.13734	9.8103e-07	1.36442e-05
CERK	1.68	3.34e-28	2.42e-26	1.62405	1.09427e-08	2.15856e-07	ceramide kinase [Source:HGNC Symbol;Acc:HGNC:19256]
CSTA	1.66	6.24e-15	1.85e-13	-2.72474	5.35223e-10	1.32501e-08	cystatin A [Source:HGNC Symbol;Acc:HGNC:2481]
PTGFR	1.66	1.04e-77	3.36e-75	3.63404	4.97763e-273	4.9291e-269	prostaglandin F receptor [Source:HGNC Symbol;Acc:HGNC:9600]
WT1	1.66	0.00448	0.0178	-3.80463	2.56049e-15	1.22489e-13	Wilms tumor 1 [Source:HGNC Symbol;Acc:HGNC:12796]
ZNF812	1.63	4.5e-44	6.58e-42	-1.79539	5.0988e-17	2.93551e-15	zinc finger protein 812, pseudogene [Source:HGNC Symbol;Acc:HGNC:33242]
SPG20	1.6	4.98e-38	5.74e-36	1.7067	9.77503e-16	4.92607e-14	spartin [Source:HGNC Symbol;Acc:HGNC:18514]
DHRS2	1.57	9.14e-34	8.6e-32	-1.58664	5.30392e-09	1.11158e-07	dehydrogenase/reductase 2 [Source:HGNC Symbol;Acc:HGNC:18349]
EAF2	1.55	2.72e-76	8.36e-74	-2.42766	2.197e-23	2.06216e-21	ELL associated factor 2 [Source:HGNC Symbol;Acc:HGNC:23115]
SYNE1	1.54	1.08e-05	8.63e-05	2.87619	2.00255e-14	8.62185e-13	spectrin repeat containing nuclear envelope protein 1 [Source:HGNC Symbol;Acc:HGNC:17089]
AUTS2	1.51	1.18e-34	1.18e-32	1.16488	4.82509e-07	7.15277e-06	AUTS2, activator of transcription and developmental regulator [Source:HGNC Symbol;Acc:HGNC:14262]
CTA-211A9.5	1.51	6.14e-05	0.000411	3.5169	0.000831385	0.00538267	MIAT neighbor (non-protein coding) [Source:HGNC Symbol;Acc:HGNC:50731]
EPHA3	1.51	7.83e-47	1.25e-44	9.00937	2.29731e-34	4.17416e-32	EPH receptor A3 [Source:HGNC Symbol;Acc:HGNC:3387]
ZNF257	1.49	4.72e-32	4.2e-30	-4.36482	2.47032e-13	9.46319e-12	zinc finger protein 257 [Source:HGNC Symbol;Acc:HGNC:13498]
ID2	1.48	1.93e-83	7.12e-81	-1.75271	7.50414e-20	5.6725e-18	inhibitor of DNA binding 2, HLH protein [Source:HGNC Symbol;Acc:HGNC:5361]
AL035610.2	1.47	0.00167	0.00759	-3.3303	2.07171e-06	2.69935e-05	long intergenic non-protein coding RNA 1695 [Source:HGNC Symbol;Acc:HGNC:52483]
CAPN5	1.46	3.09e-81	1.1e-78	-2.44484	8.55678e-112	1.05917e-108	calpain 5 [Source:HGNC Symbol;Acc:HGNC:1482]
UNC5A	1.44	1.32e-08	1.83e-07	-2.1746	1.06741e-10	2.97329e-09	unc-5 netrin receptor A [Source:HGNC Symbol;Acc:HGNC:12567]
VCX	1.44	2.83e-12	6.48e-11	-1.98368	3.04155e-14	1.28439e-12	variable charge, X-linked [Source:HGNC Symbol;Acc:HGNC:12667]
CD8A	1.43	7.29e-06	6.06e-05	-7.94356	2.36987e-10	6.19198e-09	CD8a molecule [Source:HGNC Symbol;Acc:HGNC:1706]
PRSS1	1.43	5.91e-06	5.01e-05	1.54729	0.000382091	0.00277394	protease, serine 1 [Source:HGNC Symbol;Acc:HGNC:9475]
RP11-382M14.1	1.43	2.65e-29	2.03e-27	-1.85396	2.35266e-14	1.00636e-12
KREMEN2	1.4	6.41e-29	4.84e-27	-2.01277	3.14937e-24	3.21511e-22	kringle containing transmembrane protein 2 [Source:HGNC Symbol;Acc:HGNC:18797]
PNMA2	1.4	0.00175	0.00789	2.21641	3.0727e-05	0.000306883	paraneoplastic Ma antigen 2 [Source:HGNC Symbol;Acc:HGNC:9159]
RP11-15B17.2	1.4	5.43e-09	8.05e-08	-3.83786	1.223e-05	0.000135135
ZNF681	1.4	1.32e-39	1.61e-37	-2.05574	3.49313e-17	2.03475e-15	zinc finger protein 681 [Source:HGNC Symbol;Acc:HGNC:26457]
GBP1	1.39	2.64e-19	1.14e-17	-4.467	3.61187e-11	1.09211e-09	guanylate binding protein 1 [Source:HGNC Symbol;Acc:HGNC:4182]
SPRY4	1.38	0.0021	0.00929	-2.62855	1.35156e-05	0.000147969	sprouty RTK signaling antagonist 4 [Source:HGNC Symbol;Acc:HGNC:15533]
CD163L1	1.35	8.96e-47	1.42e-44	-3.81821	5.75192e-22	5.01836e-20	CD163 molecule like 1 [Source:HGNC Symbol;Acc:HGNC:30375]
FBLN2	1.33	2.83e-09	4.4e-08	6.71746	1.68795e-21	1.43476e-19	fibulin 2 [Source:HGNC Symbol;Acc:HGNC:3601]
HIST2H2BB	1.3	3.36e-17	1.21e-15	-6.35656	8.21183e-07	1.16501e-05	histone cluster 2 H2B family member b (pseudogene) [Source:HGNC Symbol;Acc:HGNC:20654]
TGM4	1.29	0.000267	0.00152	-4.71301	0.00184977	0.0105881	transglutaminase 4 [Source:HGNC Symbol;Acc:HGNC:11780]
HSPB8	1.27	6.98e-13	1.71e-11	-3.20649	3.85255e-21	3.20587e-19	heat shock protein family B (small) member 8 [Source:HGNC Symbol;Acc:HGNC:30171]
PABPC5	1.27	8.37e-24	4.63e-22	-2.39373	3.34815e-13	1.25826e-11	poly(A) binding protein cytoplasmic 5 [Source:HGNC Symbol;Acc:HGNC:13629]
RP11-403B2.6	1.27	0.000162	0.000975	1.82225	3.04239e-08	5.61552e-07
CHST15	1.26	1.11e-17	4.18e-16	1.27002	1.23866e-09	2.92391e-08	carbohydrate sulfotransferase 15 [Source:HGNC Symbol;Acc:HGNC:18137]
RPL10L	1.26	1.64e-21	7.89e-20	-2.92893	1.18009e-26	1.39117e-24	ribosomal protein L10 like [Source:HGNC Symbol;Acc:HGNC:17976]
DDX60L	1.25	2.76e-13	6.98e-12	-1.41554	0.00370196	0.0188428	DEAD-box helicase 60 like [Source:HGNC Symbol;Acc:HGNC:26429]
DOCK3	1.25	3.49e-13	8.73e-12	2.05028	1.46553e-09	3.40667e-08	dedicator of cytokinesis 3 [Source:HGNC Symbol;Acc:HGNC:2989]
ERVMER34-1	1.25	4.19e-68	1.07e-65	-4.65395	5.91984e-70	3.90808e-67	endogenous retrovirus group MER34 member 1, envelope [Source:HGNC Symbol;Acc:HGNC:42970]
ID1	1.25	1.05e-24	6.15e-23	-2.38743	4.10824e-28	5.49755e-26	inhibitor of DNA binding 1, HLH protein [Source:HGNC Symbol;Acc:HGNC:5360]
IL1R2	1.24	0.00192	0.00858	-2.55345	0.00172781	0.00999102	interleukin 1 receptor type 2 [Source:HGNC Symbol;Acc:HGNC:5994]
CRIP2	1.23	7.39e-22	3.67e-20	-1.36766	3.89487e-08	7.01891e-07	cysteine rich protein 2 [Source:HGNC Symbol;Acc:HGNC:2361]
FZD4	1.22	4.61e-72	1.34e-69	-1.49351	2.25793e-24	2.32908e-22	frizzled class receptor 4 [Source:HGNC Symbol;Acc:HGNC:4042]
DNAH9	1.21	3.14e-08	4.06e-07	-1.38426	0.000858657	0.00552492	dynein axonemal heavy chain 9 [Source:HGNC Symbol;Acc:HGNC:2953]
DGKK	1.2	0.00232	0.0101	-2.78078	0.00719583	0.0326282	NA
CXorf36	1.18	0.0026	0.0111	1.52419	0.00617836	0.0287438	chromosome X open reading frame 36 [Source:HGNC Symbol;Acc:HGNC:25866]
GGT1	1.18	1.56e-36	1.71e-34	-1.44519	5.38161e-26	6.12545e-24	gamma-glutamyltransferase 1 [Source:HGNC Symbol;Acc:HGNC:4250]
HIST1H2AC	1.17	2.15e-57	4.35e-55	-1.03746	3.8951e-16	2.05166e-14	histone cluster 1 H2A family member c [Source:HGNC Symbol;Acc:HGNC:4733]
AC011526.1	1.16	1.41e-08	1.95e-07	-2.93771	1.97098e-15	9.54406e-14	prostate cancer associated transcript 19 (non-protein coding) [Source:HGNC Symbol;Acc:HGNC:49593]
LRP4	1.16	1.22e-06	1.18e-05	-2.23797	4.14684e-06	5.06964e-05	LDL receptor related protein 4 [Source:HGNC Symbol;Acc:HGNC:6696]
MDK	1.16	3e-18	1.2e-16	1.04041	3.90486e-10	9.90214e-09	midkine (neurite growth-promoting factor 2) [Source:HGNC Symbol;Acc:HGNC:6972]
PGC	1.16	3.47e-41	4.49e-39	-3.57423	1.78702e-42	4.424e-40	progastricsin [Source:HGNC Symbol;Acc:HGNC:8890]
CENPV	1.15	3.66e-10	6.5e-09	3.14198	7.13908e-13	2.60386e-11	centromere protein V [Source:HGNC Symbol;Acc:HGNC:29920]
SMOC2	1.15	1.8e-10	3.33e-09	1.1008	5.58433e-06	6.66251e-05	SPARC related modular calcium binding 2 [Source:HGNC Symbol;Acc:HGNC:20323]
ZNF502	1.15	1.11e-31	9.73e-30	-1.04115	1.36667e-05	0.000149376	zinc finger protein 502 [Source:HGNC Symbol;Acc:HGNC:23718]
NEU4	1.14	2.49e-06	2.27e-05	-2.26253	2.5534e-10	6.65395e-09	neuraminidase 4 [Source:HGNC Symbol;Acc:HGNC:21328]
PRIMA1	1.14	0.000145	0.000887	-1.22572	0.00709911	0.0322546	proline rich membrane anchor 1 [Source:HGNC Symbol;Acc:HGNC:18319]
ACTA2	1.13	1.04e-27	7.27e-26	-1.6261	5.09052e-05	0.000479172	actin, alpha 2, smooth muscle, aorta [Source:HGNC Symbol;Acc:HGNC:130]
APOL3	1.13	3.48e-09	5.3e-08	-1.52169	3.1369e-05	0.000312507	apolipoprotein L3 [Source:HGNC Symbol;Acc:HGNC:14868]
CCDC141	1.13	1.3e-30	1.09e-28	-2.76792	7.96054e-27	9.61332e-25	coiled-coil domain containing 141 [Source:HGNC Symbol;Acc:HGNC:26821]
CACNG4	1.11	7.33e-06	6.09e-05	4.66105	4.07857e-06	4.99087e-05	calcium voltage-gated channel auxiliary subunit gamma 4 [Source:HGNC Symbol;Acc:HGNC:1408]
COL26A1	1.11	5.36e-18	2.09e-16	-1.59178	2.87051e-12	9.80182e-11	collagen type XXVI alpha 1 chain [Source:HGNC Symbol;Acc:HGNC:18038]
PPP4R4	1.1	2.03e-08	2.73e-07	2.43127	8.52513e-06	9.77651e-05	protein phosphatase 4 regulatory subunit 4 [Source:HGNC Symbol;Acc:HGNC:23788]
RP11-107M16.2	1.1	1.63e-10	3.03e-09	-2.99984	1.11298e-07	1.86485e-06
SLC15A2	1.1	1.21e-24	7.07e-23	-2.54611	6.54965e-28	8.70575e-26	solute carrier family 15 member 2 [Source:HGNC Symbol;Acc:HGNC:10921]
AGR2	1.09	6.42e-63	1.45e-60	-2.04075	1.15355e-55	4.96656e-53	anterior gradient 2, protein disulphide isomerase family member [Source:HGNC Symbol;Acc:HGNC:328]
VIPR2	1.09	3.53e-05	0.000248	-2.89084	0.00206087	0.011567	vasoactive intestinal peptide receptor 2 [Source:HGNC Symbol;Acc:HGNC:12695]
PGLYRP2	1.08	0.000523	0.00277	-4.27643	9.39839e-11	2.64773e-09	peptidoglycan recognition protein 2 [Source:HGNC Symbol;Acc:HGNC:30013]
HIST1H2BJ	1.06	8.29e-18	3.17e-16	-1.68625	7.94862e-08	1.36889e-06	histone cluster 1 H2B family member j [Source:HGNC Symbol;Acc:HGNC:4761]
SLC38A4	1.06	0.00012	0.000747	2.23467	2.69588e-07	4.21071e-06	solute carrier family 38 member 4 [Source:HGNC Symbol;Acc:HGNC:14679]
SMO	1.06	3.49e-26	2.28e-24	-1.78011	2.31282e-27	2.88084e-25	smoothened, frizzled class receptor [Source:HGNC Symbol;Acc:HGNC:11119]
CNKSR2	1.04	2.52e-35	2.59e-33	-1.33345	2.75589e-13	1.04761e-11	connector enhancer of kinase suppressor of Ras 2 [Source:HGNC Symbol;Acc:HGNC:19701]
KLK2	1.04	4.91e-63	1.13e-60	-1.86995	1.07929e-99	1.06877e-96	kallikrein related peptidase 2 [Source:HGNC Symbol;Acc:HGNC:6363]
OR8G3P	1.03	6.21e-07	6.42e-06	-1.79339	0.000128957	0.0010845	olfactory receptor family 8 subfamily G member 3 pseudogene [Source:HGNC Symbol;Acc:HGNC:14698]
ST6GALNAC1	1.03	6.25e-44	8.95e-42	-1.75266	3.80959e-52	1.45094e-49	ST6 N-acetylgalactosaminide alpha-2,6-sialyltransferase 1 [Source:HGNC Symbol;Acc:HGNC:23614]
TSPAN5	1.03	2.17e-30	1.78e-28	-1.05491	3.40861e-09	7.39403e-08	tetraspanin 5 [Source:HGNC Symbol;Acc:HGNC:17753]
FAXDC2	1.01	1.06e-15	3.37e-14	-2.1932	6.51394e-16	3.34219e-14	fatty acid hydroxylase domain containing 2 [Source:HGNC Symbol;Acc:HGNC:1334]
HIST1H4H	1.01	1.1e-25	6.87e-24	-1.51163	3.91997e-18	2.4883e-16	histone cluster 1 H4 family member h [Source:HGNC Symbol;Acc:HGNC:4788]
IGSF5	1.01	1.38e-14	4e-13	-1.11914	7.99673e-05	0.00071469	immunoglobulin superfamily member 5 [Source:HGNC Symbol;Acc:HGNC:5952]
SLC6A6	1.01	5.24e-23	2.75e-21	-1.45278	9.72096e-10	2.31677e-08	solute carrier family 6 member 6 [Source:HGNC Symbol;Acc:HGNC:11052]
BDKRB1	1	0.00727	0.0267	-1.86341	0.00974636	0.0419806	bradykinin receptor B1 [Source:HGNC Symbol;Acc:HGNC:1029]
GRIN3A	1	1.1e-32	9.95e-31	-2.18078	2.47145e-46	7.09378e-44	glutamate ionotropic receptor NMDA type subunit 3A [Source:HGNC Symbol;Acc:HGNC:16767]
HIST1H2BK	1	1.98e-46	3.12e-44	-1.03066	1.60276e-11	5.01465e-10	histone cluster 1 H2B family member k [Source:HGNC Symbol;Acc:HGNC:13954]
TFF1	1	0.00344	0.0142	2.60278	0.00013959	0.00116355	trefoil factor 1 [Source:HGNC Symbol;Acc:HGNC:11755]
KCND2	-1	5.12e-06	4.4e-05	2.14336	1.63727e-10	4.4298e-09	potassium voltage-gated channel subfamily D member 2 [Source:HGNC Symbol;Acc:HGNC:6238]
RP4-792G4.2	-1	0.000824	0.00409	1.68639	0.000479266	0.00337429	FOXD3 antisense RNA 1 (head to head) [Source:HGNC Symbol;Acc:HGNC:40241]
AC012146.7	-1.01	1.69e-16	5.71e-15	2.19173	1.32364e-14	5.7869e-13
FAM211A	-1.01	1.54e-05	0.000118	1.30884	0.000126827	0.00106977	leucine rich repeat containing 75A [Source:HGNC Symbol;Acc:HGNC:32403]
GLIS2	-1.01	2.86e-05	0.000206	1.01165	0.000628921	0.00424099	GLIS family zinc finger 2 [Source:HGNC Symbol;Acc:HGNC:29450]
FRAS1	-1.02	7.3e-19	3.02e-17	9.83615	3.13702e-16	1.67463e-14	Fraser extracellular matrix complex subunit 1 [Source:HGNC Symbol;Acc:HGNC:19185]
RP11-115D19.1	-1.03	3.86e-09	5.84e-08	-1.92844	5.07326e-15	2.32583e-13
SLC1A1	-1.03	3.94e-37	4.44e-35	1.09889	4.32272e-15	2.00027e-13	solute carrier family 1 member 1 [Source:HGNC Symbol;Acc:HGNC:10939]
ANGPT2	-1.04	4.13e-05	0.000287	-3.23663	4.62499e-09	9.7861e-08	angiopoietin 2 [Source:HGNC Symbol;Acc:HGNC:485]
RP11-244O19.1	-1.04	0.000184	0.00109	1.94137	4.16075e-06	5.08351e-05
RP11-283I3.6	-1.04	1.6e-08	2.19e-07	1.5553	6.38844e-07	9.20274e-06
TMEM205	-1.04	6.86e-34	6.49e-32	7.09043	4.3204e-114	7.13047e-111	transmembrane protein 205 [Source:HGNC Symbol;Acc:HGNC:29631]
C9orf64	-1.05	1.72e-20	7.77e-19	9.59132	6.31152e-30	9.12407e-28	chromosome 9 open reading frame 64 [Source:HGNC Symbol;Acc:HGNC:28144]
RIMS1	-1.05	1.02e-48	1.7e-46	2.73092	2.82977e-54	1.19242e-51	regulating synaptic membrane exocytosis 1 [Source:HGNC Symbol;Acc:HGNC:17282]
IGF1	-1.06	5.55e-18	2.16e-16	-2.43242	6.13518e-09	1.26834e-07	insulin like growth factor 1 [Source:HGNC Symbol;Acc:HGNC:5464]
AP000473.8	-1.07	0.00151	0.00695	2.18881	8.44302e-14	3.41253e-12
LUZP2	-1.07	2.48e-43	3.46e-41	2.28203	8.19399e-83	6.49128e-80	leucine zipper protein 2 [Source:HGNC Symbol;Acc:HGNC:23206]
NEB	-1.07	7.64e-12	1.66e-10	-3.01083	8.94115e-12	2.91729e-10	nebulin [Source:HGNC Symbol;Acc:HGNC:7720]
OAT	-1.07	6.88e-46	1.04e-43	3.39039	9.81573e-46	2.66302e-43	ornithine aminotransferase [Source:HGNC Symbol;Acc:HGNC:8091]
ADORA2B	-1.08	2.21e-10	4.03e-09	1.31355	1.42519e-11	4.54243e-10	adenosine A2b receptor [Source:HGNC Symbol;Acc:HGNC:264]
KCNJ2	-1.08	2.25e-05	0.000166	2.41665	0.00818624	0.036246	potassium voltage-gated channel subfamily J member 2 [Source:HGNC Symbol;Acc:HGNC:6263]
KIAA1407	-1.08	1.48e-12	3.46e-11	1.56592	4.87486e-07	7.21573e-06	coiled-coil domain containing 191 [Source:HGNC Symbol;Acc:HGNC:29272]
NCALD	-1.08	0.001	0.00485	-1.82064	0.00430015	0.0213928	neurocalcin delta [Source:HGNC Symbol;Acc:HGNC:7655]
NHLRC1	-1.08	7.91e-08	9.55e-07	-8.60809	2.36744e-12	8.15428e-11	NHL repeat containing E3 ubiquitin protein ligase 1 [Source:HGNC Symbol;Acc:HGNC:21576]
RP11-902B17.1	-1.08	8.99e-06	7.33e-05	-2.31484	0.00770521	0.0345409
C5orf42	-1.1	8.66e-26	5.5e-24	5.59116	1.11761e-37	2.30566e-35	chromosome 5 open reading frame 42 [Source:HGNC Symbol;Acc:HGNC:25801]
EPB41L2	-1.1	4.17e-47	6.76e-45	1.59285	6.29232e-21	5.17093e-19	erythrocyte membrane protein band 4.1 like 2 [Source:HGNC Symbol;Acc:HGNC:3379]
DLGAP1-AS2	-1.11	0.00801	0.029	1.33965	0.000172716	0.00139904	DLGAP1 antisense RNA 2 [Source:HGNC Symbol;Acc:HGNC:28146]
FAM189A1	-1.11	8.99e-06	7.33e-05	3.60925	1.3655e-24	1.43089e-22	family with sequence similarity 189 member A1 [Source:HGNC Symbol;Acc:HGNC:29075]
PARK2	-1.11	0.000603	0.00313	6.83659	2.63055e-10	6.82805e-09	parkin RBR E3 ubiquitin protein ligase [Source:HGNC Symbol;Acc:HGNC:8607]
LOXL1	-1.12	5.52e-06	4.71e-05	1.82618	0.000227	0.00176847	lysyl oxidase like 1 [Source:HGNC Symbol;Acc:HGNC:6665]
PDZK1IP1	-1.12	0.000113	0.000709	-1.2889	0.000330545	0.00245277	PDZK1 interacting protein 1 [Source:HGNC Symbol;Acc:HGNC:16887]
TGFBR3L	-1.12	0.00384	0.0156	2.11605	1.69597e-18	1.11221e-16	transforming growth factor beta receptor 3 like [Source:HGNC Symbol;Acc:HGNC:44152]
UGT2B4	-1.13	6.72e-05	0.000444	2.46619	3.85313e-08	6.95635e-07	UDP glucuronosyltransferase family 2 member B4 [Source:HGNC Symbol;Acc:HGNC:12553]
RGS16	-1.14	4.59e-15	1.38e-13	-4.14796	8.44297e-07	1.19353e-05	regulator of G protein signaling 16 [Source:HGNC Symbol;Acc:HGNC:9997]
RHOBTB1	-1.14	0.00249	0.0107	3.20956	2.23035e-05	0.000230543	Rho related BTB domain containing 1 [Source:HGNC Symbol;Acc:HGNC:18738]
TNS4	-1.14	6.31e-06	5.32e-05	1.13066	0.00737558	0.0333224	tensin 4 [Source:HGNC Symbol;Acc:HGNC:24352]
LRRC37A3	-1.15	4.63e-16	1.51e-14	1.16085	0.000130346	0.00109385	leucine rich repeat containing 37 member A3 [Source:HGNC Symbol;Acc:HGNC:32427]
PLA1A	-1.16	8.13e-18	3.12e-16	-1.11038	3.71094e-07	5.65783e-06	phospholipase A1 member A [Source:HGNC Symbol;Acc:HGNC:17661]
RNF165	-1.17	2.43e-14	6.87e-13	1.3424	0.00121017	0.00742253	ring finger protein 165 [Source:HGNC Symbol;Acc:HGNC:31696]
ARHGAP20	-1.18	2.63e-14	7.41e-13	3.60837	1.07119e-06	1.47618e-05	Rho GTPase activating protein 20 [Source:HGNC Symbol;Acc:HGNC:18357]
GRIK2	-1.18	1.17e-07	1.37e-06	6.01677	5.42921e-11	1.60486e-09	glutamate ionotropic receptor kainate type subunit 2 [Source:HGNC Symbol;Acc:HGNC:4580]
RP11-128M1.1	-1.18	0.00264	0.0113	2.72069	3.37225e-07	5.18939e-06
GSTA1	-1.19	3.02e-36	3.26e-34	-2.57647	5.80746e-58	2.61402e-55	glutathione S-transferase alpha 1 [Source:HGNC Symbol;Acc:HGNC:4626]
MSRB3	-1.19	0.000408	0.00223	2.18857	0.0005305	0.00368396	methionine sulfoxide reductase B3 [Source:HGNC Symbol;Acc:HGNC:27375]
DIO1	-1.2	7.52e-21	3.49e-19	2.58933	1.19843e-24	1.2625e-22	iodothyronine deiodinase 1 [Source:HGNC Symbol;Acc:HGNC:2883]
KIAA1211L	-1.21	0.00138	0.00646	2.03757	2.59773e-05	0.000264242	KIAA1211 like [Source:HGNC Symbol;Acc:HGNC:33454]
RP11-389G6.3	-1.21	0.00964	0.0339	3.68961	9.8223e-08	1.66123e-06
ST7-AS1	-1.21	4.34e-06	3.78e-05	1.94888	0.00041642	0.00299462	ST7 antisense RNA 1 [Source:HGNC Symbol;Acc:HGNC:16000]
ZCWPW2	-1.21	0.000144	0.000878	2.16196	0.00232859	0.0127962	zinc finger CW-type and PWWP domain containing 2 [Source:HGNC Symbol;Acc:HGNC:23574]
C16orf45	-1.23	2.63e-08	3.45e-07	4.47319	1.22233e-17	7.47167e-16	chromosome 16 open reading frame 45 [Source:HGNC Symbol;Acc:HGNC:19213]
SLC16A7	-1.23	2.5e-40	3.14e-38	-1.03714	0.000109521	0.000939398	solute carrier family 16 member 7 [Source:HGNC Symbol;Acc:HGNC:10928]
UBE2Q2P1	-1.23	2.62e-06	2.38e-05	2.13101	8.87263e-05	0.000783077	ubiquitin conjugating enzyme E2 Q2 pseudogene 1 [Source:HGNC Symbol;Acc:HGNC:37439]
NFATC2	-1.25	0.00143	0.00664	2.74367	1.05204e-09	2.50128e-08	nuclear factor of activated T-cells 2 [Source:HGNC Symbol;Acc:HGNC:7776]
RP11-279F6.1	-1.26	8.52e-38	9.71e-36	1.7064	3.72403e-19	2.56092e-17	downregulated RNA in cancer, inhibitor of cell invasion and migration [Source:HGNC Symbol;Acc:HGNC:27082]
CAPS2	-1.28	1.02e-29	7.98e-28	1.08737	0.000841728	0.00543187	calcyphosine 2 [Source:HGNC Symbol;Acc:HGNC:16471]
LIN7A	-1.28	4.27e-36	4.58e-34	3.42544	4.75874e-140	1.17809e-136	lin-7 homolog A, crumbs cell polarity complex component [Source:HGNC Symbol;Acc:HGNC:17787]
C1QTNF3	-1.29	1.02e-14	3e-13	1.26236	0.00838676	0.0370097	C1q and TNF related 3 [Source:HGNC Symbol;Acc:HGNC:14326]
SAMD12	-1.3	7.35e-68	1.83e-65	1.37279	2.71083e-16	1.46289e-14	sterile alpha motif domain containing 12 [Source:HGNC Symbol;Acc:HGNC:31750]
TCF4	-1.3	6.75e-28	4.77e-26	1.57123	1.23587e-05	0.000136297	transcription factor 4 [Source:HGNC Symbol;Acc:HGNC:11634]
FBXO32	-1.31	1.71e-13	4.41e-12	1.59158	1.85057e-09	4.21271e-08	F-box protein 32 [Source:HGNC Symbol;Acc:HGNC:16731]
GPLD1	-1.31	0.000372	0.00205	-3.99146	0.000303082	0.00227025	glycosylphosphatidylinositol specific phospholipase D1 [Source:HGNC Symbol;Acc:HGNC:4459]
GUCY1B3	-1.31	9.26e-08	1.1e-06	7.52797	3.243e-34	5.78627e-32	guanylate cyclase 1 soluble subunit beta [Source:HGNC Symbol;Acc:HGNC:4687]
HESX1	-1.31	2.48e-05	0.000181	3.47639	0.000177315	0.00142869	HESX homeobox 1 [Source:HGNC Symbol;Acc:HGNC:4877]
LINC00641	-1.32	5.97e-37	6.65e-35	1.66588	3.08484e-17	1.80755e-15	long intergenic non-protein coding RNA 641 [Source:HGNC Symbol;Acc:HGNC:27511]
EPDR1	-1.33	4.85e-36	5.15e-34	2.04295	1.43336e-20	1.14007e-18	ependymin related 1 [Source:HGNC Symbol;Acc:HGNC:17572]
CCDC74B	-1.36	1.74e-24	9.96e-23	-3.87564	9.62864e-09	1.91077e-07	coiled-coil domain containing 74B [Source:HGNC Symbol;Acc:HGNC:25267]
RLN2	-1.37	0.00917	0.0324	9.55623	3.03553e-15	1.4314e-13	relaxin 2 [Source:HGNC Symbol;Acc:HGNC:10027]
WAS	-1.37	0.000348	0.00194	1.99622	0.000218499	0.00171178	Wiskott-Aldrich syndrome [Source:HGNC Symbol;Acc:HGNC:12731]
CTD-2008P7.9	-1.38	0.00148	0.00686	1.77154	0.000941434	0.00597426
HCP5	-1.38	3.96e-15	1.19e-13	-1.09667	0.00221067	0.0122468	HLA complex P5 (non-protein coding) [Source:HGNC Symbol;Acc:HGNC:21659]
CNTN3	-1.41	0.000156	0.000941	3.41921	1.37311e-08	2.65829e-07	contactin 3 [Source:HGNC Symbol;Acc:HGNC:2173]
HPCAL4	-1.41	1.03e-08	1.46e-07	1.39039	0.00296813	0.0156715	hippocalcin like 4 [Source:HGNC Symbol;Acc:HGNC:18212]
PDE4D	-1.41	9.33e-44	1.32e-41	2.44669	1.06625e-19	7.82112e-18	phosphodiesterase 4D [Source:HGNC Symbol;Acc:HGNC:8783]
RP11-214K3.24	-1.41	0.00824	0.0297	5.23367	0.00163011	0.00952342	NA
AC007319.1	-1.42	9e-08	1.08e-06	2.10119	0.00606674	0.0283578
DSE	-1.43	4.36e-33	4.01e-31	1.31611	2.73843e-05	0.000276848	dermatan sulfate epimerase [Source:HGNC Symbol;Acc:HGNC:21144]
ZNF629	-1.43	1.24e-28	9.26e-27	1.74298	1.42778e-05	0.000155541	zinc finger protein 629 [Source:HGNC Symbol;Acc:HGNC:29008]
AL133493.2	-1.44	6.9e-06	5.75e-05	3.62063	3.55274e-09	7.68983e-08	long intergenic non-protein coding RNA 1694 [Source:HGNC Symbol;Acc:HGNC:52481]
RDH10	-1.45	2.45e-70	6.73e-68	1.06049	2.63456e-12	9.01164e-11	retinol dehydrogenase 10 [Source:HGNC Symbol;Acc:HGNC:19975]
RP11-168E14.1	-1.45	0.000117	0.000731	8.50033	6.63511e-12	2.1865e-10	BMPR1B antisense RNA 1 (head to head) [Source:HGNC Symbol;Acc:HGNC:50864]
C10orf91	-1.46	1.41e-17	5.25e-16	2.18208	2.35787e-18	1.51615e-16	chromosome 10 open reading frame 91 [Source:HGNC Symbol;Acc:HGNC:27275]
GNG12-AS1	-1.46	3.82e-06	3.35e-05	1.9289	0.00176983	0.0101805	GNG12 antisense RNA 1 [Source:HGNC Symbol;Acc:HGNC:43938]
ETNK2	-1.47	0.000498	0.00265	4.10498	1.18021e-07	1.96586e-06	ethanolamine kinase 2 [Source:HGNC Symbol;Acc:HGNC:25575]
FAM63A	-1.47	6.59e-41	8.44e-39	-1.68483	9.6286e-25	1.02524e-22	MINDY lysine 48 deubiquitinase 1 [Source:HGNC Symbol;Acc:HGNC:25648]
AC096574.4	-1.48	5.19e-06	4.45e-05	2.01548	3.24999e-06	4.06608e-05
GHRL	-1.48	0.0083	0.0299	2.48986	0.00780997	0.0348694	ghrelin and obestatin prepropeptide [Source:HGNC Symbol;Acc:HGNC:18129]
NRSN2	-1.48	2.02e-64	4.74e-62	4.61679	1.10607e-112	1.56469e-109	neurensin 2 [Source:HGNC Symbol;Acc:HGNC:16229]
RBPMS	-1.48	7.42e-26	4.75e-24	1.14309	1.05583e-05	0.000118609	RNA binding protein with multiple splicing [Source:HGNC Symbol;Acc:HGNC:19097]
LOXL1-AS1	-1.49	2.03e-29	1.57e-27	1.80361	1.46603e-13	5.76086e-12	LOXL1 antisense RNA 1 [Source:HGNC Symbol;Acc:HGNC:44169]
TRPC1	-1.5	0.00133	0.00624	5.47291	7.93204e-05	0.000709548	transient receptor potential cation channel subfamily C member 1 [Source:HGNC Symbol;Acc:HGNC:12333]
FNDC4	-1.51	1.02e-08	1.44e-07	6.01639	4.14008e-05	0.000399777	fibronectin type III domain containing 4 [Source:HGNC Symbol;Acc:HGNC:20239]
C21orf90	-1.53	1.42e-14	4.12e-13	5.33545	2.02828e-19	1.42954e-17	TSPEAR antisense RNA 2 [Source:HGNC Symbol;Acc:HGNC:16428]
DCHS1	-1.53	1.46e-08	2.02e-07	-1.49097	0.00083031	0.00537922	dachsous cadherin-related 1 [Source:HGNC Symbol;Acc:HGNC:13681]
PARP8	-1.53	2.51e-46	3.91e-44	1.1532	5.25164e-10	1.30174e-08	poly(ADP-ribose) polymerase family member 8 [Source:HGNC Symbol;Acc:HGNC:26124]
REPS2	-1.53	4.37e-68	1.1e-65	2.29595	9.90378e-59	4.78401e-56	RALBP1 associated Eps domain containing 2 [Source:HGNC Symbol;Acc:HGNC:9963]
P2RX5	-1.54	1.24e-08	1.72e-07	-3.45043	3.15451e-07	4.88086e-06	purinergic receptor P2X 5 [Source:HGNC Symbol;Acc:HGNC:8536]
LRRC10B	-1.6	0.00446	0.0177	5.29336	5.84624e-06	6.94153e-05	leucine rich repeat containing 10B [Source:HGNC Symbol;Acc:HGNC:37215]
OR51E2	-1.6	0.00319	0.0133	1.57286	0.00930901	0.0403955	olfactory receptor family 51 subfamily E member 2 [Source:HGNC Symbol;Acc:HGNC:15195]
ADAMTSL5	-1.61	0.00236	0.0102	2.26103	0.000304882	0.00228201	ADAMTS like 5 [Source:HGNC Symbol;Acc:HGNC:27912]
RP11-326C3.11	-1.61	0.00674	0.0251	1.77662	0.00429384	0.0213882
CYB5R2	-1.62	6.18e-17	2.17e-15	3.1167	4.45986e-21	3.69571e-19	cytochrome b5 reductase 2 [Source:HGNC Symbol;Acc:HGNC:24376]
FRY	-1.62	1.32e-67	3.24e-65	1.4024	2.9587e-15	1.3985e-13	FRY microtubule binding protein [Source:HGNC Symbol;Acc:HGNC:20367]
KLHL13	-1.63	5.31e-69	1.4e-66	1.64554	3.07955e-14	1.29767e-12	kelch like family member 13 [Source:HGNC Symbol;Acc:HGNC:22931]
PLCH1	-1.63	4.96e-64	1.15e-61	1.80708	7.37473e-11	2.12987e-09	phospholipase C eta 1 [Source:HGNC Symbol;Acc:HGNC:29185]
RINL	-1.63	1.05e-29	8.21e-28	2.1795	1.17121e-34	2.18829e-32	Ras and Rab interactor like [Source:HGNC Symbol;Acc:HGNC:24795]
GABRA3	-1.64	1.96e-41	2.58e-39	1.20516	3.75135e-07	5.71504e-06	gamma-aminobutyric acid type A receptor alpha3 subunit [Source:HGNC Symbol;Acc:HGNC:4077]
TSPAN12	-1.69	7.57e-10	1.29e-08	-1.57729	0.00172041	0.00995696	tetraspanin 12 [Source:HGNC Symbol;Acc:HGNC:21641]
IFITM2	-1.7	2.44e-17	8.83e-16	1.81529	2.69169e-21	2.25885e-19	interferon induced transmembrane protein 2 [Source:HGNC Symbol;Acc:HGNC:5413]
TFF3	-1.7	2.95e-06	2.65e-05	2.78858	2.77785e-15	1.31931e-13	trefoil factor 3 [Source:HGNC Symbol;Acc:HGNC:11757]
FAM65B	-1.73	9.23e-131	7.61e-128	-2.56407	1.96906e-06	2.57919e-05	RHO family interacting cell polarization regulator 2 [Source:HGNC Symbol;Acc:HGNC:13872]
LEPR	-1.74	1.29e-12	3.04e-11	2.78386	0.00125934	0.00766951	leptin receptor [Source:HGNC Symbol;Acc:HGNC:6554]
LINC00933	-1.74	0.0026	0.0111	2.40986	0.00644926	0.0297803	long intergenic non-protein coding RNA 933 [Source:HGNC Symbol;Acc:HGNC:48625]
RP11-403I13.5	-1.75	8.52e-05	0.000549	2.2561	0.00409714	0.0205196
KLF8	-1.76	7.74e-10	1.31e-08	1.52765	0.000431931	0.00308711	Kruppel like factor 8 [Source:HGNC Symbol;Acc:HGNC:6351]
FRMD5	-1.77	4.58e-32	4.09e-30	1.03621	0.00520271	0.0250339	FERM domain containing 5 [Source:HGNC Symbol;Acc:HGNC:28214]
PCGEM1	-1.79	0.00106	0.00509	1.93641	0.000884323	0.00565516	PCGEM1, prostate-specific transcript (non-protein coding) [Source:HGNC Symbol;Acc:HGNC:30145]
MAATS1	-1.8	4.73e-23	2.5e-21	4.3694	0.000884207	0.00565516	MYCBP associated and testis expressed 1 [Source:HGNC Symbol;Acc:HGNC:24010]
MAP1A	-1.8	4.45e-46	6.79e-44	1.66265	0.000242038	0.00187103	microtubule associated protein 1A [Source:HGNC Symbol;Acc:HGNC:6835]
C3orf18	-1.81	6.81e-48	1.11e-45	4.47121	1.06835e-58	5.03779e-56	chromosome 3 open reading frame 18 [Source:HGNC Symbol;Acc:HGNC:24837]
ESRRG	-1.81	1.27e-20	5.79e-19	1.38251	0.00266149	0.0143197	estrogen related receptor gamma [Source:HGNC Symbol;Acc:HGNC:3474]
F5	-1.82	1.73e-115	1.08e-112	1.05126	0.00137199	0.00822657	coagulation factor V [Source:HGNC Symbol;Acc:HGNC:3542]
BDNF-AS	-1.89	7.36e-11	1.42e-09	3.01327	2.65573e-06	3.37159e-05	BDNF antisense RNA [Source:HGNC Symbol;Acc:HGNC:20608]
FLNB-AS1	-1.9	2.67e-14	7.51e-13	1.24563	0.00225121	0.012447	FLNB antisense RNA 1 [Source:HGNC Symbol;Acc:HGNC:40239]
SALL2	-1.9	2.05e-55	3.99e-53	10.8946	6.43431e-20	4.88828e-18	spalt like transcription factor 2 [Source:HGNC Symbol;Acc:HGNC:10526]
ASZ1	-1.91	3.36e-12	7.65e-11	2.58737	4.11787e-05	0.000398021	ankyrin repeat, SAM and basic leucine zipper domain containing 1 [Source:HGNC Symbol;Acc:HGNC:1350]
TMSB15B	-1.91	6.36e-28	4.52e-26	-2.25827	0.00257837	0.0139521	thymosin beta 15B [Source:HGNC Symbol;Acc:HGNC:28612]
TNFAIP8L1	-1.95	1.49e-35	1.56e-33	2.57555	4.61912e-25	4.999e-23	TNF alpha induced protein 8 like 1 [Source:HGNC Symbol;Acc:HGNC:28279]
IL17C	-1.96	0.00869	0.031	2.10328	0.00152709	0.00900659	interleukin 17C [Source:HGNC Symbol;Acc:HGNC:5983]
TCTEX1D4	-1.96	0.000397	0.00218	1.79517	0.00176404	0.0101502	Tctex1 domain containing 4 [Source:HGNC Symbol;Acc:HGNC:32315]
TFPI	-1.96	4.57e-186	6.73e-183	2.84314	1.09011e-138	2.39885e-135	tissue factor pathway inhibitor [Source:HGNC Symbol;Acc:HGNC:11760]
ANTXR1	-1.99	2.79e-121	1.85e-118	1.8604	2.13545e-15	1.03152e-13	anthrax toxin receptor 1 [Source:HGNC Symbol;Acc:HGNC:21014]
RP11-222A11.1	-1.99	0.00717	0.0264	-4.93018	0.00535325	0.0256337	long intergenic non-protein coding RNA 1515 [Source:HGNC Symbol;Acc:HGNC:51210]
SH2D2A	-2.04	5.87e-05	0.000395	5.30069	0.00155929	0.0091583	SH2 domain containing 2A [Source:HGNC Symbol;Acc:HGNC:10821]
PCOLCE	-2.05	0.000387	0.00213	1.04994	0.00130108	0.00788011	procollagen C-endopeptidase enhancer [Source:HGNC Symbol;Acc:HGNC:8738]
PCLO	-2.06	8.32e-50	1.43e-47	1.15409	0.000374698	0.00273128	piccolo presynaptic cytomatrix protein [Source:HGNC Symbol;Acc:HGNC:13406]
FAM110C	-2.1	5.55e-60	1.19e-57	1.7789	4.06875e-07	6.15126e-06	family with sequence similarity 110 member C [Source:HGNC Symbol;Acc:HGNC:33340]
C8orf34	-2.12	8.92e-09	1.28e-07	8.43967	9.8851e-12	3.20942e-10	chromosome 8 open reading frame 34 [Source:HGNC Symbol;Acc:HGNC:30905]
CABP4	-2.12	1.81e-13	4.66e-12	5.37749	0.000832326	0.005387	calcium binding protein 4 [Source:HGNC Symbol;Acc:HGNC:1386]
NOVA1	-2.12	4.24e-122	3.02e-119	3.1456	1.58989e-59	7.87192e-57	NOVA alternative splicing regulator 1 [Source:HGNC Symbol;Acc:HGNC:7886]
DZIP1	-2.13	8.46e-18	3.23e-16	6.45999	1.01636e-12	3.6665e-11	DAZ interacting zinc finger protein 1 [Source:HGNC Symbol;Acc:HGNC:20908]
GABRE	-2.24	1.51e-35	1.57e-33	-1.04679	0.00478386	0.0233418	gamma-aminobutyric acid type A receptor epsilon subunit [Source:HGNC Symbol;Acc:HGNC:4085]
MAST1	-2.25	8.26e-33	7.54e-31	2.29864	8.12099e-22	7.02341e-20	microtubule associated serine/threonine kinase 1 [Source:HGNC Symbol;Acc:HGNC:19034]
DNAJC6	-2.26	5.18e-55	9.98e-53	2.02263	5.82406e-13	2.16003e-11	DnaJ heat shock protein family (Hsp40) member C6 [Source:HGNC Symbol;Acc:HGNC:15469]
MYH14	-2.26	6.33e-92	2.9e-89	2.1314	5.09167e-21	4.20169e-19	myosin heavy chain 14 [Source:HGNC Symbol;Acc:HGNC:23212]
PEG10	-2.26	6.99e-53	1.29e-50	3.16337	1.86112e-16	1.01822e-14	paternally expressed 10 [Source:HGNC Symbol;Acc:HGNC:14005]
KATNAL2	-2.34	1.81e-28	1.34e-26	1.88907	0.00126522	0.00770032	katanin catalytic subunit A1 like 2 [Source:HGNC Symbol;Acc:HGNC:25387]
LINC00886	-2.34	2.91e-11	5.91e-10	4.15439	0.00155159	0.00912116	long intergenic non-protein coding RNA 886 [Source:HGNC Symbol;Acc:HGNC:48572]
CTD-3006G17.2	-2.38	7.55e-07	7.69e-06	5.07701	0.00295837	0.0156241
RP11-664D7.4	-2.42	5.68e-30	4.54e-28	3.37423	6.44201e-20	4.88828e-18	C8orf34 antisense RNA 1 [Source:HGNC Symbol;Acc:HGNC:27840]
LONRF3	-2.44	1.58e-20	7.17e-19	4.58647	0.00357262	0.0182784	LON peptidase N-terminal domain and ring finger 3 [Source:HGNC Symbol;Acc:HGNC:21152]
RFX6	-2.53	7.53e-99	3.88e-96	3.34561	6.15694e-20	4.70804e-18	regulatory factor X6 [Source:HGNC Symbol;Acc:HGNC:21478]
AC005355.2	-2.54	0.00235	0.0102	4.49262	0.0061738	0.0287294	long intergenic non-protein coding RNA 1843 [Source:HGNC Symbol;Acc:HGNC:52659]
MAGEC2	-2.54	3.46e-46	5.37e-44	2.08699	0.000126551	0.0010688	MAGE family member C2 [Source:HGNC Symbol;Acc:HGNC:13574]
SLITRK3	-2.63	4.46e-171	5.75e-168	1.27841	0.00175362	0.0101049	SLIT and NTRK like family member 3 [Source:HGNC Symbol;Acc:HGNC:23501]
PLD1	-2.65	1.25e-11	2.65e-10	4.69947	9.48093e-31	1.4118e-28	phospholipase D1 [Source:HGNC Symbol;Acc:HGNC:9067]
BEND6	-2.67	8.73e-05	0.00056	4.29058	0.00117455	0.00723051	BEN domain containing 6 [Source:HGNC Symbol;Acc:HGNC:20871]
EOMES	-2.67	1.03e-24	6.05e-23	2.19016	0.00156976	0.00921161	eomesodermin [Source:HGNC Symbol;Acc:HGNC:3372]
PTRF	-2.67	6.26e-39	7.38e-37	2.74809	1.23649e-23	1.18303e-21	caveolae associated protein 1 [Source:HGNC Symbol;Acc:HGNC:9688]
IFI27L2	-2.72	2.56e-05	0.000186	2.00847	0.00372465	0.0189437	interferon alpha inducible protein 27 like 2 [Source:HGNC Symbol;Acc:HGNC:19753]
MCC	-2.75	5.78e-25	3.51e-23	2.61125	5.01467e-16	2.59988e-14	mutated in colorectal cancers [Source:HGNC Symbol;Acc:HGNC:6935]
DNM3	-2.77	5.13e-61	1.13e-58	1.39775	0.00476673	0.0232754	dynamin 3 [Source:HGNC Symbol;Acc:HGNC:29125]
ITGA2B	-2.81	4.82e-07	5.07e-06	3.69388	0.000765421	0.00501129	integrin subunit alpha 2b [Source:HGNC Symbol;Acc:HGNC:6138]
TGM3	-2.86	2.06e-34	1.99e-32	2.21964	3.00158e-19	2.09318e-17	transglutaminase 3 [Source:HGNC Symbol;Acc:HGNC:11779]
RP11-109M17.2	-2.91	8.64e-17	3e-15	3.03212	0.00231388	0.0127295
FUCA2	-2.98	5.95e-11	1.16e-09	9.27388	5.15093e-45	1.36019e-42	fucosidase, alpha-L- 2, plasma [Source:HGNC Symbol;Acc:HGNC:4008]
LEPREL2	-3.15	1.14e-06	1.12e-05	2.56063	0.00776028	0.034717	prolyl 3-hydroxylase 3 [Source:HGNC Symbol;Acc:HGNC:19318]
FUOM	-3.28	2.56e-27	1.78e-25	5.34384	9.75027e-45	2.54084e-42	fucose mutarotase [Source:HGNC Symbol;Acc:HGNC:24733]
ALDH1L2	-3.45	8.83e-22	4.37e-20	2.53066	0.00066502	0.00443907	aldehyde dehydrogenase 1 family member L2 [Source:HGNC Symbol;Acc:HGNC:26777]
RNLS	-3.49	7.07e-47	1.14e-44	2.18912	0.00285724	0.0151425	renalase, FAD dependent amine oxidase [Source:HGNC Symbol;Acc:HGNC:25641]
ARMCX4	-3.65	8.9e-228	1.67e-224	9.8245	3.57153e-16	1.90146e-14	armadillo repeat containing, X-linked 4 [Source:HGNC Symbol;Acc:HGNC:28615]
DTX3	-3.65	5.05e-28	3.61e-26	1.29001	3.32994e-05	0.000330089	deltex E3 ubiquitin ligase 3 [Source:HGNC Symbol;Acc:HGNC:24457]
ELOVL3	-3.76	4.12e-12	9.25e-11	-6.699	1.01587e-06	1.40204e-05	ELOVL fatty acid elongase 3 [Source:HGNC Symbol;Acc:HGNC:18047]
RP11-598D12.3	-3.79	1.93e-20	8.7e-19	3.81676	2.71552e-22	2.43352e-20	B-cell receptor-associated protein 31 pseudogene 1 [Source:HGNC Symbol;Acc:HGNC:51323]
RALYL	-4.05	7.17e-19	2.97e-17	9.78068	4.5029e-31	6.91318e-29	RALY RNA binding protein like [Source:HGNC Symbol;Acc:HGNC:27036]
FOXL2	-4.1	8.3e-30	6.55e-28	-8.44812	3.34066e-12	1.12904e-10	forkhead box L2 [Source:HGNC Symbol;Acc:HGNC:1092]
PARVA	-4.26	2.37e-113	1.44e-110	6.37614	1.84443e-37	3.76586e-35	parvin alpha [Source:HGNC Symbol;Acc:HGNC:14652]
SEMA4G	-4.77	9.13e-18	3.48e-16	2.63311	1.18086e-13	4.68677e-12	semaphorin 4G [Source:HGNC Symbol;Acc:HGNC:10735]
LPCAT2	-4.79	0.000121	0.00075	7.09679	3.48146e-08	6.34901e-07	lysophosphatidylcholine acyltransferase 2 [Source:HGNC Symbol;Acc:HGNC:26032]
UNC13C	-4.89	4.84e-134	4.16e-131	-2.17944	7.87108e-14	3.18787e-12	unc-13 homolog C [Source:HGNC Symbol;Acc:HGNC:23149]
RP11-284F21.9	-4.93	2.1e-134	1.88e-131	9.78534	4.45708e-16	2.32296e-14
CNTNAP4	-5.41	4.69e-28	3.36e-26	8.71347	1.58073e-12	5.59042e-11	contactin associated protein like 4 [Source:HGNC Symbol;Acc:HGNC:18747]
ST8SIA4	-5.54	1.93e-216	3.31e-213	4.77006	0.00914546	0.03975	ST8 alpha-N-acetyl-neuraminide alpha-2,8-sialyltransferase 4 [Source:HGNC Symbol;Acc:HGNC:10871]
SPATA6	-5.91	1.21e-48	1.99e-46	6.46534	1.24665e-19	9.01092e-18	spermatogenesis associated 6 [Source:HGNC Symbol;Acc:HGNC:18309]
MAGEC1	-6.46	2e-161	2.3e-158	6.94952	1.00368e-19	7.41714e-18	MAGE family member C1 [Source:HGNC Symbol;Acc:HGNC:6812]
RP11-548O1.3	-6.59	5.12e-06	4.41e-05	-3.21189	0.00572532	0.0270427	long intergenic non-protein coding RNA 1391 [Source:HGNC Symbol;Acc:HGNC:50666]
