# Supplementary material for: PROL1 is essential for xenograft tumor development in mice injected with the human prostate cancer cell-line, LNCaP, and modulates cell migration and invasion
Source: J Mens Health. Author manuscript; Available in PMC 2022 May 10. (PMC9089447; doi:10.31083/jomh.2021.131)
Supplement: Supplemental Table S1 [file NIHMS1779046-supplement-Supplemental_Table_S1.xlsx]

## Sheet: Sheet1
Supplemental Table S1: Differential expression of genes between LNCaP-Prol1- and LNCAP. Genes are ranked by fold change, with cut-offs of log2-Fold Change >=1 or <=-1, p-value <0.01.
gene_id	log2FoldChange	pvalue	padj	gene_name	gene_description
ENSG00000204175	11.8414	1.75e-23	1.65e-21	GPRIN2	G protein regulated inducer of neurite outgrowth 2 [Source:HGNC Symbol;Acc:HGNC:23730]
ENSG00000165821	10.8946	6.43e-20	4.89e-18	SALL2	spalt like transcription factor 2 [Source:HGNC Symbol;Acc:HGNC:10526]
ENSG00000138759	9.83615	3.14e-16	1.67e-14	FRAS1	Fraser extracellular matrix complex subunit 1 [Source:HGNC Symbol;Acc:HGNC:19185]
ENSG00000196440	9.8245	3.57e-16	1.9e-14	ARMCX4	armadillo repeat containing, X-linked 4 [Source:HGNC Symbol;Acc:HGNC:28615]
ENSG00000272068	9.78534	4.46e-16	2.32e-14	RP11-284F21.9
ENSG00000184672	9.78068	4.5e-31	6.91e-29	RALYL	RALY RNA binding protein like [Source:HGNC Symbol;Acc:HGNC:27036]
ENSG00000165118	9.59132	6.31e-30	9.12e-28	C9orf64	chromosome 9 open reading frame 64 [Source:HGNC Symbol;Acc:HGNC:28144]
ENSG00000107014	9.55623	3.04e-15	1.43e-13	RLN2	relaxin 2 [Source:HGNC Symbol;Acc:HGNC:10027]
ENSG00000001036	9.27388	5.15e-45	1.36e-42	FUCA2	fucosidase, alpha-L- 2, plasma [Source:HGNC Symbol;Acc:HGNC:4008]
ENSG00000044524	9.00937	2.3e-34	4.17e-32	EPHA3	EPH receptor A3 [Source:HGNC Symbol;Acc:HGNC:3387]
ENSG00000152910	8.71347	1.58e-12	5.59e-11	CNTNAP4	contactin associated protein like 4 [Source:HGNC Symbol;Acc:HGNC:18747]
ENSG00000165259	8.56312	3.8e-12	1.27e-10	HDX	highly divergent homeobox [Source:HGNC Symbol;Acc:HGNC:26411]
ENSG00000249599	8.50033	6.64e-12	2.19e-10	RP11-168E14.1	BMPR1B antisense RNA 1 (head to head) [Source:HGNC Symbol;Acc:HGNC:50864]
ENSG00000165084	8.43967	9.89e-12	3.21e-10	C8orf34	chromosome 8 open reading frame 34 [Source:HGNC Symbol;Acc:HGNC:30905]
ENSG00000188738	8.22663	5.57e-11	1.64e-09	FSIP2	fibrous sheath interacting protein 2 [Source:HGNC Symbol;Acc:HGNC:21675]
ENSG00000229953	8.09463	1.07e-10	2.97e-09	RP11-284F21.7
ENSG00000120675	7.79163	1.48e-19	1.06e-17	DNAJC15	DnaJ heat shock protein family (Hsp40) member C15 [Source:HGNC Symbol;Acc:HGNC:20325]
ENSG00000144451	7.69577	6.69e-19	4.49e-17	SPAG16	sperm associated antigen 16 [Source:HGNC Symbol;Acc:HGNC:23225]
ENSG00000132204	7.67887	3.77e-09	8.09e-08	LINC00470	long intergenic non-protein coding RNA 470 [Source:HGNC Symbol;Acc:HGNC:1225]
ENSG00000260854	7.64359	2.48e-09	5.52e-08	CTD-2144E22.8	long intergenic non-protein coding RNA 2184 [Source:HGNC Symbol;Acc:HGNC:53046]
ENSG00000178662	7.58388	3.61e-09	7.8e-08	CSRNP3	cysteine and serine rich nuclear protein 3 [Source:HGNC Symbol;Acc:HGNC:30729]
ENSG00000061918	7.52797	3.24e-34	5.79e-32	GUCY1B3	guanylate cyclase 1 soluble subunit beta [Source:HGNC Symbol;Acc:HGNC:4687]
ENSG00000107018	7.40085	4.14e-22	3.66e-20	RLN1	relaxin 1 [Source:HGNC Symbol;Acc:HGNC:10026]
ENSG00000132692	7.3162	5.79e-09	1.2e-07	BCAN	brevican [Source:HGNC Symbol;Acc:HGNC:23059]
ENSG00000171227	7.22593	3.48e-08	6.35e-07	TMEM37	transmembrane protein 37 [Source:HGNC Symbol;Acc:HGNC:18216]
ENSG00000204219	7.18594	2.04e-53	8.07e-51	TCEA3	transcription elongation factor A3 [Source:HGNC Symbol;Acc:HGNC:11615]
ENSG00000244485	7.11171	8.24e-08	1.42e-06	RPL18P13	ribosomal protein L18 pseudogene 13 [Source:HGNC Symbol;Acc:HGNC:35599]
ENSG00000087253	7.09679	3.48e-08	6.35e-07	LPCAT2	lysophosphatidylcholine acyltransferase 2 [Source:HGNC Symbol;Acc:HGNC:26032]
ENSG00000105518	7.09043	4.32e-114	7.13e-111	TMEM205	transmembrane protein 205 [Source:HGNC Symbol;Acc:HGNC:29631]
ENSG00000127928	7.04549	2.32e-07	3.69e-06	GNGT1	G protein subunit gamma transducin 1 [Source:HGNC Symbol;Acc:HGNC:4411]
ENSG00000272405	6.96497	2.61e-46	7.37e-44	RP11-284F21.10
ENSG00000155495	6.94952	1e-19	7.42e-18	MAGEC1	MAGE family member C1 [Source:HGNC Symbol;Acc:HGNC:6812]
ENSG00000250159	6.90779	3.18e-07	4.92e-06	RP11-381K20.2
ENSG00000185345	6.83659	2.63e-10	6.83e-09	PARK2	parkin RBR E3 ubiquitin protein ligase [Source:HGNC Symbol;Acc:HGNC:8607]
ENSG00000229036	6.72706	8.3e-07	1.18e-05	RP1-20N2.6	voltage dependent anion channel 1 pseudogene 8 [Source:HGNC Symbol;Acc:HGNC:37483]
ENSG00000163520	6.71746	1.69e-21	1.43e-19	FBLN2	fibulin 2 [Source:HGNC Symbol;Acc:HGNC:3601]
ENSG00000122574	6.70887	5.73e-06	6.81e-05	WIPF3	WAS/WASL interacting protein family member 3 [Source:HGNC Symbol;Acc:HGNC:22004]
ENSG00000079257	6.674	1.14e-09	2.69e-08	LXN	latexin [Source:HGNC Symbol;Acc:HGNC:13347]
ENSG00000205452	6.53072	2.41e-06	3.09e-05	RP11-812E19.3
ENSG00000228549	6.5028	6.3e-06	7.41e-05	U1
ENSG00000132122	6.46534	1.25e-19	9.01e-18	SPATA6	spermatogenesis associated 6 [Source:HGNC Symbol;Acc:HGNC:18309]
ENSG00000134874	6.45999	1.02e-12	3.67e-11	DZIP1	DAZ interacting zinc finger protein 1 [Source:HGNC Symbol;Acc:HGNC:20908]
ENSG00000197702	6.37614	1.84e-37	3.77e-35	PARVA	parvin alpha [Source:HGNC Symbol;Acc:HGNC:14652]
ENSG00000234223	6.32107	1.23e-05	0.00013551	AC003988.1
ENSG00000183837	6.31137	1.7e-06	2.24e-05	PNMA3	paraneoplastic Ma antigen 3 [Source:HGNC Symbol;Acc:HGNC:18742]
ENSG00000120729	6.20636	2.16e-05	0.000224743	MYOT	myotilin [Source:HGNC Symbol;Acc:HGNC:12399]
ENSG00000120075	6.18491	2.65e-06	3.37e-05	HOXB5	homeobox B5 [Source:HGNC Symbol;Acc:HGNC:5116]
ENSG00000133067	6.17797	1.85e-05	0.000195492	LGR6	leucine rich repeat containing G protein-coupled receptor 6 [Source:HGNC Symbol;Acc:HGNC:19719]
ENSG00000186675	6.10558	2.57e-05	0.000261997	MAGEE2	MAGE family member E2 [Source:HGNC Symbol;Acc:HGNC:24935]
ENSG00000259764	6.05249	4.03e-05	0.000390729	RP11-299G20.3	PCSK6 antisense RNA 1 [Source:HGNC Symbol;Acc:HGNC:51448]
ENSG00000138696	6.04679	2.13e-161	7.02e-158	BMPR1B	bone morphogenetic protein receptor type 1B [Source:HGNC Symbol;Acc:HGNC:1077]
ENSG00000230470	6.04415	5.22e-05	0.000489166	GS1-115G20.1
ENSG00000164418	6.01677	5.43e-11	1.6e-09	GRIK2	glutamate ionotropic receptor kainate type subunit 2 [Source:HGNC Symbol;Acc:HGNC:4580]
ENSG00000115226	6.01639	4.14e-05	0.000399777	FNDC4	fibronectin type III domain containing 4 [Source:HGNC Symbol;Acc:HGNC:20239]
ENSG00000236718	5.92564	7.14e-05	0.000648793	RBMY2QP	RNA binding motif protein, Y-linked, family 2, member Q pseudogene [Source:HGNC Symbol;Acc:HGNC:23895]
ENSG00000256229	5.92129	7.53e-05	0.000677143	ZNF486	zinc finger protein 486 [Source:HGNC Symbol;Acc:HGNC:20807]
ENSG00000230306	5.84084	9.89e-05	0.000860669	BANF1P2	barrier to autointegration factor 1 pseudogene 2 [Source:HGNC Symbol;Acc:HGNC:23426]
ENSG00000198739	5.7913	0.000139118	0.00116058	LRRTM3	leucine rich repeat transmembrane neuronal 3 [Source:HGNC Symbol;Acc:HGNC:19410]
ENSG00000257556	5.73288	4.56e-07	6.82e-06	RP11-44N21.1	long intergenic non-protein coding RNA 2298 [Source:HGNC Symbol;Acc:HGNC:53216]
ENSG00000203279	5.66904	0.000373301	0.00272411	RP11-498P14.5
ENSG00000123570	5.64191	6.2e-05	0.000570477	RAB9B	RAB9B, member RAS oncogene family [Source:HGNC Symbol;Acc:HGNC:14090]
ENSG00000181781	5.60672	0.0003349	0.00247951	ODF3L2	outer dense fiber of sperm tails 3 like 2 [Source:HGNC Symbol;Acc:HGNC:26841]
ENSG00000197603	5.59116	1.12e-37	2.31e-35	C5orf42	chromosome 5 open reading frame 42 [Source:HGNC Symbol;Acc:HGNC:25801]
ENSG00000175894	5.57688	1.54e-16	8.49e-15	TSPEAR	thrombospondin type laminin G domain and EAR repeats [Source:HGNC Symbol;Acc:HGNC:1268]
ENSG00000183230	5.50367	7.19e-05	0.000652051	CTNNA3	catenin alpha 3 [Source:HGNC Symbol;Acc:HGNC:2511]
ENSG00000233101	5.49182	0.000726285	0.0047899	HOXB-AS3	HOXB cluster antisense RNA 3 [Source:HGNC Symbol;Acc:HGNC:40283]
ENSG00000144935	5.47291	7.93e-05	0.000709548	TRPC1	transient receptor potential cation channel subfamily C member 1 [Source:HGNC Symbol;Acc:HGNC:12333]
ENSG00000125531	5.38782	0.000986908	0.00621137	C20orf195	fibronectin type III domain containing 11 [Source:HGNC Symbol;Acc:HGNC:28764]
ENSG00000175544	5.37749	0.000832326	0.005387	CABP4	calcium binding protein 4 [Source:HGNC Symbol;Acc:HGNC:1386]
ENSG00000222033	5.36857	0.00100843	0.00632623	LINC01124	long intergenic non-protein coding RNA 1124 [Source:HGNC Symbol;Acc:HGNC:49270]
ENSG00000256943	5.36449	0.00215929	0.0119991	RP13-895J2.2
ENSG00000162545	5.35087	4.42e-113	6.74e-110	CAMK2N1	calcium/calmodulin dependent protein kinase II inhibitor 1 [Source:HGNC Symbol;Acc:HGNC:24190]
ENSG00000148803	5.34384	9.75e-45	2.54e-42	FUOM	fucose mutarotase [Source:HGNC Symbol;Acc:HGNC:24733]
ENSG00000182912	5.33545	2.03e-19	1.43e-17	C21orf90	TSPEAR antisense RNA 2 [Source:HGNC Symbol;Acc:HGNC:16428]
ENSG00000027869	5.30069	0.00155929	0.0091583	SH2D2A	SH2 domain containing 2A [Source:HGNC Symbol;Acc:HGNC:10821]
ENSG00000204950	5.29336	5.85e-06	6.94e-05	LRRC10B	leucine rich repeat containing 10B [Source:HGNC Symbol;Acc:HGNC:37215]
ENSG00000269923	5.23367	0.00163011	0.00952342	RP11-214K3.24	NA
ENSG00000233974	5.22943	0.0014911	0.00882586	RP11-823P9.3
ENSG00000228980	5.22665	0.00165736	0.00964563	RP11-702L6.4	long intergenic non-protein coding RNA 1205 [Source:HGNC Symbol;Acc:HGNC:49636]
ENSG00000180723	5.22654	8.11e-08	1.39e-06	OR51A9P	olfactory receptor family 51 subfamily A member 9 pseudogene [Source:HGNC Symbol;Acc:HGNC:15190]
ENSG00000147381	5.19901	1.14e-15	5.69e-14	MAGEA4	MAGE family member A4 [Source:HGNC Symbol;Acc:HGNC:6802]
ENSG00000146021	5.16531	2.7e-05	0.000274338	KLHL3	kelch like family member 3 [Source:HGNC Symbol;Acc:HGNC:6354]
ENSG00000171033	5.14553	0.00253056	0.0137402	PKIA	cAMP-dependent protein kinase inhibitor alpha [Source:HGNC Symbol;Acc:HGNC:9017]
ENSG00000214617	5.1308	0.000390847	0.00282508	SLC6A10P	solute carrier family 6 member 10, pseudogene [Source:HGNC Symbol;Acc:HGNC:11043]
ENSG00000173406	5.08808	0.00309557	0.016219	DAB1	DAB1, reelin adaptor protein [Source:HGNC Symbol;Acc:HGNC:2661]
ENSG00000258932	5.07701	0.00295837	0.0156241	CTD-3006G17.2
ENSG00000123407	5.07325	1.19e-08	2.33e-07	HOXC12	homeobox C12 [Source:HGNC Symbol;Acc:HGNC:5124]
ENSG00000091428	5.06934	2.68e-07	4.19e-06	RAPGEF4	Rap guanine nucleotide exchange factor 4 [Source:HGNC Symbol;Acc:HGNC:16626]
ENSG00000152092	5.04242	1.06e-10	2.95e-09	ASTN1	astrotactin 1 [Source:HGNC Symbol;Acc:HGNC:773]
ENSG00000244119	5.04237	0.000597161	0.00405582	PDCL3P4	phosducin-like 3 pseudogene 4 [Source:HGNC Symbol;Acc:HGNC:44505]
ENSG00000075891	4.96669	0.00410656	0.0205484	PAX2	paired box 2 [Source:HGNC Symbol;Acc:HGNC:8616]
ENSG00000249981	4.96468	0.00666463	0.0305894	RP11-136K7.1
ENSG00000173876	4.95812	0.00462132	0.0226848	TUBB8	tubulin beta 7 pseudogene [Source:HGNC Symbol;Acc:HGNC:12413]
ENSG00000120669	4.91969	0.00776476	0.0347293	SOHLH2	spermatogenesis and oogenesis specific basic helix-loop-helix 2 [Source:HGNC Symbol;Acc:HGNC:26026]
ENSG00000263503	4.91638	0.000816721	0.00530333	RP11-707O23.5	mitogen-activated protein kinase 8 interacting protein 1 pseudogene 2 [Source:HGNC Symbol;Acc:HGNC:52402]
ENSG00000185053	4.90515	0.00750481	0.0337655	SGCZ	sarcoglycan zeta [Source:HGNC Symbol;Acc:HGNC:14075]
ENSG00000259744	4.88341	0.00584391	0.0274941	RP11-138H8.6
ENSG00000267934	4.88173	0.00101212	0.00634539	CTB-176F20.3
ENSG00000205108	4.80309	0.0110265	0.0463062	FAM205A	family with sequence similarity 205 member A [Source:HGNC Symbol;Acc:HGNC:41911]
ENSG00000262294	4.79316	0.0072383	0.0327967	RP11-1260E13.2
ENSG00000186976	4.79099	0.00173393	0.0100177	EFCAB6	EF-hand calcium binding domain 6 [Source:HGNC Symbol;Acc:HGNC:24204]
ENSG00000113532	4.77006	0.00914546	0.03975	ST8SIA4	ST8 alpha-N-acetyl-neuraminide alpha-2,8-sialyltransferase 4 [Source:HGNC Symbol;Acc:HGNC:10871]
ENSG00000248118	4.72253	6.41e-13	2.35e-11	LINC01019	long intergenic non-protein coding RNA 1019 [Source:HGNC Symbol;Acc:HGNC:27742]
ENSG00000075651	4.69947	9.48e-31	1.41e-28	PLD1	phospholipase D1 [Source:HGNC Symbol;Acc:HGNC:9067]
ENSG00000270720	4.69004	0.00280433	0.0149072	RP11-84C13.2
ENSG00000224405	4.68673	0.0106782	0.0451596	LINC00572	long intergenic non-protein coding RNA 572 [Source:HGNC Symbol;Acc:HGNC:43722]
ENSG00000178404	4.67229	0.0107905	0.045508	DDC8	CEP295 N-terminal like [Source:HGNC Symbol;Acc:HGNC:44659]
ENSG00000186628	4.67016	0.0120101	0.0495822	FSD2	fibronectin type III and SPRY domain containing 2 [Source:HGNC Symbol;Acc:HGNC:18024]
ENSG00000169122	4.66906	1.26e-39	2.98e-37	FAM110B	family with sequence similarity 110 member B [Source:HGNC Symbol;Acc:HGNC:28587]
ENSG00000075461	4.66105	4.08e-06	4.99e-05	CACNG4	calcium voltage-gated channel auxiliary subunit gamma 4 [Source:HGNC Symbol;Acc:HGNC:1408]
ENSG00000110675	4.65578	0.00234691	0.0128807	ELMOD1	ELMO domain containing 1 [Source:HGNC Symbol;Acc:HGNC:25334]
ENSG00000104879	4.65372	0.00211664	0.0118151	CKM	creatine kinase, M-type [Source:HGNC Symbol;Acc:HGNC:1994]
ENSG00000154274	4.65258	0.0025307	0.0137402	C4orf19	chromosome 4 open reading frame 19 [Source:HGNC Symbol;Acc:HGNC:25618]
ENSG00000157152	4.63365	1.65e-07	2.7e-06	SYN2	synapsin II [Source:HGNC Symbol;Acc:HGNC:11495]
ENSG00000125841	4.61679	1.11e-112	1.56e-109	NRSN2	neurensin 2 [Source:HGNC Symbol;Acc:HGNC:16229]
ENSG00000156009	4.59291	1.55e-05	0.00016661	MAGEA8	MAGE family member A8 [Source:HGNC Symbol;Acc:HGNC:6806]
ENSG00000175556	4.58647	0.00357262	0.0182784	LONRF3	LON peptidase N-terminal domain and ring finger 3 [Source:HGNC Symbol;Acc:HGNC:21152]
ENSG00000182168	4.58279	0.000244787	0.0018908	UNC5C	unc-5 netrin receptor C [Source:HGNC Symbol;Acc:HGNC:12569]
ENSG00000198467	4.58102	2e-08	3.79e-07	TPM2	tropomyosin 2 [Source:HGNC Symbol;Acc:HGNC:12011]
ENSG00000257595	4.5572	0.00502834	0.024319	RP3-473L9.4	long intergenic non-protein coding RNA 2356 [Source:HGNC Symbol;Acc:HGNC:53278]
ENSG00000260087	4.5137	0.00686781	0.0313692	PCMTD1P2	protein-L-isoaspartate (D-aspartate) O-methyltransferase domain containing 1 pseudogene 2 [Source:HGNC Symbol;Acc:HGNC:38805]
ENSG00000251169	4.49262	0.0061738	0.0287294	AC005355.2	long intergenic non-protein coding RNA 1843 [Source:HGNC Symbol;Acc:HGNC:52659]
ENSG00000166780	4.47319	1.22e-17	7.47e-16	C16orf45	chromosome 16 open reading frame 45 [Source:HGNC Symbol;Acc:HGNC:19213]
ENSG00000088543	4.47121	1.07e-58	5.04e-56	C3orf18	chromosome 3 open reading frame 18 [Source:HGNC Symbol;Acc:HGNC:24837]
ENSG00000198555	4.47024	5.65e-09	1.18e-07	RP11-598D12.4
ENSG00000167680	4.46514	1.38e-08	2.67e-07	SEMA6B	semaphorin 6B [Source:HGNC Symbol;Acc:HGNC:10739]
ENSG00000243433	4.4143	0.00489009	0.0237723	RP11-148K1.10
ENSG00000205879	4.40559	0.00479241	0.0233778	FAM90A2P	family with sequence similarity 90 member A2, pseudogene [Source:HGNC Symbol;Acc:HGNC:32250]
ENSG00000172238	4.36959	0.00785671	0.0350376	ATOH1	atonal bHLH transcription factor 1 [Source:HGNC Symbol;Acc:HGNC:797]
ENSG00000253693	4.36954	0.0077248	0.0345974	CTC-535M15.2
ENSG00000183833	4.3694	0.000884207	0.00565516	MAATS1	MYCBP associated and testis expressed 1 [Source:HGNC Symbol;Acc:HGNC:24010]
ENSG00000131400	4.34235	0.000932339	0.00592396	NAPSA	napsin A aspartic peptidase [Source:HGNC Symbol;Acc:HGNC:13395]
ENSG00000164093	4.3164	4.96e-05	0.000468877	PITX2	paired like homeodomain 2 [Source:HGNC Symbol;Acc:HGNC:9005]
ENSG00000151917	4.29058	0.00117455	0.00723051	BEND6	BEN domain containing 6 [Source:HGNC Symbol;Acc:HGNC:20871]
ENSG00000157330	4.28731	0.00969565	0.0417985	C1orf158	chromosome 1 open reading frame 158 [Source:HGNC Symbol;Acc:HGNC:28567]
ENSG00000005073	4.26198	0.0105025	0.0445783	HOXA11	homeobox A11 [Source:HGNC Symbol;Acc:HGNC:5101]
ENSG00000253425	4.25926	0.00882433	0.0385967	HSPA8P13	heat shock protein family A (Hsp70) member 8 pseudogene 13 [Source:HGNC Symbol;Acc:HGNC:44928]
ENSG00000142347	4.21642	9.57e-05	0.000836976	MYO1F	myosin IF [Source:HGNC Symbol;Acc:HGNC:7600]
ENSG00000164520	4.21007	0.0103261	0.0439801	RAET1E	retinoic acid early transcript 1E [Source:HGNC Symbol;Acc:HGNC:16793]
ENSG00000266995	4.19688	0.00968529	0.0417629	RP11-703I16.3
ENSG00000141668	4.17448	1.72e-16	9.42e-15	CBLN2	cerebellin 2 precursor [Source:HGNC Symbol;Acc:HGNC:1544]
ENSG00000240875	4.15439	0.00155159	0.00912116	LINC00886	long intergenic non-protein coding RNA 886 [Source:HGNC Symbol;Acc:HGNC:48572]
ENSG00000137338	4.13933	6.39e-07	9.2e-06	PGBD1	piggyBac transposable element derived 1 [Source:HGNC Symbol;Acc:HGNC:19398]
ENSG00000143845	4.10498	1.18e-07	1.97e-06	ETNK2	ethanolamine kinase 2 [Source:HGNC Symbol;Acc:HGNC:25575]
ENSG00000233705	4.09954	1.76e-07	2.85e-06	SLC26A4-AS1	SLC26A4 antisense RNA 1 [Source:HGNC Symbol;Acc:HGNC:22385]
ENSG00000137841	4.04874	0.00310809	0.0162717	PLCB2	phospholipase C beta 2 [Source:HGNC Symbol;Acc:HGNC:9055]
ENSG00000168916	4.04469	1.3e-35	2.49e-33	ZNF608	zinc finger protein 608 [Source:HGNC Symbol;Acc:HGNC:29238]
ENSG00000188596	4.0438	0.00318401	0.0165684	C12orf55	cilia and flagella associated protein 54 [Source:HGNC Symbol;Acc:HGNC:26456]
ENSG00000188467	4.0334	0.00335518	0.0173316	SLC24A5	solute carrier family 24 member 5 [Source:HGNC Symbol;Acc:HGNC:20611]
ENSG00000142959	4.0118	0.000226073	0.0017632	BEST4	bestrophin 4 [Source:HGNC Symbol;Acc:HGNC:17106]
ENSG00000157111	4.004	0.00247728	0.013501	TMEM171	transmembrane protein 171 [Source:HGNC Symbol;Acc:HGNC:27031]
ENSG00000099337	3.95356	6.78e-07	9.72e-06	KCNK6	potassium two pore domain channel subfamily K member 6 [Source:HGNC Symbol;Acc:HGNC:6281]
ENSG00000188372	3.93661	2.64e-28	3.61e-26	ZP3	zona pellucida glycoprotein 3 [Source:HGNC Symbol;Acc:HGNC:13189]
ENSG00000165478	3.93333	9.83e-32	1.55e-29	HEPACAM	hepatic and glial cell adhesion molecule [Source:HGNC Symbol;Acc:HGNC:26361]
ENSG00000244556	3.92514	0.00430017	0.0213928	ODCP	ornithine decarboxylase pseudogene [Source:HGNC Symbol;Acc:HGNC:8110]
ENSG00000235890	3.8864	6.43e-09	1.33e-07	TSPEAR-AS1	TSPEAR antisense RNA 1 [Source:HGNC Symbol;Acc:HGNC:1271]
ENSG00000166432	3.82732	2.99e-23	2.79e-21	ZMAT1	zinc finger matrin-type 1 [Source:HGNC Symbol;Acc:HGNC:29377]
ENSG00000113494	3.82159	5.9e-07	8.55e-06	PRLR	prolactin receptor [Source:HGNC Symbol;Acc:HGNC:9446]
ENSG00000261217	3.81676	2.72e-22	2.43e-20	RP11-598D12.3	B-cell receptor-associated protein 31 pseudogene 1 [Source:HGNC Symbol;Acc:HGNC:51323]
ENSG00000166831	3.75926	3.42e-33	5.64e-31	RBPMS2	RNA binding protein with multiple splicing 2 [Source:HGNC Symbol;Acc:HGNC:19098]
ENSG00000141506	3.71906	7.86e-08	1.36e-06	PIK3R5	phosphoinositide-3-kinase regulatory subunit 5 [Source:HGNC Symbol;Acc:HGNC:30035]
ENSG00000143153	3.70678	7.28e-214	2.88e-210	ATP1B1	ATPase Na+/K+ transporting subunit beta 1 [Source:HGNC Symbol;Acc:HGNC:804]
ENSG00000237550	3.70105	0.000958685	0.00606218	UBE2Q2P6	ribosomal protein L9 pseudogene 9 [Source:HGNC Symbol;Acc:HGNC:17251]
ENSG00000005961	3.69388	0.000765421	0.00501129	ITGA2B	integrin subunit alpha 2b [Source:HGNC Symbol;Acc:HGNC:6138]
ENSG00000261292	3.68961	9.82e-08	1.66e-06	RP11-389G6.3
ENSG00000161609	3.66701	0.00031051	0.00231887	CCDC155	coiled-coil domain containing 155 [Source:HGNC Symbol;Acc:HGNC:26520]
ENSG00000122420	3.63404	4.98e-273	4.93e-269	PTGFR	prostaglandin F receptor [Source:HGNC Symbol;Acc:HGNC:9600]
ENSG00000233922	3.62063	3.55e-09	7.69e-08	AL133493.2	long intergenic non-protein coding RNA 1694 [Source:HGNC Symbol;Acc:HGNC:52481]
ENSG00000104059	3.60925	1.37e-24	1.43e-22	FAM189A1	family with sequence similarity 189 member A1 [Source:HGNC Symbol;Acc:HGNC:29075]
ENSG00000137727	3.60837	1.07e-06	1.48e-05	ARHGAP20	Rho GTPase activating protein 20 [Source:HGNC Symbol;Acc:HGNC:18357]
ENSG00000229335	3.583	0.00254844	0.0138203	RP1-241P17.1	DXZ4 associated non-coding transcript 1, proximal [Source:HGNC Symbol;Acc:HGNC:50863]
ENSG00000255042	3.58182	1.93e-06	2.53e-05	RP11-347H15.5
ENSG00000244625	3.5169	0.000831385	0.00538267	CTA-211A9.5	MIAT neighbor (non-protein coding) [Source:HGNC Symbol;Acc:HGNC:50731]
ENSG00000272112	3.51403	0.00267205	0.0143553	CTB-113P19.5
ENSG00000163666	3.47639	0.000177315	0.00142869	HESX1	HESX homeobox 1 [Source:HGNC Symbol;Acc:HGNC:4877]
ENSG00000100346	3.45169	0.0102562	0.0437862	CACNA1I	calcium voltage-gated channel subunit alpha1 I [Source:HGNC Symbol;Acc:HGNC:1396]
ENSG00000111052	3.42544	4.76e-140	1.18e-136	LIN7A	lin-7 homolog A, crumbs cell polarity complex component [Source:HGNC Symbol;Acc:HGNC:17787]
ENSG00000113805	3.41921	1.37e-08	2.66e-07	CNTN3	contactin 3 [Source:HGNC Symbol;Acc:HGNC:2173]
ENSG00000225113	3.39507	0.00359565	0.0183773	RP5-1160K1.3
ENSG00000197980	3.39462	2.34e-06	3e-05	LEKR1	leucine, glutamate and lysine rich 1 [Source:HGNC Symbol;Acc:HGNC:33765]
ENSG00000065154	3.39039	9.82e-46	2.66e-43	OAT	ornithine aminotransferase [Source:HGNC Symbol;Acc:HGNC:8091]
ENSG00000248801	3.37423	6.44e-20	4.89e-18	RP11-664D7.4	C8orf34 antisense RNA 1 [Source:HGNC Symbol;Acc:HGNC:27840]
ENSG00000180481	3.35344	1.78e-05	0.000188399	GLIPR1L2	GLI pathogenesis related 1 like 2 [Source:HGNC Symbol;Acc:HGNC:28592]
ENSG00000270074	3.35018	0.00188416	0.0107539	LINC00965
ENSG00000185002	3.34561	6.16e-20	4.71e-18	RFX6	regulatory factor X6 [Source:HGNC Symbol;Acc:HGNC:21478]
ENSG00000248265	3.33379	0.00843861	0.037169	RP11-834C11.3	uncharacterized LOC440101 [Source:NCBI gene;Acc:440101]
ENSG00000234643	3.31924	9.22e-06	0.000105118	EIF3FP1	NA
ENSG00000146966	3.31574	5.03e-07	7.42e-06	DENND2A	DENN domain containing 2A [Source:HGNC Symbol;Acc:HGNC:22212]
ENSG00000176659	3.3099	0.000775954	0.00507276	C20orf197	chromosome 20 open reading frame 197 [Source:HGNC Symbol;Acc:HGNC:26601]
ENSG00000148704	3.28667	8.41e-05	0.000747207	VAX1	ventral anterior homeobox 1 [Source:HGNC Symbol;Acc:HGNC:12660]
ENSG00000174950	3.2349	1.11e-07	1.86e-06	CD164L2	CD164 molecule like 2 [Source:HGNC Symbol;Acc:HGNC:32043]
ENSG00000072422	3.20956	2.23e-05	0.000230543	RHOBTB1	Rho related BTB domain containing 1 [Source:HGNC Symbol;Acc:HGNC:18738]
ENSG00000162458	3.17042	5.63e-24	5.58e-22	FBLIM1	filamin binding LIM protein 1 [Source:HGNC Symbol;Acc:HGNC:24686]
ENSG00000242265	3.16337	1.86e-16	1.02e-14	PEG10	paternally expressed 10 [Source:HGNC Symbol;Acc:HGNC:14005]
ENSG00000078795	3.14881	0.00849927	0.0374062	PKD2L2	polycystin 2 like 2, transient receptor potential cation channel [Source:HGNC Symbol;Acc:HGNC:9012]
ENSG00000139910	3.1456	1.59e-59	7.87e-57	NOVA1	NOVA alternative splicing regulator 1 [Source:HGNC Symbol;Acc:HGNC:7886]
ENSG00000166582	3.14198	7.14e-13	2.6e-11	CENPV	centromere protein V [Source:HGNC Symbol;Acc:HGNC:29920]
ENSG00000184515	3.14029	3.34e-14	1.4e-12	BEX5	brain expressed X-linked 5 [Source:HGNC Symbol;Acc:HGNC:27990]
ENSG00000166394	3.1167	4.46e-21	3.7e-19	CYB5R2	cytochrome b5 reductase 2 [Source:HGNC Symbol;Acc:HGNC:24376]
ENSG00000240990	3.10075	0.000392936	0.00283792	HOXA11-AS	HOXA11 antisense RNA [Source:HGNC Symbol;Acc:HGNC:24957]
ENSG00000139445	3.07651	3.59e-05	0.000352578	FOXN4	forkhead box N4 [Source:HGNC Symbol;Acc:HGNC:21399]
ENSG00000167550	3.06292	0.0119697	0.0494698	RHEBL1	Ras homolog enriched in brain like 1 [Source:HGNC Symbol;Acc:HGNC:21166]
ENSG00000265830	3.04065	0.000494856	0.00346679	AL592188.7	NA
ENSG00000270372	3.03212	0.00231388	0.0127295	RP11-109M17.2
ENSG00000258824	3.02096	0.00841909	0.0371111	CTD-2555O16.2
ENSG00000245573	3.01327	2.66e-06	3.37e-05	BDNF-AS	BDNF antisense RNA [Source:HGNC Symbol;Acc:HGNC:20608]
ENSG00000169040	3.01274	0.00174397	0.0100616	PMCHL2	pro-melanin concentrating hormone like 2 (pseudogene) [Source:HGNC Symbol;Acc:HGNC:9111]
ENSG00000170909	3.00841	0.000689371	0.00457847	OSCAR	osteoclast associated, immunoglobulin-like receptor [Source:HGNC Symbol;Acc:HGNC:29960]
ENSG00000174225	2.99169	0.00929063	0.0403246	ARL13A	ADP ribosylation factor like GTPase 13A [Source:HGNC Symbol;Acc:HGNC:31709]
ENSG00000266910	2.99105	0.000819556	0.00531825	CTC-448F2.6
ENSG00000101230	2.97706	0.00231341	0.0127295	ISM1	isthmin 1 [Source:HGNC Symbol;Acc:HGNC:16213]
ENSG00000143994	2.96095	7.91e-06	9.11e-05	ABHD1	abhydrolase domain containing 1 [Source:HGNC Symbol;Acc:HGNC:17553]
ENSG00000105550	2.94955	0.000781186	0.00509933	FGF21	fibroblast growth factor 21 [Source:HGNC Symbol;Acc:HGNC:3678]
ENSG00000102032	2.94726	5.83e-05	0.000539987	RENBP	renin binding protein [Source:HGNC Symbol;Acc:HGNC:9959]
ENSG00000100191	2.93089	0.00428355	0.0213423	SLC5A4	solute carrier family 5 member 4 [Source:HGNC Symbol;Acc:HGNC:11039]
ENSG00000224138	2.92447	0.00276264	0.0147349	AC000123.4
ENSG00000163083	2.91059	1.28e-32	2.06e-30	INHBB	inhibin beta B subunit [Source:HGNC Symbol;Acc:HGNC:6067]
ENSG00000002079	2.90513	0.00535291	0.0256337	MYH16	myosin heavy chain 16 pseudogene [Source:HGNC Symbol;Acc:HGNC:31038]
ENSG00000131018	2.87619	2e-14	8.62e-13	SYNE1	spectrin repeat containing nuclear envelope protein 1 [Source:HGNC Symbol;Acc:HGNC:17089]
ENSG00000227192	2.87073	0.000580398	0.00396645	RP1-45I4.3
ENSG00000135502	2.86578	0.0116712	0.0485108	SLC26A10	solute carrier family 26 member 10 [Source:HGNC Symbol;Acc:HGNC:14470]
ENSG00000125378	2.86496	0.000272215	0.00206536	BMP4	bone morphogenetic protein 4 [Source:HGNC Symbol;Acc:HGNC:1071]
ENSG00000188825	2.86213	0.00489213	0.0237764	LINC00910	long intergenic non-protein coding RNA 910 [Source:HGNC Symbol;Acc:HGNC:44361]
ENSG00000003436	2.84314	1.09e-138	2.4e-135	TFPI	tissue factor pathway inhibitor [Source:HGNC Symbol;Acc:HGNC:11760]
ENSG00000213065	2.81719	0.0116271	0.0483872	RP3-431P23.2
ENSG00000148848	2.813	0.000625679	0.00422632	ADAM12	ADAM metallopeptidase domain 12 [Source:HGNC Symbol;Acc:HGNC:190]
ENSG00000090920	2.80815	1.87e-45	5e-43	FCGBP	NA
ENSG00000251056	2.79025	0.000869597	0.0055808	ANKRD20A17P	ankyrin repeat domain 20 family member A17, pseudogene [Source:HGNC Symbol;Acc:HGNC:43608]
ENSG00000160180	2.78858	2.78e-15	1.32e-13	TFF3	trefoil factor 3 [Source:HGNC Symbol;Acc:HGNC:11757]
ENSG00000116678	2.78386	0.00125934	0.00766951	LEPR	leptin receptor [Source:HGNC Symbol;Acc:HGNC:6554]
ENSG00000250049	2.76788	0.00652823	0.0300958	RP11-348J24.2
ENSG00000113319	2.76152	8.15e-05	0.000726803	RASGRF2	Ras protein specific guanine nucleotide releasing factor 2 [Source:HGNC Symbol;Acc:HGNC:9876]
ENSG00000215262	2.75232	0.00353657	0.0181381	KCNU1	potassium calcium-activated channel subfamily U member 1 [Source:HGNC Symbol;Acc:HGNC:18867]
ENSG00000177469	2.74809	1.24e-23	1.18e-21	PTRF	caveolae associated protein 1 [Source:HGNC Symbol;Acc:HGNC:9688]
ENSG00000228037	2.74621	0.00134629	0.00810038	RP3-395M20.9
ENSG00000272347	2.74612	0.00914452	0.03975	RP11-43F13.4
ENSG00000101096	2.74367	1.05e-09	2.5e-08	NFATC2	nuclear factor of activated T-cells 2 [Source:HGNC Symbol;Acc:HGNC:7776]
ENSG00000079841	2.73092	2.83e-54	1.19e-51	RIMS1	regulating synaptic membrane exocytosis 1 [Source:HGNC Symbol;Acc:HGNC:17282]
ENSG00000225173	2.72294	3.91e-08	7.03e-07	XXbac-BPG308K3.5
ENSG00000226644	2.72069	3.37e-07	5.19e-06	RP11-128M1.1
ENSG00000081052	2.71632	0.00600952	0.0281301	COL4A4	collagen type IV alpha 4 chain [Source:HGNC Symbol;Acc:HGNC:2206]
ENSG00000267968	2.71563	0.00210741	0.0117769	AC011523.2
ENSG00000146373	2.71045	3.05e-11	9.27e-10	RNF217	ring finger protein 217 [Source:HGNC Symbol;Acc:HGNC:21487]
ENSG00000202067	2.66902	0.000429008	0.00306844	Y_RNA	NA
ENSG00000268257	2.6655	0.00436202	0.0216299	AIRN	antisense of IGF2R non-protein coding RNA [Source:HGNC Symbol;Acc:HGNC:34515]
ENSG00000009844	2.66486	2.59e-146	7.33e-143	VTA1	vesicle trafficking 1 [Source:HGNC Symbol;Acc:HGNC:20954]
ENSG00000107165	2.65209	3.58e-05	0.000351624	TYRP1	tyrosinase related protein 1 [Source:HGNC Symbol;Acc:HGNC:12450]
ENSG00000253704	2.63807	0.00298372	0.015737	RP11-267M23.4
ENSG00000260578	2.63435	1.45e-05	0.000157177	CTD-2541J13.1
ENSG00000095539	2.63311	1.18e-13	4.69e-12	SEMA4G	semaphorin 4G [Source:HGNC Symbol;Acc:HGNC:10735]
ENSG00000171811	2.61611	0.00333813	0.017257	TTC40	cilia and flagella associated protein 46 [Source:HGNC Symbol;Acc:HGNC:25247]
ENSG00000055118	2.61445	2.19e-20	1.72e-18	KCNH2	potassium voltage-gated channel subfamily H member 2 [Source:HGNC Symbol;Acc:HGNC:6251]
ENSG00000171444	2.61125	5.01e-16	2.6e-14	MCC	mutated in colorectal cancers [Source:HGNC Symbol;Acc:HGNC:6935]
ENSG00000224713	2.60495	0.00948955	0.0410619	AC025165.8
ENSG00000160182	2.60278	0.00013959	0.00116355	TFF1	trefoil factor 1 [Source:HGNC Symbol;Acc:HGNC:11755]
ENSG00000169435	2.60123	8.45e-05	0.000750456	RASSF6	Ras association domain family member 6 [Source:HGNC Symbol;Acc:HGNC:20796]
ENSG00000178631	2.59587	0.00341286	0.0175837	ACTG1P1	actin gamma 1 pseudogene 1 [Source:HGNC Symbol;Acc:HGNC:146]
ENSG00000211452	2.58933	1.2e-24	1.26e-22	DIO1	iodothyronine deiodinase 1 [Source:HGNC Symbol;Acc:HGNC:2883]
ENSG00000196155	2.58745	1.31e-38	2.89e-36	PLEKHG4	pleckstrin homology and RhoGEF domain containing G4 [Source:HGNC Symbol;Acc:HGNC:24501]
ENSG00000154438	2.58737	4.12e-05	0.000398021	ASZ1	ankyrin repeat, SAM and basic leucine zipper domain containing 1 [Source:HGNC Symbol;Acc:HGNC:1350]
ENSG00000167094	2.58348	1.93e-06	2.53e-05	TTC16	tetratricopeptide repeat domain 16 [Source:HGNC Symbol;Acc:HGNC:26536]
ENSG00000185361	2.57555	4.62e-25	5e-23	TNFAIP8L1	TNF alpha induced protein 8 like 1 [Source:HGNC Symbol;Acc:HGNC:28279]
ENSG00000002834	2.56386	1.3e-112	1.72e-109	LASP1	LIM and SH3 protein 1 [Source:HGNC Symbol;Acc:HGNC:6513]
ENSG00000110811	2.56063	0.00776028	0.034717	LEPREL2	prolyl 3-hydroxylase 3 [Source:HGNC Symbol;Acc:HGNC:19318]
ENSG00000203883	2.55645	0.00139266	0.00833281	SOX18	SRY-box 18 [Source:HGNC Symbol;Acc:HGNC:11194]
ENSG00000188451	2.54081	2.06e-06	2.68e-05	SRP72P2	signal recognition particle 72 pseudogene 2 [Source:HGNC Symbol;Acc:HGNC:31096]
ENSG00000226864	2.54037	0.00663622	0.0304731	ATE1-AS1	ATE1 antisense RNA 1 [Source:HGNC Symbol;Acc:HGNC:49496]
ENSG00000266933	2.53634	0.0081696	0.0361886	AC005775.2
ENSG00000128268	2.53191	4.17e-05	0.00040213	MGAT3	mannosyl (beta-1,4-)-glycoprotein beta-1,4-N-acetylglucosaminyltransferase [Source:HGNC Symbol;Acc:HGNC:7046]
ENSG00000136010	2.53066	0.00066502	0.00443907	ALDH1L2	aldehyde dehydrogenase 1 family member L2 [Source:HGNC Symbol;Acc:HGNC:26777]
ENSG00000141934	2.51162	3.82e-68	2.36e-65	PPAP2C	phospholipid phosphatase 2 [Source:HGNC Symbol;Acc:HGNC:9230]
ENSG00000248477	2.5005	0.00408365	0.0204658	RP11-848G14.2
ENSG00000183401	2.49133	7.55e-34	1.31e-31	CCDC159	coiled-coil domain containing 159 [Source:HGNC Symbol;Acc:HGNC:26996]
ENSG00000157017	2.48986	0.00780997	0.0348694	GHRL	ghrelin and obestatin prepropeptide [Source:HGNC Symbol;Acc:HGNC:18129]
ENSG00000154134	2.46645	2.75e-105	3.03e-102	ROBO3	roundabout guidance receptor 3 [Source:HGNC Symbol;Acc:HGNC:13433]
ENSG00000156096	2.46619	3.85e-08	6.96e-07	UGT2B4	UDP glucuronosyltransferase family 2 member B4 [Source:HGNC Symbol;Acc:HGNC:12553]
ENSG00000158296	2.46508	5.78e-10	1.42e-08	SLC13A3	solute carrier family 13 member 3 [Source:HGNC Symbol;Acc:HGNC:14430]
ENSG00000091986	2.45762	0.00055644	0.00383182	CCDC80	coiled-coil domain containing 80 [Source:HGNC Symbol;Acc:HGNC:30649]
ENSG00000181031	2.44911	2.26e-51	8.29e-49	RPH3AL	rabphilin 3A like (without C2 domains) [Source:HGNC Symbol;Acc:HGNC:10296]
ENSG00000113448	2.44669	1.07e-19	7.82e-18	PDE4D	phosphodiesterase 4D [Source:HGNC Symbol;Acc:HGNC:8783]
ENSG00000105255	2.44577	0.0097722	0.042037	FSD1	fibronectin type III and SPRY domain containing 1 [Source:HGNC Symbol;Acc:HGNC:13745]
ENSG00000090402	2.43812	6.21e-19	4.2e-17	SI	sucrase-isomaltase [Source:HGNC Symbol;Acc:HGNC:10856]
ENSG00000139714	2.43591	1.22e-06	1.66e-05	MORN3	MORN repeat containing 3 [Source:HGNC Symbol;Acc:HGNC:29807]
ENSG00000119698	2.43127	8.53e-06	9.78e-05	PPP4R4	protein phosphatase 4 regulatory subunit 4 [Source:HGNC Symbol;Acc:HGNC:23788]
ENSG00000142235	2.42332	3.9e-50	1.33e-47	LMTK3	lemur tyrosine kinase 3 [Source:HGNC Symbol;Acc:HGNC:19295]
ENSG00000123700	2.41665	0.00818624	0.036246	KCNJ2	potassium voltage-gated channel subfamily J member 2 [Source:HGNC Symbol;Acc:HGNC:6263]
ENSG00000154856	2.41662	2.8e-13	1.06e-11	APCDD1	APC down-regulated 1 [Source:HGNC Symbol;Acc:HGNC:15718]
ENSG00000112414	2.41194	1.52e-92	1.37e-89	GPR126	adhesion G protein-coupled receptor G6 [Source:HGNC Symbol;Acc:HGNC:13841]
ENSG00000259728	2.40986	0.00644926	0.0297803	LINC00933	long intergenic non-protein coding RNA 933 [Source:HGNC Symbol;Acc:HGNC:48625]
ENSG00000108387	2.4076	0.00668991	0.0306763	2021-09-04	septin 4 [Source:HGNC Symbol;Acc:HGNC:9165]
ENSG00000131711	2.40649	4.04e-39	9.2e-37	MAP1B	microtubule associated protein 1B [Source:HGNC Symbol;Acc:HGNC:6836]
ENSG00000197748	2.40456	1.34e-06	1.81e-05	WDR96	cilia and flagella associated protein 43 [Source:HGNC Symbol;Acc:HGNC:26684]
ENSG00000269900	2.39532	1.85e-07	2.98e-06	RMRP	RNA component of mitochondrial RNA processing endoribonuclease [Source:HGNC Symbol;Acc:HGNC:10031]
ENSG00000253854	2.39075	0.000124847	0.0010573	RP11-10N23.2
ENSG00000149926	2.37268	0.00042209	0.00302551	FAM57B	family with sequence similarity 57 member B [Source:HGNC Symbol;Acc:HGNC:25295]
ENSG00000268686	2.36972	2.32e-08	4.35e-07	AC010524.2
ENSG00000153162	2.35872	2.33e-16	1.27e-14	BMP6	bone morphogenetic protein 6 [Source:HGNC Symbol;Acc:HGNC:1073]
ENSG00000205464	2.35549	3.1e-09	6.79e-08	ATP6AP1L	ATPase H+ transporting accessory protein 1 like [Source:HGNC Symbol;Acc:HGNC:28091]
ENSG00000232457	2.34335	0.00552556	0.0263378	SLC16A6P1	SLC16A6 pseudogene 1 [Source:HGNC Symbol;Acc:HGNC:48932]
ENSG00000181458	2.33245	3.84e-10	9.76e-09	TMEM45A	transmembrane protein 45A [Source:HGNC Symbol;Acc:HGNC:25480]
ENSG00000186301	2.33055	3.74e-09	8.06e-08	MST1P2	macrophage stimulating 1 pseudogene 2 [Source:HGNC Symbol;Acc:HGNC:7383]
ENSG00000259976	2.32121	2.84e-08	5.26e-07	RP11-553L6.5
ENSG00000225766	2.3108	0.00559163	0.026576	RP11-468E2.9	dehydrogenase/reductase 4 like 1 [Source:HGNC Symbol;Acc:HGNC:19732]
ENSG00000068650	2.30502	2e-37	4.05e-35	ATP11A	ATPase phospholipid transporting 11A [Source:HGNC Symbol;Acc:HGNC:13552]
ENSG00000168461	2.30209	1.07e-18	7.11e-17	RAB31	RAB31, member RAS oncogene family [Source:HGNC Symbol;Acc:HGNC:9771]
ENSG00000105613	2.29864	8.12e-22	7.02e-20	MAST1	microtubule associated serine/threonine kinase 1 [Source:HGNC Symbol;Acc:HGNC:19034]
ENSG00000247877	2.29748	0.00429997	0.0213928	CTD-2001C12.1
ENSG00000169891	2.29595	9.9e-59	4.78e-56	REPS2	RALBP1 associated Eps domain containing 2 [Source:HGNC Symbol;Acc:HGNC:9963]
ENSG00000187398	2.28203	8.19e-83	6.49e-80	LUZP2	leucine zipper protein 2 [Source:HGNC Symbol;Acc:HGNC:23206]
ENSG00000232439	2.26821	0.00602328	0.0281745	RPL18AP7	ribosomal protein L18a pseudogene 7 [Source:HGNC Symbol;Acc:HGNC:35607]
ENSG00000092377	2.26449	2e-12	6.97e-11	TBL1Y	transducin beta like 1, Y-linked [Source:HGNC Symbol;Acc:HGNC:18502]
ENSG00000185761	2.26103	0.000304882	0.00228201	ADAMTSL5	ADAMTS like 5 [Source:HGNC Symbol;Acc:HGNC:27912]
ENSG00000232721	2.2561	0.00409714	0.0205196	RP11-403I13.5
ENSG00000272796	2.2475	0.00433305	0.0215293	RP1-74M1.3	NA
ENSG00000185519	2.23923	0.000963429	0.00608441	FAM131C	family with sequence similarity 131 member C [Source:HGNC Symbol;Acc:HGNC:26717]
ENSG00000139209	2.23467	2.7e-07	4.21e-06	SLC38A4	solute carrier family 38 member 4 [Source:HGNC Symbol;Acc:HGNC:14679]
ENSG00000126562	2.22785	0.000340541	0.00251282	WNK4	WNK lysine deficient protein kinase 4 [Source:HGNC Symbol;Acc:HGNC:14544]
ENSG00000257410	2.2256	0.00268303	0.0143965	RP11-2H8.2
ENSG00000137561	2.22243	4.54e-05	0.000433362	TTPA	alpha tocopherol transfer protein [Source:HGNC Symbol;Acc:HGNC:12404]
ENSG00000125780	2.21964	3e-19	2.09e-17	TGM3	transglutaminase 3 [Source:HGNC Symbol;Acc:HGNC:11779]
ENSG00000104177	2.21753	6.11e-47	1.81e-44	MYEF2	myelin expression factor 2 [Source:HGNC Symbol;Acc:HGNC:17940]
ENSG00000240694	2.21641	3.07e-05	0.000306883	PNMA2	paraneoplastic Ma antigen 2 [Source:HGNC Symbol;Acc:HGNC:9159]
ENSG00000231920	2.21048	0.000421465	0.00302213	NEBL-AS1	NEBL antisense RNA 1 [Source:HGNC Symbol;Acc:HGNC:44899]
ENSG00000021645	2.2081	0.000498417	0.00348725	NRXN3	neurexin 3 [Source:HGNC Symbol;Acc:HGNC:8010]
ENSG00000068985	2.20676	0.000106808	0.000918914	PAGE1	PAGE family member 1 [Source:HGNC Symbol;Acc:HGNC:4107]
ENSG00000247765	2.20193	1.28e-15	6.38e-14	RP11-32B5.7
ENSG00000176971	2.19626	0.00194832	0.0110468	FIBIN	fin bud initiation factor homolog (zebrafish) [Source:HGNC Symbol;Acc:HGNC:33747]
ENSG00000261589	2.19243	0.00124008	0.00757878	CTC-462L7.1	NA
ENSG00000165028	2.19193	0.0109716	0.0461295	NIPSNAP3B	nipsnap homolog 3B [Source:HGNC Symbol;Acc:HGNC:23641]
ENSG00000234327	2.19173	1.32e-14	5.79e-13	AC012146.7
ENSG00000163508	2.19016	0.00156976	0.00921161	EOMES	eomesodermin [Source:HGNC Symbol;Acc:HGNC:3372]
ENSG00000184719	2.18912	0.00285724	0.0151425	RNLS	renalase, FAD dependent amine oxidase [Source:HGNC Symbol;Acc:HGNC:25641]
ENSG00000270093	2.18881	8.44e-14	3.41e-12	AP000473.8
ENSG00000174099	2.18857	0.0005305	0.00368396	MSRB3	methionine sulfoxide reductase B3 [Source:HGNC Symbol;Acc:HGNC:27375]
ENSG00000180066	2.18208	2.36e-18	1.52e-16	C10orf91	chromosome 10 open reading frame 91 [Source:HGNC Symbol;Acc:HGNC:27275]
ENSG00000243232	2.18097	0.000176192	0.00142138	PCDHAC2	protocadherin alpha subfamily C, 2 [Source:HGNC Symbol;Acc:HGNC:8677]
ENSG00000187994	2.1795	1.17e-34	2.19e-32	RINL	Ras and Rab interactor like [Source:HGNC Symbol;Acc:HGNC:24795]
ENSG00000233930	2.17562	0.000592204	0.00403183	KRTAP5-AS1	KRTAP5-1/KRTAP5-2 antisense RNA 1 [Source:HGNC Symbol;Acc:HGNC:27877]
ENSG00000132837	2.17405	9.67e-07	1.35e-05	DMGDH	dimethylglycine dehydrogenase [Source:HGNC Symbol;Acc:HGNC:24475]
ENSG00000067798	2.17205	1.48e-17	8.92e-16	NAV3	neuron navigator 3 [Source:HGNC Symbol;Acc:HGNC:15998]
ENSG00000165029	2.16886	4.55e-07	6.81e-06	ABCA1	ATP binding cassette subfamily A member 1 [Source:HGNC Symbol;Acc:HGNC:29]
ENSG00000206559	2.16196	0.00232859	0.0127963	ZCWPW2	zinc finger CW-type and PWWP domain containing 2 [Source:HGNC Symbol;Acc:HGNC:23574]
ENSG00000157064	2.15941	3.3e-33	5.54e-31	NMNAT2	nicotinamide nucleotide adenylyltransferase 2 [Source:HGNC Symbol;Acc:HGNC:16789]
ENSG00000267128	2.15101	0.000172397	0.00139702	RNF157-AS1	RNF157 antisense RNA 1 [Source:HGNC Symbol;Acc:HGNC:44127]
ENSG00000227449	2.14852	0.00141727	0.00844857	RP11-111F5.5	fibroblast growth factor 7 pseudogene 6 [Source:HGNC Symbol;Acc:HGNC:27852]
ENSG00000184408	2.14336	1.64e-10	4.43e-09	KCND2	potassium voltage-gated channel subfamily D member 2 [Source:HGNC Symbol;Acc:HGNC:6238]
ENSG00000105357	2.1314	5.09e-21	4.2e-19	MYH14	myosin heavy chain 14 [Source:HGNC Symbol;Acc:HGNC:23212]
ENSG00000189136	2.13101	8.87e-05	0.000783077	UBE2Q2P1	ubiquitin conjugating enzyme E2 Q2 pseudogene 1 [Source:HGNC Symbol;Acc:HGNC:37439]
ENSG00000175471	2.12573	5.88e-06	6.97e-05	MCTP1	multiple C2 and transmembrane domain containing 1 [Source:HGNC Symbol;Acc:HGNC:26183]
ENSG00000174080	2.12296	1.21e-63	7.05e-61	CTSF	cathepsin F [Source:HGNC Symbol;Acc:HGNC:2531]
ENSG00000185885	2.11794	5.27e-07	7.76e-06	IFITM1	interferon induced transmembrane protein 1 [Source:HGNC Symbol;Acc:HGNC:5412]
ENSG00000183580	2.11619	3.84e-09	8.21e-08	FBXL7	F-box and leucine rich repeat protein 7 [Source:HGNC Symbol;Acc:HGNC:13604]
ENSG00000260001	2.11605	1.7e-18	1.11e-16	TGFBR3L	transforming growth factor beta receptor 3 like [Source:HGNC Symbol;Acc:HGNC:44152]
ENSG00000260197	2.11594	0.00219144	0.0121539	RP11-424G14.1
ENSG00000184613	2.11345	3e-06	3.77e-05	NELL2	neural EGFL like 2 [Source:HGNC Symbol;Acc:HGNC:7751]
ENSG00000067840	2.10374	6.95e-21	5.68e-19	PDZD4	PDZ domain containing 4 [Source:HGNC Symbol;Acc:HGNC:21167]
ENSG00000124391	2.10328	0.0015271	0.00900658	IL17C	interleukin 17C [Source:HGNC Symbol;Acc:HGNC:5983]
ENSG00000170289	2.10327	7.96e-11	2.27e-09	CNGB3	cyclic nucleotide gated channel beta 3 [Source:HGNC Symbol;Acc:HGNC:2153]
ENSG00000224063	2.10119	0.00606674	0.0283578	AC007319.1
ENSG00000026559	2.09896	5.46e-38	1.15e-35	KCNG1	potassium voltage-gated channel modifier subfamily G member 1 [Source:HGNC Symbol;Acc:HGNC:6248]
ENSG00000113790	2.09134	1.39e-16	7.74e-15	EHHADH	enoyl-CoA hydratase and 3-hydroxyacyl CoA dehydrogenase [Source:HGNC Symbol;Acc:HGNC:3247]
ENSG00000046774	2.08699	0.000126551	0.0010688	MAGEC2	MAGE family member C2 [Source:HGNC Symbol;Acc:HGNC:13574]
ENSG00000220008	2.08488	3.84e-08	6.93e-07	LINGO3	leucine rich repeat and Ig domain containing 3 [Source:HGNC Symbol;Acc:HGNC:21206]
ENSG00000233912	2.08193	7.55e-05	0.000678458	AC026202.3
ENSG00000152582	2.07828	9.98e-13	3.61e-11	SPEF2	sperm flagellar 2 [Source:HGNC Symbol;Acc:HGNC:26293]
ENSG00000118307	2.07134	0.000119242	0.00101443	CASC1	cancer susceptibility 1 [Source:HGNC Symbol;Acc:HGNC:29599]
ENSG00000082556	2.06684	0.00011873	0.0010109	OPRK1	opioid receptor kappa 1 [Source:HGNC Symbol;Acc:HGNC:8154]
ENSG00000004399	2.05109	1.31e-05	0.000144242	PLXND1	plexin D1 [Source:HGNC Symbol;Acc:HGNC:9107]
ENSG00000088538	2.05028	1.47e-09	3.41e-08	DOCK3	dedicator of cytokinesis 3 [Source:HGNC Symbol;Acc:HGNC:2989]
ENSG00000064989	2.04861	2.1e-06	2.73e-05	CALCRL	calcitonin receptor like receptor [Source:HGNC Symbol;Acc:HGNC:16709]
ENSG00000169031	2.04523	0.0104573	0.0444052	COL4A3	collagen type IV alpha 3 chain [Source:HGNC Symbol;Acc:HGNC:2204]
ENSG00000173320	2.0449	2.33e-13	8.94e-12	STOX2	storkhead box 2 [Source:HGNC Symbol;Acc:HGNC:25450]
ENSG00000086289	2.04295	1.43e-20	1.14e-18	EPDR1	ependymin related 1 [Source:HGNC Symbol;Acc:HGNC:17572]
ENSG00000196872	2.03757	2.6e-05	0.000264242	KIAA1211L	KIAA1211 like [Source:HGNC Symbol;Acc:HGNC:33454]
ENSG00000139289	2.03199	3.77e-09	8.09e-08	PHLDA1	pleckstrin homology like domain family A member 1 [Source:HGNC Symbol;Acc:HGNC:8933]
ENSG00000163536	2.02817	5.4e-08	9.59e-07	SERPINI1	serpin family I member 1 [Source:HGNC Symbol;Acc:HGNC:8943]
ENSG00000167925	2.02616	4.31e-38	9.18e-36	GHDC	GH3 domain containing [Source:HGNC Symbol;Acc:HGNC:24438]
ENSG00000116675	2.02263	5.82e-13	2.16e-11	DNAJC6	DnaJ heat shock protein family (Hsp40) member C6 [Source:HGNC Symbol;Acc:HGNC:15469]
ENSG00000260949	2.01685	0.000459503	0.00325249	KB-1836B5.1
ENSG00000188763	2.01678	5.41e-11	1.6e-09	FZD9	frizzled class receptor 9 [Source:HGNC Symbol;Acc:HGNC:4047]
ENSG00000225057	2.01548	3.25e-06	4.07e-05	AC096574.4
ENSG00000189056	2.01446	3.34e-09	7.26e-08	RELN	reelin [Source:HGNC Symbol;Acc:HGNC:9957]
ENSG00000259684	2.012	0.00816265	0.036182	RP11-120K9.2
ENSG00000145687	2.01009	1.36e-25	1.51e-23	SSBP2	single stranded DNA binding protein 2 [Source:HGNC Symbol;Acc:HGNC:15831]
ENSG00000119632	2.00847	0.00372465	0.0189437	IFI27L2	interferon alpha inducible protein 27 like 2 [Source:HGNC Symbol;Acc:HGNC:19753]
ENSG00000086205	2.00339	4.64e-127	9.2e-124	FOLH1	folate hydrolase 1 [Source:HGNC Symbol;Acc:HGNC:3788]
ENSG00000221818	2.00305	0.00156876	0.00920846	EBF2	early B-cell factor 2 [Source:HGNC Symbol;Acc:HGNC:19090]
ENSG00000231690	1.9999	0.00816665	0.0361836	LINC00574	long intergenic non-protein coding RNA 574 [Source:HGNC Symbol;Acc:HGNC:21598]
ENSG00000015285	1.99622	0.000218499	0.00171178	WAS	Wiskott-Aldrich syndrome [Source:HGNC Symbol;Acc:HGNC:12731]
ENSG00000185267	1.99551	3.48e-06	4.33e-05	CDNF	cerebral dopamine neurotrophic factor [Source:HGNC Symbol;Acc:HGNC:24913]
ENSG00000130508	1.98148	1.3e-40	3.13e-38	PXDN	peroxidasin [Source:HGNC Symbol;Acc:HGNC:14966]
ENSG00000164749	1.98	4.49e-06	5.46e-05	HNF4G	hepatocyte nuclear factor 4 gamma [Source:HGNC Symbol;Acc:HGNC:5026]
ENSG00000228812	1.97592	7.66e-10	1.85e-08	RP11-157P1.5	LAMA5 antisense RNA 1 [Source:HGNC Symbol;Acc:HGNC:40334]
ENSG00000260711	1.97512	6.87e-06	8.02e-05	RP11-747H7.3
ENSG00000165495	1.97375	6.87e-31	1.04e-28	PKNOX2	PBX/knotted 1 homeobox 2 [Source:HGNC Symbol;Acc:HGNC:16714]
ENSG00000237161	1.97279	5.29e-06	6.34e-05	RP11-32B5.1
ENSG00000135114	1.9702	2.01e-09	4.56e-08	OASL	2'-5'-oligoadenylate synthetase like [Source:HGNC Symbol;Acc:HGNC:8090]
ENSG00000168994	1.96981	0.00739947	0.0333971	PXDC1	PX domain containing 1 [Source:HGNC Symbol;Acc:HGNC:21361]
ENSG00000170044	1.96657	8.99e-24	8.81e-22	ZPLD1	zona pellucida like domain containing 1 [Source:HGNC Symbol;Acc:HGNC:27022]
ENSG00000165338	1.96547	7.06e-35	1.35e-32	HECTD2	HECT domain E3 ubiquitin protein ligase 2 [Source:HGNC Symbol;Acc:HGNC:26736]
ENSG00000067191	1.96491	4.33e-10	1.09e-08	CACNB1	calcium voltage-gated channel auxiliary subunit beta 1 [Source:HGNC Symbol;Acc:HGNC:1401]
ENSG00000213023	1.95841	0.00170866	0.00990635	SYT3	synaptotagmin 3 [Source:HGNC Symbol;Acc:HGNC:11511]
ENSG00000136783	1.95588	5.66e-48	1.75e-45	NIPSNAP3A	nipsnap homolog 3A [Source:HGNC Symbol;Acc:HGNC:23619]
ENSG00000272156	1.95526	0.00115814	0.00714324	RP11-477N3.1
ENSG00000227199	1.94888	0.00041642	0.00299462	ST7-AS1	ST7 antisense RNA 1 [Source:HGNC Symbol;Acc:HGNC:16000]
ENSG00000170915	1.94632	3.04e-07	4.72e-06	PAQR8	progestin and adipoQ receptor family member 8 [Source:HGNC Symbol;Acc:HGNC:15708]
ENSG00000171747	1.94252	0.00995095	0.0427039	LGALS4	galectin 4 [Source:HGNC Symbol;Acc:HGNC:6565]
ENSG00000261534	1.94137	4.16e-06	5.08e-05	RP11-244O19.1
ENSG00000224413	1.93806	0.00631194	0.0292883	AP001476.2
ENSG00000227418	1.93641	0.000884323	0.00565516	PCGEM1	PCGEM1, prostate-specific transcript (non-protein coding) [Source:HGNC Symbol;Acc:HGNC:30145]
ENSG00000232284	1.9289	0.00176983	0.0101805	GNG12-AS1	GNG12 antisense RNA 1 [Source:HGNC Symbol;Acc:HGNC:43938]
ENSG00000233041	1.92872	3.63e-06	4.5e-05	PHGR1	proline, histidine and glycine rich 1 [Source:HGNC Symbol;Acc:HGNC:37226]
ENSG00000129595	1.92294	0.00352815	0.018107	EPB41L4A	erythrocyte membrane protein band 4.1 like 4A [Source:HGNC Symbol;Acc:HGNC:13278]
ENSG00000102034	1.9221	2.53e-13	9.66e-12	ELF4	E74 like ETS transcription factor 4 [Source:HGNC Symbol;Acc:HGNC:3319]
ENSG00000145416	1.91611	9.47e-15	4.21e-13	2021-03-01	membrane associated ring-CH-type finger 1 [Source:HGNC Symbol;Acc:HGNC:26077]
ENSG00000167037	1.91308	5.25e-11	1.56e-09	SGSM1	small G protein signaling modulator 1 [Source:HGNC Symbol;Acc:HGNC:29410]
ENSG00000135773	1.91196	0.00244649	0.0133663	CAPN9	calpain 9 [Source:HGNC Symbol;Acc:HGNC:1486]
ENSG00000171522	1.90478	4.82e-05	0.000457413	PTGER4	prostaglandin E receptor 4 [Source:HGNC Symbol;Acc:HGNC:9596]
ENSG00000268175	1.89108	4.31e-07	6.48e-06	AC117395.1	NA
ENSG00000198681	1.8903	9.89e-08	1.67e-06	MAGEA1	MAGE family member A1 [Source:HGNC Symbol;Acc:HGNC:6796]
ENSG00000167216	1.88907	0.00126522	0.00770032	KATNAL2	katanin catalytic subunit A1 like 2 [Source:HGNC Symbol;Acc:HGNC:25387]
ENSG00000167995	1.88363	1.4e-22	1.28e-20	BEST1	bestrophin 1 [Source:HGNC Symbol;Acc:HGNC:12703]
ENSG00000141404	1.88236	2.1e-05	0.000218816	GNAL	G protein subunit alpha L [Source:HGNC Symbol;Acc:HGNC:4388]
ENSG00000235034	1.88175	5.51e-10	1.36e-08	C19orf81	chromosome 19 open reading frame 81 [Source:HGNC Symbol;Acc:HGNC:40041]
ENSG00000164675	1.87628	0.00270983	0.0145049	IQUB	IQ motif and ubiquitin domain containing [Source:HGNC Symbol;Acc:HGNC:21995]
ENSG00000185101	1.8725	1.14e-06	1.57e-05	ANO9	anoctamin 9 [Source:HGNC Symbol;Acc:HGNC:20679]
ENSG00000232197	1.87206	0.00693887	0.0316719	RP11-302L19.1
ENSG00000176563	1.87204	1.38e-06	1.87e-05	CNTD1	cyclin N-terminal domain containing 1 [Source:HGNC Symbol;Acc:HGNC:26847]
ENSG00000111254	1.87063	0.00298059	0.0157289	AKAP3	A-kinase anchoring protein 3 [Source:HGNC Symbol;Acc:HGNC:373]
ENSG00000097096	1.86945	2.76e-06	3.49e-05	SYDE2	synapse defective Rho GTPase homolog 2 [Source:HGNC Symbol;Acc:HGNC:25841]
ENSG00000262209	1.86879	0.00916621	0.0398194	PCDHGB3	protocadherin gamma subfamily B, 3 [Source:HGNC Symbol;Acc:HGNC:8710]
ENSG00000169604	1.8604	2.14e-15	1.03e-13	ANTXR1	anthrax toxin receptor 1 [Source:HGNC Symbol;Acc:HGNC:21014]
ENSG00000270578	1.85986	0.00530083	0.0254381	RP11-712B9.5
ENSG00000019505	1.85151	0.0026961	0.0144527	SYT13	synaptotagmin 13 [Source:HGNC Symbol;Acc:HGNC:14962]
ENSG00000196502	1.84879	1.51e-48	4.99e-46	SULT1A1	sulfotransferase family 1A member 1 [Source:HGNC Symbol;Acc:HGNC:11453]
ENSG00000244486	1.84832	2.68e-14	1.14e-12	SCARF2	scavenger receptor class F member 2 [Source:HGNC Symbol;Acc:HGNC:19869]
ENSG00000050030	1.84771	6.91e-09	1.42e-07	KIAA2022	neurite extension and migration factor [Source:HGNC Symbol;Acc:HGNC:29433]
ENSG00000105696	1.84629	1.23e-17	7.52e-16	TMEM59L	transmembrane protein 59 like [Source:HGNC Symbol;Acc:HGNC:13237]
ENSG00000180785	1.84442	7.57e-08	1.31e-06	OR51E1	olfactory receptor family 51 subfamily E member 1 [Source:HGNC Symbol;Acc:HGNC:15194]
ENSG00000170500	1.84257	3.17e-17	1.85e-15	LONRF2	LON peptidase N-terminal domain and ring finger 2 [Source:HGNC Symbol;Acc:HGNC:24788]
ENSG00000179314	1.83977	1.57e-07	2.58e-06	WSCD1	WSC domain containing 1 [Source:HGNC Symbol;Acc:HGNC:29060]
ENSG00000167552	1.8384	5.48e-08	9.71e-07	TUBA1A	tubulin alpha 1a [Source:HGNC Symbol;Acc:HGNC:20766]
ENSG00000065609	1.82974	2.53e-08	4.73e-07	SNAP91	synaptosome associated protein 91 [Source:HGNC Symbol;Acc:HGNC:14986]
ENSG00000230373	1.82876	0.000100147	0.000869914	GOLGA6L5P	golgin A6 family-like 5, pseudogene [Source:HGNC Symbol;Acc:HGNC:30472]
ENSG00000147180	1.82873	3.45e-07	5.29e-06	ZNF711	zinc finger protein 711 [Source:HGNC Symbol;Acc:HGNC:13128]
ENSG00000129038	1.82618	0.000227	0.00176847	LOXL1	lysyl oxidase like 1 [Source:HGNC Symbol;Acc:HGNC:6665]
ENSG00000002587	1.82316	1.18e-27	1.52e-25	HS3ST1	heparan sulfate-glucosamine 3-sulfotransferase 1 [Source:HGNC Symbol;Acc:HGNC:5194]
ENSG00000259383	1.82225	3.04e-08	5.62e-07	RP11-403B2.6
ENSG00000102109	1.8216	1.62e-19	1.15e-17	PCSK1N	proprotein convertase subtilisin/kexin type 1 inhibitor [Source:HGNC Symbol;Acc:HGNC:17301]
ENSG00000217442	1.81849	4.66e-14	1.92e-12	SYCE3	synaptonemal complex central element protein 3 [Source:HGNC Symbol;Acc:HGNC:35245]
ENSG00000185201	1.81529	2.69e-21	2.26e-19	IFITM2	interferon induced transmembrane protein 2 [Source:HGNC Symbol;Acc:HGNC:5413]
ENSG00000236366	1.81241	0.00305671	0.0160451	RP11-440G9.1
ENSG00000142798	1.81152	1.36e-09	3.18e-08	HSPG2	heparan sulfate proteoglycan 2 [Source:HGNC Symbol;Acc:HGNC:5273]
ENSG00000260400	1.81149	0.00164484	0.00958685	RP11-119F7.5
ENSG00000166959	1.80874	0.00147478	0.00874925	MS4A8	membrane spanning 4-domains A8 [Source:HGNC Symbol;Acc:HGNC:13380]
ENSG00000114805	1.80708	7.37e-11	2.13e-09	PLCH1	phospholipase C eta 1 [Source:HGNC Symbol;Acc:HGNC:29185]
ENSG00000173213	1.80592	3.5e-06	4.35e-05	RP11-683L23.1	tubulin beta 8 pseudogene 12 [Source:HGNC Symbol;Acc:HGNC:24983]
ENSG00000156103	1.80366	9.45e-28	1.23e-25	MMP16	matrix metallopeptidase 16 [Source:HGNC Symbol;Acc:HGNC:7162]
ENSG00000261801	1.80361	1.47e-13	5.76e-12	LOXL1-AS1	LOXL1 antisense RNA 1 [Source:HGNC Symbol;Acc:HGNC:44169]
ENSG00000188396	1.79517	0.00176404	0.0101502	TCTEX1D4	Tctex1 domain containing 4 [Source:HGNC Symbol;Acc:HGNC:32315]
ENSG00000151150	1.79382	3.64e-31	5.64e-29	ANK3	ankyrin 3 [Source:HGNC Symbol;Acc:HGNC:494]
ENSG00000225532	1.78463	0.000914175	0.00581975	XX-C2158C6.3
ENSG00000184731	1.7789	4.07e-07	6.15e-06	FAM110C	family with sequence similarity 110 member C [Source:HGNC Symbol;Acc:HGNC:33340]
ENSG00000251661	1.77662	0.00429384	0.0213882	RP11-326C3.11
ENSG00000105737	1.77238	1.43e-11	4.54e-10	GRIK5	glutamate ionotropic receptor kainate type subunit 5 [Source:HGNC Symbol;Acc:HGNC:4583]
ENSG00000267259	1.77154	0.000941434	0.00597426	CTD-2008P7.9
ENSG00000162620	1.77144	0.00400546	0.0201494	LRRIQ3	leucine rich repeats and IQ motif containing 3 [Source:HGNC Symbol;Acc:HGNC:28318]
ENSG00000271533	1.76906	0.000214588	0.00168313	RP3-368A4.6
ENSG00000123329	1.7675	6.25e-05	0.000574386	ARHGAP9	Rho GTPase activating protein 9 [Source:HGNC Symbol;Acc:HGNC:14130]
ENSG00000108924	1.75859	8.6e-18	5.32e-16	HLF	HLF, PAR bZIP transcription factor [Source:HGNC Symbol;Acc:HGNC:4977]
ENSG00000205863	1.75772	0.00810246	0.0359555	C1QTNF9B	C1q and TNF related 9B [Source:HGNC Symbol;Acc:HGNC:34072]
ENSG00000254162	1.7554	0.000485059	0.00341022	RP11-48B3.3
ENSG00000178343	1.75191	0.000645738	0.00432885	SHISA3	shisa family member 3 [Source:HGNC Symbol;Acc:HGNC:25159]
ENSG00000185634	1.74613	0.000942458	0.00597483	SHC4	SHC adaptor protein 4 [Source:HGNC Symbol;Acc:HGNC:16743]
ENSG00000170476	1.74594	0.00014767	0.00122011	MZB1	marginal zone B and B1 cell specific protein [Source:HGNC Symbol;Acc:HGNC:30125]
ENSG00000147257	1.74302	4.81e-13	1.79e-11	GPC3	glypican 3 [Source:HGNC Symbol;Acc:HGNC:4451]
ENSG00000102870	1.74298	1.43e-05	0.000155541	ZNF629	zinc finger protein 629 [Source:HGNC Symbol;Acc:HGNC:29008]
ENSG00000175175	1.74004	1.45e-06	1.95e-05	PPM1E	protein phosphatase, Mg2+/Mn2+ dependent 1E [Source:HGNC Symbol;Acc:HGNC:19322]
ENSG00000182463	1.73054	0.00914421	0.03975	TSHZ2	teashirt zinc finger homeobox 2 [Source:HGNC Symbol;Acc:HGNC:13010]
ENSG00000250305	1.72437	0.000476095	0.00335586	KIAA1456	KIAA1456 [Source:HGNC Symbol;Acc:HGNC:26725]
ENSG00000203306	1.72218	0.000527298	0.00366683	AP001007.1	NA
ENSG00000145700	1.71649	0.00658433	0.030298	ANKRD31	ankyrin repeat domain 31 [Source:HGNC Symbol;Acc:HGNC:26853]
ENSG00000269821	1.71598	4.15e-05	0.000400103	KCNQ1OT1	KCNQ1 opposite strand/antisense transcript 1 (non-protein coding) [Source:HGNC Symbol;Acc:HGNC:6295]
ENSG00000260852	1.71527	2.54e-15	1.22e-13	FBXL19-AS1	FBXL19 antisense RNA 1 (head to head) [Source:HGNC Symbol;Acc:HGNC:27557]
ENSG00000127955	1.71129	1.5e-57	6.6e-55	GNAI1	G protein subunit alpha i1 [Source:HGNC Symbol;Acc:HGNC:4384]
ENSG00000133104	1.7067	9.78e-16	4.93e-14	SPG20	spartin [Source:HGNC Symbol;Acc:HGNC:18514]
ENSG00000245750	1.7064	3.72e-19	2.56e-17	RP11-279F6.1	downregulated RNA in cancer, inhibitor of cell invasion and migration [Source:HGNC Symbol;Acc:HGNC:27082]
ENSG00000259715	1.70331	0.00151323	0.00894081	CTD-3110H11.1
ENSG00000139044	1.7006	6.04e-08	1.06e-06	B4GALNT3	beta-1,4-N-acetyl-galactosaminyltransferase 3 [Source:HGNC Symbol;Acc:HGNC:24137]
ENSG00000186998	1.69873	5.43e-08	9.62e-07	EMID1	EMI domain containing 1 [Source:HGNC Symbol;Acc:HGNC:18036]
ENSG00000261366	1.69764	0.000653181	0.0043674	MANEA-AS1	MANEA antisense RNA 1 (head to head) [Source:HGNC Symbol;Acc:HGNC:43732]
ENSG00000230798	1.68639	0.000479266	0.00337429	RP4-792G4.2	FOXD3 antisense RNA 1 (head to head) [Source:HGNC Symbol;Acc:HGNC:40241]
ENSG00000009950	1.68567	6.82e-11	1.98e-09	MLXIPL	MLX interacting protein like [Source:HGNC Symbol;Acc:HGNC:12744]
ENSG00000145632	1.68564	1.14e-23	1.1e-21	PLK2	polo like kinase 2 [Source:HGNC Symbol;Acc:HGNC:19699]
ENSG00000255337	1.68502	0.00686529	0.031365	RP11-315O6.1
ENSG00000145020	1.67979	2.04e-05	0.000212734	AMT	aminomethyltransferase [Source:HGNC Symbol;Acc:HGNC:473]
ENSG00000258701	1.67779	6.14e-08	1.08e-06	LINC00638	long intergenic non-protein coding RNA 638 [Source:HGNC Symbol;Acc:HGNC:28325]
ENSG00000188177	1.67534	2.89e-14	1.22e-12	ZC3H6	zinc finger CCCH-type containing 6 [Source:HGNC Symbol;Acc:HGNC:24762]
ENSG00000197558	1.67424	2.72e-09	6e-08	SSPO	SCO-spondin [Source:HGNC Symbol;Acc:HGNC:21998]
ENSG00000058404	1.67306	2.65e-33	4.51e-31	CAMK2B	calcium/calmodulin dependent protein kinase II beta [Source:HGNC Symbol;Acc:HGNC:1461]
ENSG00000189127	1.6698	0.00446884	0.0220437	ANKRD34B	ankyrin repeat domain 34B [Source:HGNC Symbol;Acc:HGNC:33736]
ENSG00000172159	1.66675	1.16e-06	1.59e-05	FRMD3	FERM domain containing 3 [Source:HGNC Symbol;Acc:HGNC:24125]
ENSG00000258441	1.66588	3.08e-17	1.81e-15	LINC00641	long intergenic non-protein coding RNA 641 [Source:HGNC Symbol;Acc:HGNC:27511]
ENSG00000226856	1.66398	0.00661285	0.030401	AC093901.1
ENSG00000269427	1.66307	2.76e-07	4.31e-06	CTC-429P9.1
ENSG00000166963	1.66265	0.000242038	0.00187103	MAP1A	microtubule associated protein 1A [Source:HGNC Symbol;Acc:HGNC:6835]
ENSG00000215452	1.65907	0.00564185	0.0267377	ZNF663P	zinc finger protein 663, pseudogene [Source:HGNC Symbol;Acc:HGNC:25342]
ENSG00000273486	1.65594	6.65e-05	0.000607649	RP11-731C17.2
ENSG00000111981	1.65466	1.08e-21	9.3e-20	ULBP1	UL16 binding protein 1 [Source:HGNC Symbol;Acc:HGNC:14893]
ENSG00000230847	1.64894	2.52e-07	3.97e-06	RP11-195E2.1
ENSG00000100504	1.64881	1.46e-31	2.27e-29	PYGL	glycogen phosphorylase L [Source:HGNC Symbol;Acc:HGNC:9725]
ENSG00000152669	1.64578	0.0013247	0.00798892	CCNO	cyclin O [Source:HGNC Symbol;Acc:HGNC:18576]
ENSG00000003096	1.64554	3.08e-14	1.3e-12	KLHL13	kelch like family member 13 [Source:HGNC Symbol;Acc:HGNC:22931]
ENSG00000169302	1.64525	1.56e-07	2.56e-06	STK32A	serine/threonine kinase 32A [Source:HGNC Symbol;Acc:HGNC:28317]
ENSG00000232645	1.64437	0.00584449	0.0274941	RP3-322G13.5	long intergenic non-protein coding RNA 1431 [Source:HGNC Symbol;Acc:HGNC:50744]
ENSG00000213445	1.63391	7.13e-18	4.44e-16	SIPA1	signal-induced proliferation-associated 1 [Source:HGNC Symbol;Acc:HGNC:10885]
ENSG00000214725	1.62658	1.95e-09	4.44e-08	CDIPT-AS1	CDIPT antisense RNA 1 (head to head) [Source:HGNC Symbol;Acc:HGNC:48609]
ENSG00000109181	1.62526	1.84e-08	3.51e-07	UGT2B10	UDP glucuronosyltransferase family 2 member B10 [Source:HGNC Symbol;Acc:HGNC:12544]
ENSG00000100422	1.62405	1.09e-08	2.16e-07	CERK	ceramide kinase [Source:HGNC Symbol;Acc:HGNC:19256]
ENSG00000259088	1.62352	0.00298312	0.015737	CTD-2017C7.2
ENSG00000112706	1.62112	0.00137113	0.00822388	IMPG1	interphotoreceptor matrix proteoglycan 1 [Source:HGNC Symbol;Acc:HGNC:6055]
ENSG00000175344	1.62106	8.37e-07	1.18e-05	CHRNA7	cholinergic receptor nicotinic alpha 7 subunit [Source:HGNC Symbol;Acc:HGNC:1960]
ENSG00000134769	1.61774	1.26e-07	2.09e-06	DTNA	dystrobrevin alpha [Source:HGNC Symbol;Acc:HGNC:3057]
ENSG00000175600	1.61693	1.39e-10	3.82e-09	SUGCT	succinyl-CoA:glutarate-CoA transferase [Source:HGNC Symbol;Acc:HGNC:16001]
ENSG00000120907	1.61264	8.32e-05	0.00073994	ADRA1A	adrenoceptor alpha 1A [Source:HGNC Symbol;Acc:HGNC:277]
ENSG00000185924	1.60694	8.48e-19	5.66e-17	RTN4RL1	reticulon 4 receptor like 1 [Source:HGNC Symbol;Acc:HGNC:21329]
ENSG00000273081	1.60567	3.25e-07	5.01e-06	RP4-813F11.4	NA
ENSG00000112981	1.60142	3.62e-15	1.7e-13	NME5	NME/NM23 family member 5 [Source:HGNC Symbol;Acc:HGNC:7853]
ENSG00000171517	1.60088	7.78e-62	4.28e-59	LPAR3	lysophosphatidic acid receptor 3 [Source:HGNC Symbol;Acc:HGNC:14298]
ENSG00000183248	1.60076	3.98e-28	5.36e-26	CTD-3193O13.9	proline rich 36 [Source:HGNC Symbol;Acc:HGNC:26172]
ENSG00000235609	1.59682	0.000478946	0.00337323	AF127936.7
ENSG00000171124	1.59328	1.69e-05	0.000180225	FUT3	fucosyltransferase 3 (Lewis blood group) [Source:HGNC Symbol;Acc:HGNC:4014]
ENSG00000079819	1.59285	6.29e-21	5.17e-19	EPB41L2	erythrocyte membrane protein band 4.1 like 2 [Source:HGNC Symbol;Acc:HGNC:3379]
ENSG00000156804	1.59158	1.85e-09	4.21e-08	FBXO32	F-box protein 32 [Source:HGNC Symbol;Acc:HGNC:16731]
ENSG00000232160	1.58237	0.00107975	0.00671625	RAP2C-AS1	RAP2C antisense RNA 1 [Source:HGNC Symbol;Acc:HGNC:40957]
ENSG00000168038	1.57987	6.01e-05	0.000554456	ULK4	unc-51 like kinase 4 [Source:HGNC Symbol;Acc:HGNC:15784]
ENSG00000162669	1.57752	0.00409153	0.0204991	HFM1	HFM1, ATP dependent DNA helicase homolog [Source:HGNC Symbol;Acc:HGNC:20193]
ENSG00000172469	1.57509	5.43e-51	1.96e-48	MANEA	mannosidase endo-alpha [Source:HGNC Symbol;Acc:HGNC:21072]
ENSG00000247735	1.57417	1.36e-10	3.77e-09	CTD-2574D22.2
ENSG00000167332	1.57286	0.00930901	0.0403955	OR51E2	olfactory receptor family 51 subfamily E member 2 [Source:HGNC Symbol;Acc:HGNC:15195]
ENSG00000253921	1.57147	0.00802531	0.035669	CTB-113P19.3
ENSG00000196628	1.57123	1.24e-05	0.000136297	TCF4	transcription factor 4 [Source:HGNC Symbol;Acc:HGNC:11634]
ENSG00000117586	1.56706	3.98e-10	1.01e-08	TNFSF4	TNF superfamily member 4 [Source:HGNC Symbol;Acc:HGNC:11934]
ENSG00000163617	1.56592	4.87e-07	7.22e-06	KIAA1407	coiled-coil domain containing 191 [Source:HGNC Symbol;Acc:HGNC:29272]
ENSG00000164362	1.55893	4.53e-05	0.00043267	TERT	telomerase reverse transcriptase [Source:HGNC Symbol;Acc:HGNC:11730]
ENSG00000165449	1.55693	1.74e-11	5.44e-10	SLC16A9	solute carrier family 16 member 9 [Source:HGNC Symbol;Acc:HGNC:23520]
ENSG00000261799	1.5553	6.39e-07	9.2e-06	RP11-283I3.6
ENSG00000129946	1.55504	6.68e-19	4.49e-17	SHC2	SHC adaptor protein 2 [Source:HGNC Symbol;Acc:HGNC:29869]
ENSG00000204983	1.54729	0.000382091	0.00277394	PRSS1	protease, serine 1 [Source:HGNC Symbol;Acc:HGNC:9475]
ENSG00000008323	1.54341	0.000109962	0.000942365	PLEKHG6	pleckstrin homology and RhoGEF domain containing G6 [Source:HGNC Symbol;Acc:HGNC:25562]
ENSG00000197766	1.53943	5.27e-15	2.4e-13	CFD	complement factor D [Source:HGNC Symbol;Acc:HGNC:2771]
ENSG00000204262	1.53757	1.52e-11	4.82e-10	COL5A2	collagen type V alpha 2 chain [Source:HGNC Symbol;Acc:HGNC:2210]
ENSG00000020577	1.53407	0.00526913	0.0253105	SAMD4A	sterile alpha motif domain containing 4A [Source:HGNC Symbol;Acc:HGNC:23023]
ENSG00000204957	1.53153	0.0117225	0.048682	AC006486.1	NA
ENSG00000108798	1.53026	1.91e-05	0.000200733	ABI3	ABI family member 3 [Source:HGNC Symbol;Acc:HGNC:29859]
ENSG00000102349	1.52765	0.000431931	0.00308711	KLF8	Kruppel like factor 8 [Source:HGNC Symbol;Acc:HGNC:6351]
ENSG00000198744	1.52753	0.00777692	0.0347522	RP5-857K21.11	mitochondrially encoded cytochrome c oxidase III pseudogene 12 [Source:HGNC Symbol;Acc:HGNC:52042]
ENSG00000111058	1.52484	0.00317325	0.0165254	ACSS3	acyl-CoA synthetase short chain family member 3 [Source:HGNC Symbol;Acc:HGNC:24723]
ENSG00000147113	1.52419	0.00617836	0.0287438	CXorf36	chromosome X open reading frame 36 [Source:HGNC Symbol;Acc:HGNC:25866]
ENSG00000187391	1.5202	0.00032088	0.00238821	MAGI2	membrane associated guanylate kinase, WW and PDZ domain containing 2 [Source:HGNC Symbol;Acc:HGNC:18957]
ENSG00000260442	1.51949	3.38e-06	4.22e-05	RP11-22P6.3	ATP2A1 antisense RNA 1 [Source:HGNC Symbol;Acc:HGNC:51370]
ENSG00000163430	1.51181	0.00596421	0.0279445	FSTL1	follistatin like 1 [Source:HGNC Symbol;Acc:HGNC:3972]
ENSG00000101695	1.51104	1.41e-18	9.29e-17	RNF125	ring finger protein 125 [Source:HGNC Symbol;Acc:HGNC:21150]
ENSG00000249863	1.50913	7.81e-05	0.000699782	RP11-177C12.1
ENSG00000181804	1.50351	0.000673556	0.00448697	SLC9A9	solute carrier family 9 member A9 [Source:HGNC Symbol;Acc:HGNC:20653]
ENSG00000144824	1.50265	3.1e-08	5.72e-07	PHLDB2	pleckstrin homology like domain family B member 2 [Source:HGNC Symbol;Acc:HGNC:29573]
ENSG00000235984	1.4959	0.00583529	0.0274704	GPC5-AS1	GPC5 antisense RNA 1 [Source:HGNC Symbol;Acc:HGNC:39886]
ENSG00000272078	1.49575	0.00125271	0.00763618	RP4-734G22.3
ENSG00000270189	1.49104	2.22e-05	0.000230059	RP11-258C19.7	NA
ENSG00000228672	1.4906	2.3e-09	5.15e-08	PROB1	proline rich basic protein 1 [Source:HGNC Symbol;Acc:HGNC:41906]
ENSG00000165359	1.48891	9.37e-09	1.86e-07	DDX26B	integrator complex subunit 6 like [Source:HGNC Symbol;Acc:HGNC:27334]
ENSG00000227908	1.48562	0.00193379	0.0109865	CTD-2031P19.3	uncharacterized LOC441072 [Source:NCBI gene;Acc:441072]
ENSG00000145113	1.47859	7.47e-05	0.000673513	MUC4	mucin 4, cell surface associated [Source:HGNC Symbol;Acc:HGNC:7514]
ENSG00000153832	1.46713	1.97e-05	0.000206073	FBXO36	F-box protein 36 [Source:HGNC Symbol;Acc:HGNC:27020]
ENSG00000136404	1.46405	0.00963806	0.0416137	TM6SF1	transmembrane 6 superfamily member 1 [Source:HGNC Symbol;Acc:HGNC:11860]
ENSG00000260757	1.46066	0.00489473	0.0237831	RP11-120K18.2
ENSG00000150938	1.45586	1.45e-05	0.000157828	CRIM1	cysteine rich transmembrane BMP regulator 1 [Source:HGNC Symbol;Acc:HGNC:2359]
ENSG00000260065	1.45439	0.0038042	0.0192839	CTA-445C9.15	NA
ENSG00000253159	1.45353	0.000442279	0.00314894	PCDHGA12	protocadherin gamma subfamily A, 12 [Source:HGNC Symbol;Acc:HGNC:8699]
ENSG00000052850	1.45134	8.01e-07	1.14e-05	ALX4	ALX homeobox 4 [Source:HGNC Symbol;Acc:HGNC:450]
ENSG00000272384	1.45114	0.00742672	0.0334896	RP11-44N11.2
ENSG00000118402	1.45045	0.00298884	0.0157598	ELOVL4	ELOVL fatty acid elongase 4 [Source:HGNC Symbol;Acc:HGNC:14415]
ENSG00000119922	1.44804	2.58e-09	5.73e-08	IFIT2	interferon induced protein with tetratricopeptide repeats 2 [Source:HGNC Symbol;Acc:HGNC:5409]
ENSG00000163879	1.44326	0.00168822	0.00980501	DNALI1	dynein axonemal light intermediate chain 1 [Source:HGNC Symbol;Acc:HGNC:14353]
ENSG00000128274	1.44306	1.53e-05	0.000165018	A4GALT	alpha 1,4-galactosyltransferase (P blood group) [Source:HGNC Symbol;Acc:HGNC:18149]
ENSG00000169992	1.44209	5.69e-24	5.6e-22	NLGN2	neuroligin 2 [Source:HGNC Symbol;Acc:HGNC:14290]
ENSG00000198919	1.43703	6.7e-13	2.45e-11	DZIP3	DAZ interacting zinc finger protein 3 [Source:HGNC Symbol;Acc:HGNC:30938]
ENSG00000119681	1.43135	6.12e-13	2.26e-11	LTBP2	latent transforming growth factor beta binding protein 2 [Source:HGNC Symbol;Acc:HGNC:6715]
ENSG00000243224	1.43072	3.34e-06	4.17e-05	RP5-1157M23.2
ENSG00000166173	1.42686	5.25e-15	2.4e-13	LARP6	La ribonucleoprotein domain family member 6 [Source:HGNC Symbol;Acc:HGNC:24012]
ENSG00000163704	1.42516	6.97e-10	1.7e-08	PRRT3	proline rich transmembrane protein 3 [Source:HGNC Symbol;Acc:HGNC:26591]
ENSG00000268087	1.4244	8.59e-06	9.84e-05	CTC-429P9.2
ENSG00000213123	1.42335	0.00569268	0.026927	TCTEX1D2	Tctex1 domain containing 2 [Source:HGNC Symbol;Acc:HGNC:28482]
ENSG00000258366	1.42117	0.0100214	0.042958	RTEL1	regulator of telomere elongation helicase 1 [Source:HGNC Symbol;Acc:HGNC:15888]
ENSG00000230454	1.41844	1.7e-05	0.000180745	U73166.2
ENSG00000139908	1.41755	0.00841885	0.0371111	TSSK4	testis specific serine kinase 4 [Source:HGNC Symbol;Acc:HGNC:19825]
ENSG00000140876	1.41741	0.00125085	0.00762952	NUDT7	nudix hydrolase 7 [Source:HGNC Symbol;Acc:HGNC:8054]
ENSG00000137767	1.41705	8.29e-20	6.19e-18	SQRDL	sulfide quinone oxidoreductase [Source:HGNC Symbol;Acc:HGNC:20390]
ENSG00000162415	1.41272	7.71e-10	1.86e-08	ZSWIM5	zinc finger SWIM-type containing 5 [Source:HGNC Symbol;Acc:HGNC:29299]
ENSG00000244627	1.40532	0.0106534	0.0450932	RP3-449O17.1
ENSG00000253846	1.40475	9.16e-08	1.56e-06	PCDHGA10	protocadherin gamma subfamily A, 10 [Source:HGNC Symbol;Acc:HGNC:8697]
ENSG00000073910	1.4024	2.96e-15	1.4e-13	FRY	FRY microtubule binding protein [Source:HGNC Symbol;Acc:HGNC:20367]
ENSG00000267534	1.40178	0.00382893	0.0193845	S1PR2	sphingosine-1-phosphate receptor 2 [Source:HGNC Symbol;Acc:HGNC:3169]
ENSG00000259319	1.40152	1.55e-05	0.000166771	RP11-293M10.6
ENSG00000254343	1.40151	0.00103194	0.00644923	RP11-760H22.2
ENSG00000260742	1.3978	0.00274884	0.014682	RP11-366L5.1
ENSG00000197959	1.39775	0.00476673	0.0232754	DNM3	dynamin 3 [Source:HGNC Symbol;Acc:HGNC:29125]
ENSG00000125398	1.39766	0.00141259	0.00843285	SOX9	SRY-box 9 [Source:HGNC Symbol;Acc:HGNC:11204]
ENSG00000169758	1.3961	9.85e-07	1.37e-05	C15orf27	transmembrane protein 266 [Source:HGNC Symbol;Acc:HGNC:26763]
ENSG00000253404	1.39332	0.00722084	0.0327251	AC034243.1
ENSG00000247271	1.39327	6.29e-14	2.57e-12	ZBED5-AS1	ZBED5 antisense RNA 1 [Source:HGNC Symbol;Acc:HGNC:48646]
ENSG00000116983	1.39039	0.00296813	0.0156715	HPCAL4	hippocalcin like 4 [Source:HGNC Symbol;Acc:HGNC:18212]
ENSG00000261474	1.38951	8.1e-05	0.000722654	RP11-452L6.1
ENSG00000004866	1.38736	1.41e-36	2.82e-34	ST7	suppression of tumorigenicity 7 [Source:HGNC Symbol;Acc:HGNC:11351]
ENSG00000246763	1.3829	5.95e-10	1.46e-08	RGMB-AS1	RGMB antisense RNA 1 [Source:HGNC Symbol;Acc:HGNC:48666]
ENSG00000196482	1.38251	0.00266149	0.0143197	ESRRG	estrogen related receptor gamma [Source:HGNC Symbol;Acc:HGNC:3474]
ENSG00000142920	1.38218	0.00151713	0.0089576	ADC	antizyme inhibitor 2 [Source:HGNC Symbol;Acc:HGNC:29957]
ENSG00000213433	1.38079	0.00013022	0.00109326	RP11-54C4.1
ENSG00000129675	1.37935	0.00196544	0.0111216	ARHGEF6	Rac/Cdc42 guanine nucleotide exchange factor 6 [Source:HGNC Symbol;Acc:HGNC:685]
ENSG00000260260	1.37522	4.81e-20	3.69e-18	RP11-304L19.5	small nucleolar RNA host gene 19 [Source:HGNC Symbol;Acc:HGNC:49574]
ENSG00000177570	1.37279	2.71e-16	1.46e-14	SAMD12	sterile alpha motif domain containing 12 [Source:HGNC Symbol;Acc:HGNC:31750]
ENSG00000237886	1.37254	0.000201309	0.00159501	RP11-611D20.2	NOTCH1 associated lncRNA in T-cell acute lymphoblastic leukemia 1 [Source:HGNC Symbol;Acc:HGNC:51192]
ENSG00000107020	1.37218	2.73e-19	1.91e-17	PLGRKT	plasminogen receptor with a C-terminal lysine [Source:HGNC Symbol;Acc:HGNC:23633]
ENSG00000259803	1.36805	1.72e-25	1.91e-23	SLC22A31	solute carrier family 22 member 31 [Source:HGNC Symbol;Acc:HGNC:27091]
ENSG00000185567	1.36598	6.49e-05	0.000594217	AHNAK2	AHNAK nucleoprotein 2 [Source:HGNC Symbol;Acc:HGNC:20125]
ENSG00000053524	1.36495	0.00848475	0.0373589	MCF2L2	MCF.2 cell line derived transforming sequence-like 2 [Source:HGNC Symbol;Acc:HGNC:30319]
ENSG00000147246	1.36439	1.15e-06	1.58e-05	HTR2C	5-hydroxytryptamine receptor 2C [Source:HGNC Symbol;Acc:HGNC:5295]
ENSG00000100228	1.36374	1.51e-13	5.9e-12	RAB36	RAB36, member RAS oncogene family [Source:HGNC Symbol;Acc:HGNC:9775]
ENSG00000272005	1.36286	1.37e-10	3.77e-09	RP11-91J19.4	NA
ENSG00000107295	1.36183	0.00351245	0.0180452	SH3GL2	SH3 domain containing GRB2 like 2, endophilin A1 [Source:HGNC Symbol;Acc:HGNC:10831]
ENSG00000170703	1.36017	1.48e-05	0.000159754	TTLL6	tubulin tyrosine ligase like 6 [Source:HGNC Symbol;Acc:HGNC:26664]
ENSG00000145284	1.35724	2.81e-17	1.65e-15	SCD5	stearoyl-CoA desaturase 5 [Source:HGNC Symbol;Acc:HGNC:21088]
ENSG00000131459	1.35661	0.000366512	0.00268049	GFPT2	glutamine-fructose-6-phosphate transaminase 2 [Source:HGNC Symbol;Acc:HGNC:4242]
ENSG00000258486	1.35605	2.11e-17	1.26e-15	RN7SL1	NA
ENSG00000064270	1.35356	6.15e-17	3.52e-15	ATP2C2	ATPase secretory pathway Ca2+ transporting 2 [Source:HGNC Symbol;Acc:HGNC:29103]
ENSG00000225083	1.35167	0.00565338	0.0267859	GRTP1-AS1	GRTP1 antisense RNA 1 [Source:HGNC Symbol;Acc:HGNC:39917]
ENSG00000272899	1.3486	7.48e-05	0.000673577	RP11-309L24.9
ENSG00000112541	1.34774	2.32e-22	2.09e-20	PDE10A	phosphodiesterase 10A [Source:HGNC Symbol;Acc:HGNC:8772]
ENSG00000231240	1.34703	0.00310167	0.0162466	KLF2P1	Kruppel like factor 2 pseudogene 1 [Source:HGNC Symbol;Acc:HGNC:49280]
ENSG00000046889	1.34672	0.00955129	0.041275	PREX2	phosphatidylinositol-3,4,5-trisphosphate dependent Rac exchange factor 2 [Source:HGNC Symbol;Acc:HGNC:22950]
ENSG00000137501	1.34373	1.47e-05	0.000159208	SYTL2	synaptotagmin like 2 [Source:HGNC Symbol;Acc:HGNC:15585]
ENSG00000267868	1.34332	1.14e-07	1.9e-06	RP11-120K24.3
ENSG00000267904	1.34253	1.33e-06	1.8e-05	CTC-429P9.5
ENSG00000141622	1.3424	0.00121017	0.00742253	RNF165	ring finger protein 165 [Source:HGNC Symbol;Acc:HGNC:31696]
ENSG00000262001	1.33965	0.000172716	0.00139904	DLGAP1-AS2	DLGAP1 antisense RNA 2 [Source:HGNC Symbol;Acc:HGNC:28146]
ENSG00000172575	1.33596	0.00739928	0.0333971	RASGRP1	RAS guanyl releasing protein 1 [Source:HGNC Symbol;Acc:HGNC:9878]
ENSG00000010361	1.33307	1.88e-12	6.59e-11	FUZ	fuzzy planar cell polarity protein [Source:HGNC Symbol;Acc:HGNC:26219]
ENSG00000182368	1.33048	0.00383898	0.0194254	FAM27A	NA
ENSG00000170153	1.3289	2.88e-10	7.45e-09	RNF150	ring finger protein 150 [Source:HGNC Symbol;Acc:HGNC:23138]
ENSG00000132141	1.32863	2.58e-10	6.72e-09	CCT6B	chaperonin containing TCP1 subunit 6B [Source:HGNC Symbol;Acc:HGNC:1621]
ENSG00000137642	1.32775	3.36e-13	1.26e-11	SORL1	sortilin related receptor 1 [Source:HGNC Symbol;Acc:HGNC:11185]
ENSG00000109794	1.32619	1.65e-05	0.000176672	FAM149A	family with sequence similarity 149 member A [Source:HGNC Symbol;Acc:HGNC:24527]
ENSG00000165995	1.32239	0.000332052	0.00246303	CACNB2	calcium voltage-gated channel auxiliary subunit beta 2 [Source:HGNC Symbol;Acc:HGNC:1402]
ENSG00000106546	1.31955	0.00121795	0.00745641	AHR	aryl hydrocarbon receptor [Source:HGNC Symbol;Acc:HGNC:348]
ENSG00000233337	1.31757	0.00763483	0.0342875	UBE2FP3	ubiquitin conjugating enzyme E2 F (putative) pseudogene 3 [Source:HGNC Symbol;Acc:HGNC:44537]
ENSG00000111817	1.31611	2.74e-05	0.000276848	DSE	dermatan sulfate epimerase [Source:HGNC Symbol;Acc:HGNC:21144]
ENSG00000182700	1.31371	2.46e-11	7.56e-10	IGIP	IgA inducing protein [Source:HGNC Symbol;Acc:HGNC:33847]
ENSG00000147234	1.31368	5.04e-05	0.000475213	FRMPD3	FERM and PDZ domain containing 3 [Source:HGNC Symbol;Acc:HGNC:29382]
ENSG00000170425	1.31355	1.43e-11	4.54e-10	ADORA2B	adenosine A2b receptor [Source:HGNC Symbol;Acc:HGNC:264]
ENSG00000111077	1.31261	1.05e-12	3.77e-11	TENC1	tensin 2 [Source:HGNC Symbol;Acc:HGNC:19737]
ENSG00000095585	1.3125	6.73e-08	1.17e-06	BLNK	B-cell linker [Source:HGNC Symbol;Acc:HGNC:14211]
ENSG00000272316	1.30913	0.00559567	0.02658	XXbac-BPGBPG55C20.2
ENSG00000181350	1.30884	0.000126827	0.00106977	FAM211A	leucine rich repeat containing 75A [Source:HGNC Symbol;Acc:HGNC:32403]
ENSG00000125246	1.3084	3.42e-11	1.04e-09	CLYBL	citrate lyase beta like [Source:HGNC Symbol;Acc:HGNC:18355]
ENSG00000214814	1.308	0.011766	0.0488011	FER1L6	fer-1 like family member 6 [Source:HGNC Symbol;Acc:HGNC:28065]
ENSG00000124406	1.30782	9.84e-06	0.000111519	ATP8A1	ATPase phospholipid transporting 8A1 [Source:HGNC Symbol;Acc:HGNC:13531]
ENSG00000135424	1.30574	0.0079655	0.0354589	ITGA7	integrin subunit alpha 7 [Source:HGNC Symbol;Acc:HGNC:6143]
ENSG00000169439	1.30469	3.05e-09	6.68e-08	SDC2	syndecan 2 [Source:HGNC Symbol;Acc:HGNC:10659]
ENSG00000153721	1.30197	3.52e-24	3.58e-22	CNKSR3	CNKSR family member 3 [Source:HGNC Symbol;Acc:HGNC:23034]
ENSG00000125508	1.30192	5.64e-09	1.18e-07	SRMS	src-related kinase lacking C-terminal regulatory tyrosine and N-terminal myristylation sites [Source:HGNC Symbol;Acc:HGNC:11298]
ENSG00000168032	1.30117	1.73e-05	0.000183406	ENTPD3	ectonucleoside triphosphate diphosphohydrolase 3 [Source:HGNC Symbol;Acc:HGNC:3365]
ENSG00000117289	1.3005	3.34e-38	7.18e-36	TXNIP	NA
ENSG00000234311	1.29778	0.000183605	0.00147517	RP11-432J24.3
ENSG00000242687	1.2964	1.04e-05	0.000116621	AC004893.11
ENSG00000188707	1.29627	1.7e-06	2.24e-05	ZBED6CL	ZBED6 C-terminal like [Source:HGNC Symbol;Acc:HGNC:21720]
ENSG00000155961	1.29326	1.62e-15	7.94e-14	RAB39B	RAB39B, member RAS oncogene family [Source:HGNC Symbol;Acc:HGNC:16499]
ENSG00000114529	1.29307	0.0101316	0.0433288	C3orf52	chromosome 3 open reading frame 52 [Source:HGNC Symbol;Acc:HGNC:26255]
ENSG00000049130	1.29297	1.67e-06	2.21e-05	KITLG	KIT ligand [Source:HGNC Symbol;Acc:HGNC:6343]
ENSG00000267649	1.29268	0.00652227	0.0300753	CTD-2587H24.10
ENSG00000271119	1.29125	0.0010069	0.00632265	CTD-2012J19.3
ENSG00000130707	1.29106	3.27e-28	4.44e-26	ASS1	argininosuccinate synthase 1 [Source:HGNC Symbol;Acc:HGNC:758]
ENSG00000178498	1.29001	3.33e-05	0.000330089	DTX3	deltex E3 ubiquitin ligase 3 [Source:HGNC Symbol;Acc:HGNC:24457]
ENSG00000158286	1.28815	2.39e-08	4.47e-07	RNF207	ring finger protein 207 [Source:HGNC Symbol;Acc:HGNC:32947]
ENSG00000223768	1.28418	1.67e-11	5.21e-10	LINC00205	long intergenic non-protein coding RNA 205 [Source:HGNC Symbol;Acc:HGNC:16420]
ENSG00000163412	1.28271	2.72e-15	1.3e-13	EIF4E3	eukaryotic translation initiation factor 4E family member 3 [Source:HGNC Symbol;Acc:HGNC:31837]
ENSG00000253368	1.28167	5.39e-14	2.22e-12	TRNP1	TMF1-regulated nuclear protein 1 [Source:HGNC Symbol;Acc:HGNC:34348]
ENSG00000121871	1.27841	0.00175362	0.0101049	SLITRK3	SLIT and NTRK like family member 3 [Source:HGNC Symbol;Acc:HGNC:23501]
ENSG00000184304	1.27405	1.21e-46	3.51e-44	PRKD1	protein kinase D1 [Source:HGNC Symbol;Acc:HGNC:9407]
ENSG00000163053	1.27289	3.06e-16	1.64e-14	SLC16A14	solute carrier family 16 member 14 [Source:HGNC Symbol;Acc:HGNC:26417]
ENSG00000182022	1.27002	1.24e-09	2.92e-08	CHST15	carbohydrate sulfotransferase 15 [Source:HGNC Symbol;Acc:HGNC:18137]
ENSG00000139410	1.26525	1.04e-19	7.66e-18	SDSL	serine dehydratase like [Source:HGNC Symbol;Acc:HGNC:30404]
ENSG00000082196	1.26236	0.00838676	0.0370097	C1QTNF3	C1q and TNF related 3 [Source:HGNC Symbol;Acc:HGNC:14326]
ENSG00000099866	1.26145	0.00618963	0.0287692	MADCAM1	mucosal vascular addressin cell adhesion molecule 1 [Source:HGNC Symbol;Acc:HGNC:6765]
ENSG00000173531	1.25905	1.7e-13	6.62e-12	MST1	macrophage stimulating 1 [Source:HGNC Symbol;Acc:HGNC:7380]
ENSG00000145029	1.25747	3.3e-07	5.08e-06	NICN1	nicolin 1 [Source:HGNC Symbol;Acc:HGNC:18317]
ENSG00000108641	1.25655	1.5e-09	3.48e-08	B9D1	B9 domain containing 1 [Source:HGNC Symbol;Acc:HGNC:24123]
ENSG00000253731	1.25385	0.00433614	0.0215316	PCDHGA6	protocadherin gamma subfamily A, 6 [Source:HGNC Symbol;Acc:HGNC:8704]
ENSG00000136267	1.2537	1.6e-16	8.83e-15	DGKB	diacylglycerol kinase beta [Source:HGNC Symbol;Acc:HGNC:2850]
ENSG00000240771	1.25	2.14e-10	5.67e-09	ARHGEF25	Rho guanine nucleotide exchange factor 25 [Source:HGNC Symbol;Acc:HGNC:30275]
ENSG00000171368	1.24868	6.9e-10	1.68e-08	TPPP	tubulin polymerization promoting protein [Source:HGNC Symbol;Acc:HGNC:24164]
ENSG00000255545	1.24868	0.00848849	0.0373671	RP11-627G23.1
ENSG00000203727	1.24824	5.68e-05	0.000528231	SAMD5	sterile alpha motif domain containing 5 [Source:HGNC Symbol;Acc:HGNC:21180]
ENSG00000154035	1.246	1.75e-09	4.02e-08	C17orf103	NA
ENSG00000244161	1.24563	0.00225121	0.012447	FLNB-AS1	FLNB antisense RNA 1 [Source:HGNC Symbol;Acc:HGNC:40239]
ENSG00000169282	1.23881	0.0056192	0.0266669	KCNAB1	potassium voltage-gated channel subfamily A member regulatory beta subunit 1 [Source:HGNC Symbol;Acc:HGNC:6228]
ENSG00000164742	1.23726	3.25e-12	1.1e-10	ADCY1	adenylate cyclase 1 [Source:HGNC Symbol;Acc:HGNC:232]
ENSG00000261167	1.23582	0.000123045	0.00104409	RP11-517B11.7
ENSG00000172296	1.23466	1.77e-10	4.77e-09	SPTLC3	serine palmitoyltransferase long chain base subunit 3 [Source:HGNC Symbol;Acc:HGNC:16253]
ENSG00000223723	1.2311	0.000629582	0.00424255	BX842568.2
ENSG00000210082	1.23054	9.32e-38	1.94e-35	MT-RNR2	mitochondrially encoded 16S RNA [Source:HGNC Symbol;Acc:HGNC:7471]
ENSG00000154153	1.2303	2.74e-27	3.39e-25	FAM134B	reticulophagy regulator 1 [Source:HGNC Symbol;Acc:HGNC:25964]
ENSG00000165046	1.2238	0.00783162	0.0349494	LETM2	leucine zipper and EF-hand containing transmembrane protein 2 [Source:HGNC Symbol;Acc:HGNC:14648]
ENSG00000163993	1.22372	0.00147126	0.00873191	S100P	S100 calcium binding protein P [Source:HGNC Symbol;Acc:HGNC:10504]
ENSG00000174951	1.22326	3.72e-11	1.12e-09	FUT1	fucosyltransferase 1 (H blood group) [Source:HGNC Symbol;Acc:HGNC:4012]
ENSG00000129295	1.2207	0.00113019	0.00699262	LRRC6	leucine rich repeat containing 6 [Source:HGNC Symbol;Acc:HGNC:16725]
ENSG00000005882	1.22048	1.61e-14	7e-13	PDK2	pyruvate dehydrogenase kinase 2 [Source:HGNC Symbol;Acc:HGNC:8810]
ENSG00000185250	1.21906	0.000247371	0.00190818	PPIL6	peptidylprolyl isomerase like 6 [Source:HGNC Symbol;Acc:HGNC:21557]
ENSG00000234390	1.21896	0.00034192	0.00252112	USP27X-AS1	USP27X antisense RNA 1 (head to head) [Source:HGNC Symbol;Acc:HGNC:27249]
ENSG00000109265	1.21705	0.000238012	0.00184278	KIAA1211	KIAA1211 [Source:HGNC Symbol;Acc:HGNC:29219]
ENSG00000273033	1.21344	5.16e-06	6.19e-05	RP11-67L2.2	long intergenic non-protein coding RNA 2035 [Source:HGNC Symbol;Acc:HGNC:52875]
ENSG00000078114	1.2117	5.05e-16	2.61e-14	NEBL	nebulette [Source:HGNC Symbol;Acc:HGNC:16932]
ENSG00000266173	1.21166	0.00196774	0.0111256	STRADA	STE20-related kinase adaptor alpha [Source:HGNC Symbol;Acc:HGNC:30172]
ENSG00000203907	1.20981	0.00258055	0.01396	OOEP	oocyte expressed protein [Source:HGNC Symbol;Acc:HGNC:21382]
ENSG00000147394	1.20757	5.74e-05	0.000532414	ZNF185	zinc finger protein 185 with LIM domain [Source:HGNC Symbol;Acc:HGNC:12976]
ENSG00000232611	1.20736	0.00175898	0.0101299	RP11-1114A5.4
ENSG00000011677	1.20516	3.75e-07	5.72e-06	GABRA3	gamma-aminobutyric acid type A receptor alpha3 subunit [Source:HGNC Symbol;Acc:HGNC:4077]
ENSG00000269044	1.20431	6.18e-05	0.000568825	CTC-429P9.3
ENSG00000231784	1.20034	0.000572916	0.00392616	DBIL5P	diazepam binding inhibitor-like 5, pseudogene [Source:HGNC Symbol;Acc:HGNC:38519]
ENSG00000263006	1.19944	5.85e-07	8.49e-06	ROCK1P1	Rho associated coiled-coil containing protein kinase 1 pseudogene 1 [Source:HGNC Symbol;Acc:HGNC:37832]
ENSG00000235706	1.19728	1.12e-06	1.54e-05	DICER1-AS1	DICER1 antisense RNA 1 [Source:HGNC Symbol;Acc:HGNC:43017]
ENSG00000204385	1.19727	2.19e-36	4.29e-34	SLC44A4	solute carrier family 44 member 4 [Source:HGNC Symbol;Acc:HGNC:13941]
ENSG00000183049	1.19705	0.00975844	0.0420052	CAMK1D	calcium/calmodulin dependent protein kinase ID [Source:HGNC Symbol;Acc:HGNC:19341]
ENSG00000237489	1.19495	0.00527607	0.0253377	LINC00959	long intergenic non-protein coding RNA 959 [Source:HGNC Symbol;Acc:HGNC:48677]
ENSG00000238117	1.19486	0.00559649	0.02658	AP004372.1
ENSG00000270704	1.19437	0.00196709	0.0111256	SNORD64
ENSG00000211459	1.1937	8.21e-25	8.79e-23	MT-RNR1	mitochondrially encoded 12S RNA [Source:HGNC Symbol;Acc:HGNC:7470]
ENSG00000110944	1.1934	0.00730043	0.0330178	IL23A	interleukin 23 subunit alpha [Source:HGNC Symbol;Acc:HGNC:15488]
ENSG00000138646	1.19324	9.1e-07	1.27e-05	HERC5	HECT and RLD domain containing E3 ubiquitin protein ligase 5 [Source:HGNC Symbol;Acc:HGNC:24368]
ENSG00000230487	1.1924	5.51e-06	6.58e-05	PSMG3-AS1	PSMG3 antisense RNA 1 (head to head) [Source:HGNC Symbol;Acc:HGNC:22230]
ENSG00000139269	1.1914	0.00588724	0.0276492	INHBE	inhibin beta E subunit [Source:HGNC Symbol;Acc:HGNC:24029]
ENSG00000249348	1.19113	7.74e-07	1.1e-05	UGDH-AS1	UGDH antisense RNA 1 [Source:HGNC Symbol;Acc:HGNC:40601]
ENSG00000203778	1.19102	1.34e-07	2.21e-06	FAM229B	family with sequence similarity 229 member B [Source:HGNC Symbol;Acc:HGNC:33858]
ENSG00000259994	1.18493	0.0049538	0.0240289	RP11-305E6.4
ENSG00000186310	1.181	1.37e-06	1.85e-05	NAP1L3	nucleosome assembly protein 1 like 3 [Source:HGNC Symbol;Acc:HGNC:7639]
ENSG00000224956	1.17631	0.00356601	0.0182534	RP11-206L10.1	NA
ENSG00000189157	1.17522	9.94e-06	0.000112384	FAM47E	family with sequence similarity 47 member E [Source:HGNC Symbol;Acc:HGNC:34343]
ENSG00000124215	1.17479	5.36e-15	2.44e-13	CDH26	cadherin 26 [Source:HGNC Symbol;Acc:HGNC:15902]
ENSG00000225968	1.17364	2.41e-06	3.09e-05	ELFN1	extracellular leucine rich repeat and fibronectin type III domain containing 1 [Source:HGNC Symbol;Acc:HGNC:33154]
ENSG00000078487	1.17004	0.00105952	0.00660286	ZCWPW1	zinc finger CW-type and PWWP domain containing 1 [Source:HGNC Symbol;Acc:HGNC:23486]
ENSG00000005379	1.16735	4.11e-07	6.2e-06	BZRAP1	TSPO associated protein 1 [Source:HGNC Symbol;Acc:HGNC:16831]
ENSG00000136883	1.16685	0.00558842	0.0265735	KIF12	kinesin family member 12 [Source:HGNC Symbol;Acc:HGNC:21495]
ENSG00000158321	1.16488	4.83e-07	7.15e-06	AUTS2	AUTS2, activator of transcription and developmental regulator [Source:HGNC Symbol;Acc:HGNC:14262]
ENSG00000176809	1.16085	0.000130346	0.00109385	LRRC37A3	leucine rich repeat containing 37 member A3 [Source:HGNC Symbol;Acc:HGNC:32427]
ENSG00000204856	1.16056	2.37e-11	7.31e-10	FAM216A	family with sequence similarity 216 member A [Source:HGNC Symbol;Acc:HGNC:30180]
ENSG00000135338	1.1602	0.000840616	0.00542647	LCA5	LCA5, lebercilin [Source:HGNC Symbol;Acc:HGNC:31923]
ENSG00000102317	1.15824	2.28e-27	2.86e-25	RBM3	RNA binding motif (RNP1, RRM) protein 3 [Source:HGNC Symbol;Acc:HGNC:9900]
ENSG00000238278	1.15704	0.00242199	0.013247	ALG1L6P	asparagine-linked glycosylation 1-like 6, pseudogene [Source:HGNC Symbol;Acc:HGNC:44375]
ENSG00000170017	1.15589	2.1e-14	9.01e-13	ALCAM	activated leukocyte cell adhesion molecule [Source:HGNC Symbol;Acc:HGNC:400]
ENSG00000186472	1.15409	0.000374698	0.00273128	PCLO	piccolo presynaptic cytomatrix protein [Source:HGNC Symbol;Acc:HGNC:13406]
ENSG00000151883	1.1532	5.25e-10	1.3e-08	PARP8	poly(ADP-ribose) polymerase family member 8 [Source:HGNC Symbol;Acc:HGNC:26124]
ENSG00000248508	1.15138	9.76e-07	1.36e-05	SRP14-AS1	SRP14 antisense RNA1 (head to head) [Source:HGNC Symbol;Acc:HGNC:48619]
ENSG00000186409	1.15007	0.000751413	0.00492773	CCDC30	coiled-coil domain containing 30 [Source:HGNC Symbol;Acc:HGNC:26103]
ENSG00000111325	1.14946	0.0118112	0.0489579	OGFOD2	2-oxoglutarate and iron dependent oxygenase domain containing 2 [Source:HGNC Symbol;Acc:HGNC:25823]
ENSG00000239665	1.14642	3.43e-05	0.000338071	RP11-295P9.3
ENSG00000109255	1.14603	1.8e-07	2.91e-06	NMU	neuromedin U [Source:HGNC Symbol;Acc:HGNC:7859]
ENSG00000180336	1.14578	0.00138691	0.00830593	C17orf104	meiosis specific with coiled-coil domain [Source:HGNC Symbol;Acc:HGNC:26670]
ENSG00000166068	1.14331	1.5e-10	4.1e-09	SPRED1	sprouty related EVH1 domain containing 1 [Source:HGNC Symbol;Acc:HGNC:20249]
ENSG00000157110	1.14309	1.06e-05	0.000118609	RBPMS	RNA binding protein with multiple splicing [Source:HGNC Symbol;Acc:HGNC:19097]
ENSG00000265150	1.14293	7.18e-09	1.46e-07	RN7SL2	NA
ENSG00000233184	1.14093	0.00126425	0.00769702	RP11-421L21.3
ENSG00000198707	1.14042	1.95e-07	3.13e-06	CEP290	centrosomal protein 290 [Source:HGNC Symbol;Acc:HGNC:29021]
ENSG00000242732	1.13863	1.96e-05	0.000205158	RGAG4	retrotransposon Gag like 5 [Source:HGNC Symbol;Acc:HGNC:29430]
ENSG00000198780	1.13653	1.58e-17	9.53e-16	FAM169A	family with sequence similarity 169 member A [Source:HGNC Symbol;Acc:HGNC:29138]
ENSG00000091622	1.13652	0.000426729	0.00305324	PITPNM3	PITPNM family member 3 [Source:HGNC Symbol;Acc:HGNC:21043]
ENSG00000148832	1.13573	1.19e-05	0.000132231	PAOX	polyamine oxidase [Source:HGNC Symbol;Acc:HGNC:20837]
ENSG00000176595	1.1333	5.78e-14	2.37e-12	KBTBD11	kelch repeat and BTB domain containing 11 [Source:HGNC Symbol;Acc:HGNC:29104]
ENSG00000173805	1.13314	0.00248889	0.0135484	HAP1	huntingtin associated protein 1 [Source:HGNC Symbol;Acc:HGNC:4812]
ENSG00000270804	1.13176	0.00468578	0.0229537	CTD-2583A14.11
ENSG00000131746	1.13066	0.00737558	0.0333224	TNS4	tensin 4 [Source:HGNC Symbol;Acc:HGNC:24352]
ENSG00000169084	1.12649	1.15e-13	4.58e-12	DHRSX	dehydrogenase/reductase X-linked [Source:HGNC Symbol;Acc:HGNC:18399]
ENSG00000213722	1.12618	5.82e-12	1.93e-10	DDAH2	dimethylarginine dimethylaminohydrolase 2 [Source:HGNC Symbol;Acc:HGNC:2716]
ENSG00000145246	1.12431	0.00463274	0.0227276	ATP10D	ATPase phospholipid transporting 10D (putative) [Source:HGNC Symbol;Acc:HGNC:13549]
ENSG00000149054	1.12157	4.83e-09	1.02e-07	ZNF215	zinc finger protein 215 [Source:HGNC Symbol;Acc:HGNC:13007]
ENSG00000260804	1.12057	1.46e-05	0.000158559	RP11-566E18.3	long intergenic non-protein coding RNA 1963 [Source:HGNC Symbol;Acc:HGNC:25283]
ENSG00000160991	1.11875	1.61e-14	6.99e-13	ORAI2	ORAI calcium release-activated calcium modulator 2 [Source:HGNC Symbol;Acc:HGNC:21667]
ENSG00000226200	1.11775	2.75e-05	0.000278021	RP11-50E11.3	SGMS1 antisense RNA 1 [Source:HGNC Symbol;Acc:HGNC:49683]
ENSG00000254701	1.11623	0.0115228	0.048054	RP11-1415C14.4
ENSG00000270419	1.11537	0.00746088	0.0336206	CAHM	colon adenocarcinoma hypermethylated (non-protein coding) [Source:HGNC Symbol;Acc:HGNC:42860]
ENSG00000171791	1.11417	0.000330493	0.00245277	BCL2	BCL2, apoptosis regulator [Source:HGNC Symbol;Acc:HGNC:990]
ENSG00000142910	1.11373	0.00511749	0.0246839	TINAGL1	tubulointerstitial nephritis antigen like 1 [Source:HGNC Symbol;Acc:HGNC:19168]
ENSG00000197872	1.11303	8.17e-06	9.4e-05	FAM49A	family with sequence similarity 49 member A [Source:HGNC Symbol;Acc:HGNC:25373]
ENSG00000215374	1.11131	0.00042096	0.00302069	FAM66B	family with sequence similarity 66 member B [Source:HGNC Symbol;Acc:HGNC:28890]
ENSG00000119943	1.11044	3.76e-09	8.09e-08	PYROXD2	pyridine nucleotide-disulphide oxidoreductase domain 2 [Source:HGNC Symbol;Acc:HGNC:23517]
ENSG00000212670	1.10867	0.0106038	0.0449163	AL161915.1	NA
ENSG00000269386	1.1051	0.000479761	0.00337657	RAB11B-AS1	RAB11B antisense RNA 1 [Source:HGNC Symbol;Acc:HGNC:44178]
ENSG00000105655	1.10182	1.52e-05	0.000163962	ISYNA1	inositol-3-phosphate synthase 1 [Source:HGNC Symbol;Acc:HGNC:29821]
ENSG00000112562	1.1008	5.58e-06	6.66e-05	SMOC2	SPARC related modular calcium binding 2 [Source:HGNC Symbol;Acc:HGNC:20323]
ENSG00000142319	1.10072	0.000104753	0.000903587	SLC6A3	solute carrier family 6 member 3 [Source:HGNC Symbol;Acc:HGNC:11049]
ENSG00000256417	1.09982	0.00781018	0.0348694	RP11-1038A11.3
ENSG00000146411	1.0998	1.31e-12	4.7e-11	SLC2A12	solute carrier family 2 member 12 [Source:HGNC Symbol;Acc:HGNC:18067]
ENSG00000106688	1.09889	4.32e-15	2e-13	SLC1A1	solute carrier family 1 member 1 [Source:HGNC Symbol;Acc:HGNC:10939]
ENSG00000239521	1.09887	0.00267218	0.0143553	GATS	GATS, stromal antigen 3 opposite strand [Source:HGNC Symbol;Acc:HGNC:29954]
ENSG00000157653	1.09628	5.71e-06	6.8e-05	C9orf43	chromosome 9 open reading frame 43 [Source:HGNC Symbol;Acc:HGNC:23570]
ENSG00000257084	1.09473	0.00928556	0.0403114	U47924.27	MIR200C and MIR141 host gene [Source:HGNC Symbol;Acc:HGNC:53161]
ENSG00000216937	1.09056	0.000330386	0.00245277	CCDC7	coiled-coil domain containing 7 [Source:HGNC Symbol;Acc:HGNC:26533]
ENSG00000169136	1.08986	6.37e-13	2.35e-11	ATF5	activating transcription factor 5 [Source:HGNC Symbol;Acc:HGNC:790]
ENSG00000180881	1.08737	0.000841728	0.00543187	CAPS2	calcyphosine 2 [Source:HGNC Symbol;Acc:HGNC:16471]
ENSG00000134955	1.08731	0.00206108	0.011567	SLC37A2	solute carrier family 37 member 2 [Source:HGNC Symbol;Acc:HGNC:20644]
ENSG00000227857	1.08715	0.000718157	0.00474736	RP4-533D7.5
ENSG00000101333	1.08559	3.16e-13	1.19e-11	PLCB4	phospholipase C beta 4 [Source:HGNC Symbol;Acc:HGNC:9059]
ENSG00000170837	1.0851	2.49e-14	1.06e-12	GPR27	G protein-coupled receptor 27 [Source:HGNC Symbol;Acc:HGNC:4482]
ENSG00000269979	1.08332	0.00285173	0.0151174	RP11-498E2.7	NA
ENSG00000203441	1.08278	0.00311362	0.0162917	LINC00449	long intergenic non-protein coding RNA 449 [Source:HGNC Symbol;Acc:HGNC:42786]
ENSG00000151835	1.08264	3.4e-08	6.22e-07	SACS	sacsin molecular chaperone [Source:HGNC Symbol;Acc:HGNC:10519]
ENSG00000229214	1.08076	0.00103068	0.00644336	LINC00242	long intergenic non-protein coding RNA 242 [Source:HGNC Symbol;Acc:HGNC:21249]
ENSG00000171914	1.08052	3.41e-05	0.000337009	TLN2	talin 2 [Source:HGNC Symbol;Acc:HGNC:15447]
ENSG00000125772	1.08042	1.63e-09	3.76e-08	GPCPD1	glycerophosphocholine phosphodiesterase 1 [Source:HGNC Symbol;Acc:HGNC:26957]
ENSG00000258798	1.0802	0.00871066	0.0381416	RP11-895M11.3
ENSG00000106100	1.07953	0.000745064	0.00489582	NOD1	nucleotide binding oligomerization domain containing 1 [Source:HGNC Symbol;Acc:HGNC:16390]
ENSG00000135409	1.07883	0.000227339	0.00176914	AMHR2	anti-Mullerian hormone receptor type 2 [Source:HGNC Symbol;Acc:HGNC:465]
ENSG00000171236	1.07844	5.14e-05	0.000482494	LRG1	leucine rich alpha-2-glycoprotein 1 [Source:HGNC Symbol;Acc:HGNC:29480]
ENSG00000251363	1.07796	0.000927268	0.00589532	RP11-129M6.1	long intergenic non-protein coding RNA 2315 [Source:HGNC Symbol;Acc:HGNC:53234]
ENSG00000144893	1.07759	0.00515646	0.0248416	MED12L	mediator complex subunit 12 like [Source:HGNC Symbol;Acc:HGNC:16050]
ENSG00000241288	1.07741	0.00614571	0.0286255	RP11-379B18.5
ENSG00000259673	1.07671	2.72e-09	6.01e-08	IQCH-AS1	IQCH antisense RNA 1 [Source:HGNC Symbol;Acc:HGNC:44104]
ENSG00000169026	1.07478	1.91e-08	3.63e-07	MFSD7	major facilitator superfamily domain containing 7 [Source:HGNC Symbol;Acc:HGNC:26177]
ENSG00000145623	1.07179	6.17e-09	1.28e-07	OSMR	oncostatin M receptor [Source:HGNC Symbol;Acc:HGNC:8507]
ENSG00000159182	1.0706	1.59e-13	6.23e-12	PRAC1	PRAC1 small nuclear protein [Source:HGNC Symbol;Acc:HGNC:30591]
ENSG00000132535	1.07045	3.65e-09	7.87e-08	DLG4	discs large MAGUK scaffold protein 4 [Source:HGNC Symbol;Acc:HGNC:2903]
ENSG00000184110	1.06758	4.74e-07	7.05e-06	EIF3C	eukaryotic translation initiation factor 3 subunit C [Source:HGNC Symbol;Acc:HGNC:3279]
ENSG00000118507	1.06572	2.14e-07	3.42e-06	AKAP7	A-kinase anchoring protein 7 [Source:HGNC Symbol;Acc:HGNC:377]
ENSG00000248144	1.06453	0.00150355	0.00888889	ADH1C	alcohol dehydrogenase 1C (class I), gamma polypeptide [Source:HGNC Symbol;Acc:HGNC:251]
ENSG00000254271	1.06406	0.00071073	0.0047014	RP11-131N11.4
ENSG00000171435	1.0639	2.52e-07	3.97e-06	KSR2	kinase suppressor of ras 2 [Source:HGNC Symbol;Acc:HGNC:18610]
ENSG00000121039	1.06049	2.63e-12	9.01e-11	RDH10	retinol dehydrogenase 10 [Source:HGNC Symbol;Acc:HGNC:19975]
ENSG00000214401	1.05943	0.00430311	0.0214021	KANSL1-AS1	KANSL1 antisense RNA 1 [Source:HGNC Symbol;Acc:HGNC:43740]
ENSG00000185507	1.05925	1.05e-07	1.76e-06	IRF7	interferon regulatory factor 7 [Source:HGNC Symbol;Acc:HGNC:6122]
ENSG00000145012	1.05797	5e-09	1.05e-07	LPP	LIM domain containing preferred translocation partner in lipoma [Source:HGNC Symbol;Acc:HGNC:6679]
ENSG00000107863	1.05706	6.55e-07	9.41e-06	ARHGAP21	Rho GTPase activating protein 21 [Source:HGNC Symbol;Acc:HGNC:23725]
ENSG00000172986	1.05599	0.000223158	0.00174414	GXYLT2	glucoside xylosyltransferase 2 [Source:HGNC Symbol;Acc:HGNC:33383]
ENSG00000179841	1.05588	6.35e-10	1.55e-08	AKAP5	A-kinase anchoring protein 5 [Source:HGNC Symbol;Acc:HGNC:375]
ENSG00000236017	1.05282	0.00336131	0.0173497	ASMTL-AS1	ASMTL antisense RNA 1 [Source:HGNC Symbol;Acc:HGNC:25811]
ENSG00000198734	1.05126	0.00137199	0.00822657	F5	coagulation factor V [Source:HGNC Symbol;Acc:HGNC:3542]
ENSG00000106333	1.04994	0.00130108	0.00788011	PCOLCE	procollagen C-endopeptidase enhancer [Source:HGNC Symbol;Acc:HGNC:8738]
ENSG00000103460	1.04988	4.53e-09	9.6e-08	TOX3	TOX high mobility group box family member 3 [Source:HGNC Symbol;Acc:HGNC:11972]
ENSG00000119772	1.04927	7.88e-06	9.08e-05	DNMT3A	DNA methyltransferase 3 alpha [Source:HGNC Symbol;Acc:HGNC:2978]
ENSG00000123411	1.04884	6.69e-06	7.82e-05	IKZF4	IKAROS family zinc finger 4 [Source:HGNC Symbol;Acc:HGNC:13179]
ENSG00000100968	1.04652	4.02e-06	4.93e-05	NFATC4	nuclear factor of activated T-cells 4 [Source:HGNC Symbol;Acc:HGNC:7778]
ENSG00000198723	1.04467	4.59e-05	0.000437019	C19orf45	testis expressed 45 [Source:HGNC Symbol;Acc:HGNC:24745]
ENSG00000110492	1.04041	3.9e-10	9.9e-09	MDK	midkine (neurite growth-promoting factor 2) [Source:HGNC Symbol;Acc:HGNC:6972]
ENSG00000242173	1.03994	4.81e-05	0.000456744	ARHGDIG	Rho GDP dissociation inhibitor gamma [Source:HGNC Symbol;Acc:HGNC:680]
ENSG00000136247	1.03982	1.29e-16	7.18e-15	ZDHHC4	zinc finger DHHC-type containing 4 [Source:HGNC Symbol;Acc:HGNC:18471]
ENSG00000069020	1.03836	1.47e-06	1.96e-05	MAST4	microtubule associated serine/threonine kinase family member 4 [Source:HGNC Symbol;Acc:HGNC:19037]
ENSG00000186280	1.03632	0.00633259	0.0293466	KDM4D	lysine demethylase 4D [Source:HGNC Symbol;Acc:HGNC:25498]
ENSG00000171877	1.03621	0.00520271	0.0250339	FRMD5	FERM domain containing 5 [Source:HGNC Symbol;Acc:HGNC:28214]
ENSG00000146555	1.03513	0.000127762	0.00107674	SDK1	sidekick cell adhesion molecule 1 [Source:HGNC Symbol;Acc:HGNC:19307]
ENSG00000171451	1.03182	8.15e-28	1.08e-25	DSEL	dermatan sulfate epimerase-like [Source:HGNC Symbol;Acc:HGNC:18144]
ENSG00000185561	1.03102	0.000976566	0.00615952	TLCD2	TLC domain containing 2 [Source:HGNC Symbol;Acc:HGNC:33522]
ENSG00000080298	1.03052	1.32e-06	1.79e-05	RFX3	regulatory factor X3 [Source:HGNC Symbol;Acc:HGNC:9984]
ENSG00000105963	1.02878	0.00261794	0.0141145	ADAP1	ArfGAP with dual PH domains 1 [Source:HGNC Symbol;Acc:HGNC:16486]
ENSG00000104723	1.02718	1.65e-14	7.14e-13	TUSC3	tumor suppressor candidate 3 [Source:HGNC Symbol;Acc:HGNC:30242]
ENSG00000177640	1.02411	1.02e-05	0.000114714	CASC2	cancer susceptibility 2 (non-protein coding) [Source:HGNC Symbol;Acc:HGNC:22933]
ENSG00000111885	1.02347	1.5e-11	4.74e-10	MAN1A1	mannosidase alpha class 1A member 1 [Source:HGNC Symbol;Acc:HGNC:6821]
ENSG00000223776	1.02341	0.00176385	0.0101502	LGALS8-AS1	LGALS8 antisense RNA 1 [Source:HGNC Symbol;Acc:HGNC:40340]
ENSG00000153012	1.02106	4.01e-06	4.92e-05	LGI2	leucine rich repeat LGI family member 2 [Source:HGNC Symbol;Acc:HGNC:18710]
ENSG00000100593	1.02032	0.00486649	0.023675	ISM2	isthmin 2 [Source:HGNC Symbol;Acc:HGNC:23176]
ENSG00000196227	1.02028	2.72e-14	1.15e-12	FAM217B	family with sequence similarity 217 member B [Source:HGNC Symbol;Acc:HGNC:16170]
ENSG00000133943	1.01594	3.52e-14	1.47e-12	C14orf159	chromosome 14 open reading frame 159 [Source:HGNC Symbol;Acc:HGNC:20498]
ENSG00000139626	1.01579	0.011005	0.0462355	ITGB7	integrin subunit beta 7 [Source:HGNC Symbol;Acc:HGNC:6162]
ENSG00000136848	1.01439	7.9e-12	2.58e-10	DAB2IP	DAB2 interacting protein [Source:HGNC Symbol;Acc:HGNC:17294]
ENSG00000012171	1.01345	6.13e-10	1.5e-08	SEMA3B	semaphorin 3B [Source:HGNC Symbol;Acc:HGNC:10724]
ENSG00000150773	1.01265	0.0013213	0.00797087	PIH1D2	PIH1 domain containing 2 [Source:HGNC Symbol;Acc:HGNC:25210]
ENSG00000168734	1.01247	7.86e-10	1.89e-08	PKIG	cAMP-dependent protein kinase inhibitor gamma [Source:HGNC Symbol;Acc:HGNC:9019]
ENSG00000204837	1.01236	1.68e-07	2.74e-06	RP11-204M4.2	fibroblast growth factor 7 pseudogene 3 [Source:HGNC Symbol;Acc:HGNC:26671]
ENSG00000126603	1.01165	0.000628921	0.00424099	GLIS2	GLIS family zinc finger 2 [Source:HGNC Symbol;Acc:HGNC:29450]
ENSG00000228451	1.01105	0.00276322	0.0147349	SDAD1P1	SDA1 domain containing 1 pseudogene 1 [Source:HGNC Symbol;Acc:HGNC:31403]
ENSG00000184925	1.01097	0.00580363	0.0273343	LCN12	lipocalin 12 [Source:HGNC Symbol;Acc:HGNC:28733]
ENSG00000174607	1.01027	3.2e-13	1.21e-11	UGT8	UDP glycosyltransferase 8 [Source:HGNC Symbol;Acc:HGNC:12555]
ENSG00000165948	1.00972	6.27e-06	7.39e-05	IFI27L1	interferon alpha inducible protein 27 like 1 [Source:HGNC Symbol;Acc:HGNC:19754]
ENSG00000215417	1.00891	0.00668802	0.0306754	MIR17HG	miR-17-92a-1 cluster host gene [Source:HGNC Symbol;Acc:HGNC:23564]
ENSG00000169047	1.00782	1.08e-05	0.000121319	IRS1	insulin receptor substrate 1 [Source:HGNC Symbol;Acc:HGNC:6125]
ENSG00000133640	1.00596	0.00250607	0.0136279	LRRIQ1	leucine rich repeats and IQ motif containing 1 [Source:HGNC Symbol;Acc:HGNC:25708]
ENSG00000261770	1.00395	0.000211522	0.00166436	CTC-459F4.1
ENSG00000180769	1.00395	0.0031671	0.0164981	WDFY3-AS2	WDFY3 antisense RNA 2 [Source:HGNC Symbol;Acc:HGNC:21603]
ENSG00000213713	1.00208	0.00173467	0.010019	PIGCP1	phosphatidylinositol glycan anchor biosynthesis class C pseudogene 1 [Source:HGNC Symbol;Acc:HGNC:8961]
ENSG00000263327	1.00207	0.000142823	0.0011865	TAPT1-AS1	TAPT1 antisense RNA 1 (head to head) [Source:HGNC Symbol;Acc:HGNC:26832]
ENSG00000128165	1.00171	1.12e-19	8.15e-18	ADM2	adrenomedullin 2 [Source:HGNC Symbol;Acc:HGNC:28898]
ENSG00000128872	1.00152	2.33e-06	3e-05	TMOD2	tropomodulin 2 [Source:HGNC Symbol;Acc:HGNC:11872]
ENSG00000178458	-1.00113	1.6e-05	0.000172147	H3F3AP6	H3 histone, family 3A, pseudogene 6 [Source:HGNC Symbol;Acc:HGNC:42982]
ENSG00000077380	-1.00296	2.83e-19	1.98e-17	DYNC1I2	dynein cytoplasmic 1 intermediate chain 2 [Source:HGNC Symbol;Acc:HGNC:2964]
ENSG00000170385	-1.00435	1.12e-15	5.61e-14	SLC30A1	solute carrier family 30 member 1 [Source:HGNC Symbol;Acc:HGNC:11012]
ENSG00000109452	-1.00476	1.97e-09	4.46e-08	INPP4B	inositol polyphosphate-4-phosphatase type II B [Source:HGNC Symbol;Acc:HGNC:6075]
ENSG00000109381	-1.00507	2.97e-16	1.59e-14	ELF2	E74 like ETS transcription factor 2 [Source:HGNC Symbol;Acc:HGNC:3317]
ENSG00000137216	-1.00704	1.07e-23	1.04e-21	TMEM63B	transmembrane protein 63B [Source:HGNC Symbol;Acc:HGNC:17735]
ENSG00000232694	-1.0078	3.28e-07	5.06e-06	XX-CR54.3	NA
ENSG00000177917	-1.00983	9.9e-07	1.37e-05	ARL6IP6	ADP ribosylation factor like GTPase 6 interacting protein 6 [Source:HGNC Symbol;Acc:HGNC:24048]
ENSG00000197619	-1.01017	2.01e-12	6.99e-11	ZNF615	zinc finger protein 615 [Source:HGNC Symbol;Acc:HGNC:24740]
ENSG00000138399	-1.01229	6.48e-16	3.34e-14	FASTKD1	FAST kinase domains 1 [Source:HGNC Symbol;Acc:HGNC:26150]
ENSG00000116260	-1.01301	7.08e-21	5.77e-19	QSOX1	quiescin sulfhydryl oxidase 1 [Source:HGNC Symbol;Acc:HGNC:9756]
ENSG00000249352	-1.01381	0.000365127	0.00267431	7SK	long intergenic non-protein coding RNA 2198 [Source:HGNC Symbol;Acc:HGNC:53064]
ENSG00000226476	-1.02001	0.000128217	0.00108011	RP11-776H12.1	long intergenic non-protein coding RNA 1748 [Source:HGNC Symbol;Acc:HGNC:52535]
ENSG00000176024	-1.02669	2.34e-11	7.2e-10	ZNF613	zinc finger protein 613 [Source:HGNC Symbol;Acc:HGNC:25827]
ENSG00000158373	-1.02714	5.79e-11	1.69e-09	HIST1H2BD	histone cluster 1 H2B family member d [Source:HGNC Symbol;Acc:HGNC:4747]
ENSG00000172830	-1.02791	1.47e-23	1.4e-21	SSH3	slingshot protein phosphatase 3 [Source:HGNC Symbol;Acc:HGNC:30581]
ENSG00000175115	-1.02839	8.28e-21	6.69e-19	PACS1	phosphofurin acidic cluster sorting protein 1 [Source:HGNC Symbol;Acc:HGNC:30032]
ENSG00000184678	-1.02863	3.65e-16	1.94e-14	HIST2H2BE	histone cluster 2 H2B family member e [Source:HGNC Symbol;Acc:HGNC:4760]
ENSG00000033800	-1.02871	1.09e-14	4.81e-13	PIAS1	protein inhibitor of activated STAT 1 [Source:HGNC Symbol;Acc:HGNC:2752]
ENSG00000171208	-1.03054	8.36e-28	1.1e-25	NETO2	neuropilin and tolloid like 2 [Source:HGNC Symbol;Acc:HGNC:14644]
ENSG00000197903	-1.03066	1.6e-11	5.01e-10	HIST1H2BK	histone cluster 1 H2B family member k [Source:HGNC Symbol;Acc:HGNC:13954]
ENSG00000261061	-1.03223	2.56e-08	4.78e-07	RP11-303E16.2
ENSG00000135423	-1.03228	2.52e-11	7.73e-10	GLS2	glutaminase 2 [Source:HGNC Symbol;Acc:HGNC:29570]
ENSG00000138801	-1.03375	4.76e-22	4.19e-20	PAPSS1	3'-phosphoadenosine 5'-phosphosulfate synthase 1 [Source:HGNC Symbol;Acc:HGNC:8603]
ENSG00000064655	-1.03582	0.00382526	0.0193758	EYA2	EYA transcriptional coactivator and phosphatase 2 [Source:HGNC Symbol;Acc:HGNC:3520]
ENSG00000118596	-1.03714	0.000109521	0.000939398	SLC16A7	solute carrier family 16 member 7 [Source:HGNC Symbol;Acc:HGNC:10928]
ENSG00000206527	-1.03731	7.51e-30	1.08e-27	PTPLB	3-hydroxyacyl-CoA dehydratase 2 [Source:HGNC Symbol;Acc:HGNC:9640]
ENSG00000180573	-1.03746	3.9e-16	2.05e-14	HIST1H2AC	histone cluster 1 H2A family member c [Source:HGNC Symbol;Acc:HGNC:4733]
ENSG00000031691	-1.0378	4.6e-09	9.75e-08	CENPQ	centromere protein Q [Source:HGNC Symbol;Acc:HGNC:21347]
ENSG00000250722	-1.0394	1.08e-22	9.98e-21	SEPP1	selenoprotein P [Source:HGNC Symbol;Acc:HGNC:10751]
ENSG00000083535	-1.03968	0.000251279	0.00193436	PIBF1	progesterone immunomodulatory binding factor 1 [Source:HGNC Symbol;Acc:HGNC:23352]
ENSG00000114978	-1.04022	2.11e-25	2.33e-23	MOB1A	MOB kinase activator 1A [Source:HGNC Symbol;Acc:HGNC:16015]
ENSG00000196653	-1.04115	1.37e-05	0.000149376	ZNF502	zinc finger protein 502 [Source:HGNC Symbol;Acc:HGNC:23718]
ENSG00000196167	-1.04293	9.83e-12	3.2e-10	COLCA1	colorectal cancer associated 1 [Source:HGNC Symbol;Acc:HGNC:33789]
ENSG00000197927	-1.04643	0.000301063	0.00225809	C2orf27A	chromosome 2 open reading frame 27A [Source:HGNC Symbol;Acc:HGNC:25077]
ENSG00000102287	-1.04679	0.00478386	0.0233418	GABRE	gamma-aminobutyric acid type A receptor epsilon subunit [Source:HGNC Symbol;Acc:HGNC:4085]
ENSG00000105290	-1.04716	8.44e-15	3.76e-13	APLP1	amyloid beta precursor like protein 1 [Source:HGNC Symbol;Acc:HGNC:597]
ENSG00000141458	-1.04762	3.48e-15	1.64e-13	NPC1	NPC intracellular cholesterol transporter 1 [Source:HGNC Symbol;Acc:HGNC:7897]
ENSG00000164167	-1.04797	4.34e-08	7.76e-07	LSM6	LSM6 homolog, U6 small nuclear RNA and mRNA degradation associated [Source:HGNC Symbol;Acc:HGNC:17017]
ENSG00000156564	-1.04861	0.00788018	0.0351186	LRFN2	leucine rich repeat and fibronectin type III domain containing 2 [Source:HGNC Symbol;Acc:HGNC:21226]
ENSG00000226057	-1.04877	0.00656984	0.0302454	PHF2P2	PHD finger protein 2 pseudogene 2 [Source:HGNC Symbol;Acc:HGNC:38808]
ENSG00000163472	-1.04969	4.59e-14	1.9e-12	TMEM79	transmembrane protein 79 [Source:HGNC Symbol;Acc:HGNC:28196]
ENSG00000242779	-1.05015	9.36e-10	2.23e-08	ZNF702P	zinc finger protein 702, pseudogene [Source:HGNC Symbol;Acc:HGNC:25775]
ENSG00000170293	-1.0505	0.00187534	0.0107128	CMTM8	CKLF like MARVEL transmembrane domain containing 8 [Source:HGNC Symbol;Acc:HGNC:19179]
ENSG00000104881	-1.0517	5.6e-09	1.17e-07	PPP1R13L	protein phosphatase 1 regulatory subunit 13 like [Source:HGNC Symbol;Acc:HGNC:18838]
ENSG00000203813	-1.0527	6.56e-08	1.14e-06	HIST1H3H	NA
ENSG00000137699	-1.0533	0.0116143	0.0483543	TRIM29	tripartite motif containing 29 [Source:HGNC Symbol;Acc:HGNC:17274]
ENSG00000184160	-1.0547	0.0119049	0.049233	ADRA2C	adrenoceptor alpha 2C [Source:HGNC Symbol;Acc:HGNC:283]
ENSG00000168785	-1.05491	3.41e-09	7.39e-08	TSPAN5	tetraspanin 5 [Source:HGNC Symbol;Acc:HGNC:17753]
ENSG00000197713	-1.05592	3.83e-21	3.2e-19	RPE	ribulose-5-phosphate-3-epimerase [Source:HGNC Symbol;Acc:HGNC:10293]
ENSG00000176170	-1.057	3.23e-06	4.05e-05	SPHK1	sphingosine kinase 1 [Source:HGNC Symbol;Acc:HGNC:11240]
ENSG00000155330	-1.0593	4.94e-14	2.04e-12	C16orf87	chromosome 16 open reading frame 87 [Source:HGNC Symbol;Acc:HGNC:33754]
ENSG00000152117	-1.06103	3.49e-12	1.18e-10	AC093838.4
ENSG00000267751	-1.06372	0.000253862	0.00195025	AC009005.2
ENSG00000245958	-1.06676	3.12e-05	0.000311209	RP11-33B1.1
ENSG00000124216	-1.06851	0.000526321	0.00366132	SNAI1	snail family transcriptional repressor 1 [Source:HGNC Symbol;Acc:HGNC:11128]
ENSG00000156875	-1.06893	8.07e-26	9.09e-24	HIAT1	major facilitator superfamily domain containing 14A [Source:HGNC Symbol;Acc:HGNC:23363]
ENSG00000100280	-1.07477	8.67e-30	1.24e-27	AP1B1	adaptor related protein complex 1 beta 1 subunit [Source:HGNC Symbol;Acc:HGNC:554]
ENSG00000102900	-1.07553	4.35e-25	4.74e-23	NUP93	nucleoporin 93 [Source:HGNC Symbol;Acc:HGNC:28958]
ENSG00000203814	-1.07724	0.00249343	0.0135666	HIST2H2BF	histone cluster 2 H2B family member f [Source:HGNC Symbol;Acc:HGNC:24700]
ENSG00000271109	-1.0775	0.00532648	0.0255241	CTC-523E23.11
ENSG00000121274	-1.08105	1.27e-19	9.14e-18	PAPD5	poly(A) RNA polymerase D5, non-canonical [Source:HGNC Symbol;Acc:HGNC:30758]
ENSG00000006468	-1.08449	1.02e-27	1.32e-25	ETV1	ETS variant 1 [Source:HGNC Symbol;Acc:HGNC:3490]
ENSG00000272716	-1.08486	0.000503184	0.00351643	RP11-563N4.1
ENSG00000102753	-1.08533	6.86e-19	4.59e-17	KPNA3	karyopherin subunit alpha 3 [Source:HGNC Symbol;Acc:HGNC:6396]
ENSG00000026950	-1.08907	2.54e-11	7.79e-10	BTN3A1	butyrophilin subfamily 3 member A1 [Source:HGNC Symbol;Acc:HGNC:1138]
ENSG00000116750	-1.09164	9.82e-24	9.58e-22	UCHL5	ubiquitin C-terminal hydrolase L5 [Source:HGNC Symbol;Acc:HGNC:19678]
ENSG00000187837	-1.09297	3.31e-19	2.29e-17	HIST1H1C	histone cluster 1 H1 family member c [Source:HGNC Symbol;Acc:HGNC:4716]
ENSG00000198417	-1.09431	0.00323139	0.0167753	MT1F	metallothionein 1F [Source:HGNC Symbol;Acc:HGNC:7398]
ENSG00000172671	-1.09516	2.79e-06	3.53e-05	ZFAND4	zinc finger AN1-type containing 4 [Source:HGNC Symbol;Acc:HGNC:23504]
ENSG00000204525	-1.09545	1e-23	9.74e-22	HLA-C	major histocompatibility complex, class I, C [Source:HGNC Symbol;Acc:HGNC:4933]
ENSG00000206337	-1.09667	0.00221067	0.0122468	HCP5	HLA complex P5 (non-protein coding) [Source:HGNC Symbol;Acc:HGNC:21659]
ENSG00000153132	-1.09722	1.19e-38	2.67e-36	CLGN	calmegin [Source:HGNC Symbol;Acc:HGNC:2060]
ENSG00000220323	-1.09736	0.0100309	0.0429819	HIST2H2BD
ENSG00000052802	-1.0984	2.4e-20	1.88e-18	MSMO1	methylsterol monooxygenase 1 [Source:HGNC Symbol;Acc:HGNC:10545]
ENSG00000110172	-1.10161	2.81e-27	3.46e-25	CHORDC1	cysteine and histidine rich domain containing 1 [Source:HGNC Symbol;Acc:HGNC:14525]
ENSG00000140284	-1.10186	1.92e-18	1.25e-16	SLC27A2	solute carrier family 27 member 2 [Source:HGNC Symbol;Acc:HGNC:10996]
ENSG00000134243	-1.10331	2.86e-18	1.83e-16	SORT1	sortilin 1 [Source:HGNC Symbol;Acc:HGNC:11186]
ENSG00000101974	-1.10628	2.69e-15	1.28e-13	ATP11C	ATPase phospholipid transporting 11C [Source:HGNC Symbol;Acc:HGNC:13554]
ENSG00000165125	-1.11033	9.26e-20	6.87e-18	TRPV6	transient receptor potential cation channel subfamily V member 6 [Source:HGNC Symbol;Acc:HGNC:14006]
ENSG00000147853	-1.11037	9.47e-29	1.32e-26	AK3	adenylate kinase 3 [Source:HGNC Symbol;Acc:HGNC:17376]
ENSG00000144837	-1.11038	3.71e-07	5.66e-06	PLA1A	phospholipase A1 member A [Source:HGNC Symbol;Acc:HGNC:17661]
ENSG00000158560	-1.1119	0.00440205	0.0217902	DYNC1I1	dynein cytoplasmic 1 intermediate chain 1 [Source:HGNC Symbol;Acc:HGNC:2963]
ENSG00000163171	-1.11267	1.87e-21	1.58e-19	CDC42EP3	CDC42 effector protein 3 [Source:HGNC Symbol;Acc:HGNC:16943]
ENSG00000168280	-1.11489	2.12e-10	5.64e-09	KIF5C	kinesin family member 5C [Source:HGNC Symbol;Acc:HGNC:6325]
ENSG00000187372	-1.11904	1.34e-07	2.21e-06	PCDHB13	protocadherin beta 13 [Source:HGNC Symbol;Acc:HGNC:8684]
ENSG00000183067	-1.11914	8e-05	0.00071469	IGSF5	immunoglobulin superfamily member 5 [Source:HGNC Symbol;Acc:HGNC:5952]
ENSG00000173083	-1.12156	0.00146222	0.00868083	HPSE	heparanase [Source:HGNC Symbol;Acc:HGNC:5164]
ENSG00000177932	-1.12278	2.45e-06	3.13e-05	ZNF354C	zinc finger protein 354C [Source:HGNC Symbol;Acc:HGNC:16736]
ENSG00000154309	-1.12452	2.23e-06	2.89e-05	DISP1	dispatched RND transporter family member 1 [Source:HGNC Symbol;Acc:HGNC:19711]
ENSG00000250237	-1.12486	0.00149078	0.00882586	CTC-498J12.1
ENSG00000237686	-1.12555	0.00212824	0.0118598	RP5-1120P11.1
ENSG00000112186	-1.12872	8.16e-20	6.12e-18	CAP2	cyclase associated actin cytoskeleton regulatory protein 2 [Source:HGNC Symbol;Acc:HGNC:20039]
ENSG00000134324	-1.12964	8.08e-15	3.6e-13	LPIN1	lipin 1 [Source:HGNC Symbol;Acc:HGNC:13345]
ENSG00000174669	-1.12999	2.11e-30	3.11e-28	SLC29A2	solute carrier family 29 member 2 [Source:HGNC Symbol;Acc:HGNC:11004]
ENSG00000109339	-1.13025	0.00711728	0.0323149	MAPK10	mitogen-activated protein kinase 10 [Source:HGNC Symbol;Acc:HGNC:6872]
ENSG00000178573	-1.13076	1.68e-34	3.07e-32	MAF	MAF bZIP transcription factor [Source:HGNC Symbol;Acc:HGNC:6776]
ENSG00000188157	-1.13112	1.65e-10	4.46e-09	AGRN	agrin [Source:HGNC Symbol;Acc:HGNC:329]
ENSG00000255346	-1.13151	1.19e-06	1.63e-05	NOX5	NADPH oxidase 5 [Source:HGNC Symbol;Acc:HGNC:14874]
ENSG00000114541	-1.13198	5.81e-07	8.44e-06	FRMD4B	FERM domain containing 4B [Source:HGNC Symbol;Acc:HGNC:24886]
ENSG00000146112	-1.13779	0.000561454	0.00385829	PPP1R18	protein phosphatase 1 regulatory subunit 18 [Source:HGNC Symbol;Acc:HGNC:29413]
ENSG00000066735	-1.13921	0.0061844	0.0287564	KIF26A	kinesin family member 26A [Source:HGNC Symbol;Acc:HGNC:20226]
ENSG00000130829	-1.14226	1.62e-09	3.74e-08	DUSP9	dual specificity phosphatase 9 [Source:HGNC Symbol;Acc:HGNC:3076]
ENSG00000235750	-1.1427	3.8e-09	8.13e-08	KIAA0040	KIAA0040 [Source:HGNC Symbol;Acc:HGNC:28950]
ENSG00000186063	-1.1489	2.66e-33	4.51e-31	AIDA	axin interactor, dorsalization associated [Source:HGNC Symbol;Acc:HGNC:25761]
ENSG00000149485	-1.15156	4.64e-24	4.69e-22	FADS1	fatty acid desaturase 1 [Source:HGNC Symbol;Acc:HGNC:3574]
ENSG00000171150	-1.1523	5.94e-13	2.2e-11	SOCS5	suppressor of cytokine signaling 5 [Source:HGNC Symbol;Acc:HGNC:16852]
ENSG00000176720	-1.16206	1.55e-16	8.53e-15	BOK	BOK, BCL2 family apoptosis regulator [Source:HGNC Symbol;Acc:HGNC:1087]
ENSG00000134755	-1.16554	1.44e-40	3.44e-38	DSC2	desmocollin 2 [Source:HGNC Symbol;Acc:HGNC:3036]
ENSG00000112561	-1.16722	2.18e-09	4.91e-08	TFEB	transcription factor EB [Source:HGNC Symbol;Acc:HGNC:11753]
ENSG00000064933	-1.17063	2.8e-17	1.65e-15	PMS1	PMS1 homolog 1, mismatch repair system component [Source:HGNC Symbol;Acc:HGNC:9121]
ENSG00000184349	-1.17186	5.64e-30	8.21e-28	EFNA5	ephrin A5 [Source:HGNC Symbol;Acc:HGNC:3225]
ENSG00000124107	-1.17534	8.35e-10	2e-08	SLPI	secretory leukocyte peptidase inhibitor [Source:HGNC Symbol;Acc:HGNC:11092]
ENSG00000198796	-1.17536	0.00446814	0.0220437	ALPK2	alpha kinase 2 [Source:HGNC Symbol;Acc:HGNC:20565]
ENSG00000154102	-1.17698	0.00187771	0.0107232	C16orf74	chromosome 16 open reading frame 74 [Source:HGNC Symbol;Acc:HGNC:23362]
ENSG00000129682	-1.18064	1.01e-05	0.000114143	FGF13	fibroblast growth factor 13 [Source:HGNC Symbol;Acc:HGNC:3670]
ENSG00000197472	-1.18271	3.43e-06	4.27e-05	ZNF695	zinc finger protein 695 [Source:HGNC Symbol;Acc:HGNC:30954]
ENSG00000228623	-1.18478	1.08e-19	7.89e-18	ZNF883	zinc finger protein 883 [Source:HGNC Symbol;Acc:HGNC:27271]
ENSG00000204282	-1.18586	4.36e-08	7.79e-07	TNRC6C-AS1	TNRC6C antisense RNA 1 [Source:HGNC Symbol;Acc:HGNC:44360]
ENSG00000111666	-1.18682	2.22e-22	2.01e-20	CHPT1	choline phosphotransferase 1 [Source:HGNC Symbol;Acc:HGNC:17852]
ENSG00000172292	-1.19803	2.89e-13	1.09e-11	CERS6	ceramide synthase 6 [Source:HGNC Symbol;Acc:HGNC:23826]
ENSG00000141574	-1.19806	1.92e-18	1.25e-16	SECTM1	secreted and transmembrane 1 [Source:HGNC Symbol;Acc:HGNC:10707]
ENSG00000104725	-1.19829	1.39e-08	2.69e-07	NEFL	NA
ENSG00000116985	-1.20159	5.16e-07	7.61e-06	BMP8B	bone morphogenetic protein 8b [Source:HGNC Symbol;Acc:HGNC:1075]
ENSG00000172175	-1.20379	2.23e-26	2.61e-24	MALT1	MALT1 paracaspase [Source:HGNC Symbol;Acc:HGNC:6819]
ENSG00000185275	-1.20458	0.000114361	0.000977944	CD24P4	CD24 molecule pseudogene 4 [Source:HGNC Symbol;Acc:HGNC:1649]
ENSG00000074410	-1.20825	2.97e-22	2.65e-20	CA12	carbonic anhydrase 12 [Source:HGNC Symbol;Acc:HGNC:1371]
ENSG00000267010	-1.20922	0.000124869	0.0010573	RP11-108P20.1	NA
ENSG00000224543	-1.20958	0.00635749	0.029432	SNRPGP15	small nuclear ribonucleoprotein polypeptide G pseudogene 15 [Source:HGNC Symbol;Acc:HGNC:49371]
ENSG00000196747	-1.21324	0.000539283	0.00373313	HIST1H2AI	histone cluster 1 H2A family member i [Source:HGNC Symbol;Acc:HGNC:4725]
ENSG00000168274	-1.21659	0.00049848	0.00348725	HIST1H2AE	NA
ENSG00000116679	-1.22562	5.17e-27	6.28e-25	IVNS1ABP	influenza virus NS1A binding protein [Source:HGNC Symbol;Acc:HGNC:16951]
ENSG00000175785	-1.22572	0.00709911	0.0322546	PRIMA1	proline rich membrane anchor 1 [Source:HGNC Symbol;Acc:HGNC:18319]
ENSG00000111846	-1.22775	1.13e-18	7.45e-17	GCNT2	glucosaminyl (N-acetyl) transferase 2, I-branching enzyme (I blood group) [Source:HGNC Symbol;Acc:HGNC:4204]
ENSG00000135919	-1.23091	2.6e-06	3.31e-05	SERPINE2	serpin family E member 2 [Source:HGNC Symbol;Acc:HGNC:8951]
ENSG00000140853	-1.23201	5.82e-05	0.00053926	NLRC5	NLR family CARD domain containing 5 [Source:HGNC Symbol;Acc:HGNC:29933]
ENSG00000176998	-1.23243	0.0035484	0.018184	HCG4	HLA complex group 4 (non-protein coding) [Source:HGNC Symbol;Acc:HGNC:21241]
ENSG00000144362	-1.23285	2.31e-08	4.35e-07	PHOSPHO2	phosphatase, orphan 2 [Source:HGNC Symbol;Acc:HGNC:28316]
ENSG00000120328	-1.23451	0.00590649	0.0277331	PCDHB12	protocadherin beta 12 [Source:HGNC Symbol;Acc:HGNC:8683]
ENSG00000005513	-1.23549	5.11e-11	1.52e-09	SOX8	SRY-box 8 [Source:HGNC Symbol;Acc:HGNC:11203]
ENSG00000236423	-1.24644	0.00476014	0.023249	LINC01134	long intergenic non-protein coding RNA 1134 [Source:HGNC Symbol;Acc:HGNC:49449]
ENSG00000172382	-1.2484	7.71e-09	1.57e-07	PRSS27	protease, serine 27 [Source:HGNC Symbol;Acc:HGNC:15475]
ENSG00000109576	-1.24874	4.77e-34	8.44e-32	AADAT	aminoadipate aminotransferase [Source:HGNC Symbol;Acc:HGNC:17929]
ENSG00000235919	-1.24884	0.000238801	0.00184744	ASH1L-AS1	ASH1L antisense RNA 1 [Source:HGNC Symbol;Acc:HGNC:44146]
ENSG00000248019	-1.25767	1.51e-05	0.000162349	FAM13A-AS1	FAM13A antisense RNA 1 [Source:HGNC Symbol;Acc:HGNC:19370]
ENSG00000229809	-1.2608	5.48e-07	8.04e-06	ZNF688	zinc finger protein 688 [Source:HGNC Symbol;Acc:HGNC:30489]
ENSG00000188985	-1.26491	0.00152801	0.00900931	DHFRP1	dihydrofolate reductase pseudogene 1 [Source:HGNC Symbol;Acc:HGNC:2862]
ENSG00000124225	-1.26502	5.82e-46	1.62e-43	PMEPA1	prostate transmembrane protein, androgen induced 1 [Source:HGNC Symbol;Acc:HGNC:14107]
ENSG00000089486	-1.26694	7.33e-32	1.17e-29	CDIP1	cell death inducing p53 target 1 [Source:HGNC Symbol;Acc:HGNC:13234]
ENSG00000115267	-1.27036	7.15e-18	4.44e-16	IFIH1	interferon induced with helicase C domain 1 [Source:HGNC Symbol;Acc:HGNC:18873]
ENSG00000096060	-1.27577	1.2e-27	1.54e-25	FKBP5	FK506 binding protein 5 [Source:HGNC Symbol;Acc:HGNC:3721]
ENSG00000204642	-1.27803	0.000295367	0.00221749	HLA-F	major histocompatibility complex, class I, F [Source:HGNC Symbol;Acc:HGNC:4963]
ENSG00000154316	-1.28342	0.0119438	0.0493834	TDH	L-threonine dehydrogenase (pseudogene) [Source:HGNC Symbol;Acc:HGNC:15547]
ENSG00000127578	-1.28395	0.00214234	0.0119216	WFIKKN1	WAP, follistatin/kazal, immunoglobulin, kunitz and netrin domain containing 1 [Source:HGNC Symbol;Acc:HGNC:30912]
ENSG00000071205	-1.28425	2.48e-26	2.89e-24	ARHGAP10	Rho GTPase activating protein 10 [Source:HGNC Symbol;Acc:HGNC:26099]
ENSG00000245532	-1.28498	2.65e-20	2.07e-18	NEAT1	nuclear paraspeckle assembly transcript 1 (non-protein coding) [Source:HGNC Symbol;Acc:HGNC:30815]
ENSG00000012660	-1.2864	5.19e-54	2.14e-51	ELOVL5	ELOVL fatty acid elongase 5 [Source:HGNC Symbol;Acc:HGNC:21308]
ENSG00000243943	-1.28761	1.15e-13	4.57e-12	ZNF512	zinc finger protein 512 [Source:HGNC Symbol;Acc:HGNC:29380]
ENSG00000162366	-1.2889	0.000330545	0.00245277	PDZK1IP1	PDZK1 interacting protein 1 [Source:HGNC Symbol;Acc:HGNC:16887]
ENSG00000101000	-1.28893	8.2e-05	0.000730818	PROCR	protein C receptor [Source:HGNC Symbol;Acc:HGNC:9452]
ENSG00000146205	-1.29085	1.66e-09	3.84e-08	ANO7	anoctamin 7 [Source:HGNC Symbol;Acc:HGNC:31677]
ENSG00000269928	-1.29371	0.0109675	0.046127	RP11-849F2.8	NA
ENSG00000130558	-1.29393	0.00227148	0.0125346	OLFM1	olfactomedin 1 [Source:HGNC Symbol;Acc:HGNC:17187]
ENSG00000111837	-1.29439	1.4e-08	2.7e-07	MAK	male germ cell associated kinase [Source:HGNC Symbol;Acc:HGNC:6816]
ENSG00000120519	-1.29493	1.25e-21	1.07e-19	SLC10A7	solute carrier family 10 member 7 [Source:HGNC Symbol;Acc:HGNC:23088]
ENSG00000150768	-1.29753	2.15e-48	6.97e-46	DLAT	dihydrolipoamide S-acetyltransferase [Source:HGNC Symbol;Acc:HGNC:2896]
ENSG00000068078	-1.29826	4.3e-14	1.79e-12	FGFR3	fibroblast growth factor receptor 3 [Source:HGNC Symbol;Acc:HGNC:3690]
ENSG00000026103	-1.30269	1.84e-09	4.2e-08	FAS	Fas cell surface death receptor [Source:HGNC Symbol;Acc:HGNC:11920]
ENSG00000138074	-1.30499	1.61e-39	3.74e-37	SLC5A6	solute carrier family 5 member 6 [Source:HGNC Symbol;Acc:HGNC:11041]
ENSG00000204789	-1.30625	2.24e-13	8.64e-12	ZNF204P	zinc finger protein 204, pseudogene [Source:HGNC Symbol;Acc:HGNC:12995]
ENSG00000109861	-1.31348	4.4e-16	2.3e-14	CTSC	cathepsin C [Source:HGNC Symbol;Acc:HGNC:2528]
ENSG00000067066	-1.31382	1.3e-16	7.24e-15	SP100	SP100 nuclear antigen [Source:HGNC Symbol;Acc:HGNC:11206]
ENSG00000197497	-1.31806	1.37e-08	2.65e-07	ZNF665	zinc finger protein 665 [Source:HGNC Symbol;Acc:HGNC:25885]
ENSG00000259401	-1.31855	0.000114642	0.000979921	RP11-566K19.8	NA
ENSG00000043591	-1.3307	0.000371616	0.00271481	ADRB1	adrenoceptor beta 1 [Source:HGNC Symbol;Acc:HGNC:285]
ENSG00000149970	-1.33345	2.76e-13	1.05e-11	CNKSR2	connector enhancer of kinase suppressor of Ras 2 [Source:HGNC Symbol;Acc:HGNC:19701]
ENSG00000135750	-1.33706	4.98e-24	5.01e-22	KCNK1	potassium two pore domain channel subfamily K member 1 [Source:HGNC Symbol;Acc:HGNC:6272]
ENSG00000124429	-1.3388	9.07e-07	1.27e-05	POF1B	premature ovarian failure, 1B [Source:HGNC Symbol;Acc:HGNC:13711]
ENSG00000158050	-1.3448	9.16e-20	6.82e-18	DUSP2	dual specificity phosphatase 2 [Source:HGNC Symbol;Acc:HGNC:3068]
ENSG00000144355	-1.34661	6.08e-06	7.2e-05	DLX1	distal-less homeobox 1 [Source:HGNC Symbol;Acc:HGNC:2914]
ENSG00000136695	-1.35167	2.13e-07	3.42e-06	IL36RN	interleukin 36 receptor antagonist [Source:HGNC Symbol;Acc:HGNC:15561]
ENSG00000121413	-1.35172	1.67e-15	8.17e-14	ZSCAN18	zinc finger and SCAN domain containing 18 [Source:HGNC Symbol;Acc:HGNC:21037]
ENSG00000254399	-1.35875	0.00142388	0.00848376	GLYATL1P4	glycine-N-acyltransferase like 1 pseudogene 4 [Source:HGNC Symbol;Acc:HGNC:37864]
ENSG00000213222	-1.35944	8.65e-07	1.22e-05	AC093724.2
ENSG00000115457	-1.36689	3.38e-33	5.62e-31	IGFBP2	insulin like growth factor binding protein 2 [Source:HGNC Symbol;Acc:HGNC:5471]
ENSG00000182809	-1.36766	3.89e-08	7.02e-07	CRIP2	cysteine rich protein 2 [Source:HGNC Symbol;Acc:HGNC:2361]
ENSG00000243244	-1.37511	0.000447666	0.00318006	STON1	stonin 1 [Source:HGNC Symbol;Acc:HGNC:17003]
ENSG00000177679	-1.37699	0.00935379	0.0405631	SRRM3	serine/arginine repetitive matrix 3 [Source:HGNC Symbol;Acc:HGNC:26729]
ENSG00000135862	-1.37917	1.07e-19	7.84e-18	LAMC1	laminin subunit gamma 1 [Source:HGNC Symbol;Acc:HGNC:6492]
ENSG00000136425	-1.37936	0.00635486	0.0294273	CIB2	calcium and integrin binding family member 2 [Source:HGNC Symbol;Acc:HGNC:24579]
ENSG00000124006	-1.38372	0.00235466	0.0129144	OBSL1	obscurin like 1 [Source:HGNC Symbol;Acc:HGNC:29092]
ENSG00000151640	-1.3842	5.5e-12	1.83e-10	DPYSL4	dihydropyrimidinase like 4 [Source:HGNC Symbol;Acc:HGNC:3016]
ENSG00000007174	-1.38426	0.000858657	0.00552492	DNAH9	dynein axonemal heavy chain 9 [Source:HGNC Symbol;Acc:HGNC:2953]
ENSG00000134765	-1.386	0.000830282	0.00537922	DSC1	desmocollin 1 [Source:HGNC Symbol;Acc:HGNC:3035]
ENSG00000272264	-1.38997	0.000531053	0.00368518	RP11-92K15.3
ENSG00000132437	-1.39314	5.15e-15	2.35e-13	DDC	dopa decarboxylase [Source:HGNC Symbol;Acc:HGNC:2719]
ENSG00000069812	-1.39321	4.44e-05	0.000425929	HES2	hes family bHLH transcription factor 2 [Source:HGNC Symbol;Acc:HGNC:16005]
ENSG00000124260	-1.39348	0.00395793	0.0199457	MAGEA10	MAGE family member A10 [Source:HGNC Symbol;Acc:HGNC:6797]
ENSG00000183853	-1.39438	6.96e-05	0.000633695	KIRREL	kirre like nephrin family adhesion molecule 1 [Source:HGNC Symbol;Acc:HGNC:15734]
ENSG00000135374	-1.39867	4.8e-06	5.8e-05	ELF5	E74 like ETS transcription factor 5 [Source:HGNC Symbol;Acc:HGNC:3320]
ENSG00000226453	-1.40014	3.02e-05	0.000302227	RP11-379B8.1	long intergenic non-protein coding RNA 2542 [Source:HGNC Symbol;Acc:HGNC:53576]
ENSG00000269985	-1.40038	0.00106524	0.00663431	RP1-232P20.1
ENSG00000124762	-1.40629	8.31e-36	1.61e-33	CDKN1A	cyclin dependent kinase inhibitor 1A [Source:HGNC Symbol;Acc:HGNC:1784]
ENSG00000135439	-1.40643	0.0100889	0.0431931	AGAP2	ArfGAP with GTPase domain, ankyrin repeat and PH domain 2 [Source:HGNC Symbol;Acc:HGNC:16921]
ENSG00000144821	-1.40871	0.000115126	0.000983209	MYH15	myosin heavy chain 15 [Source:HGNC Symbol;Acc:HGNC:31073]
ENSG00000166025	-1.40879	0.000581583	0.00397181	AMOTL1	angiomotin like 1 [Source:HGNC Symbol;Acc:HGNC:17811]
ENSG00000258405	-1.41349	0.00322216	0.0167362	ZNF578	zinc finger protein 578 [Source:HGNC Symbol;Acc:HGNC:26449]
ENSG00000239305	-1.41547	1.56e-34	2.89e-32	RNF103	ring finger protein 103 [Source:HGNC Symbol;Acc:HGNC:12859]
ENSG00000181381	-1.41554	0.00370196	0.0188428	DDX60L	DEAD-box helicase 60 like [Source:HGNC Symbol;Acc:HGNC:26429]
ENSG00000159753	-1.41984	0.000262981	0.00201112	RLTPR	capping protein regulator and myosin 1 linker 2 [Source:HGNC Symbol;Acc:HGNC:27089]
ENSG00000074416	-1.42391	1.41e-17	8.54e-16	MGLL	monoglyceride lipase [Source:HGNC Symbol;Acc:HGNC:17038]
ENSG00000167191	-1.4241	1.51e-15	7.46e-14	GPRC5B	G protein-coupled receptor class C group 5 member B [Source:HGNC Symbol;Acc:HGNC:13308]
ENSG00000198648	-1.42807	2.69e-71	1.84e-68	STK39	serine/threonine kinase 39 [Source:HGNC Symbol;Acc:HGNC:17717]
ENSG00000213199	-1.43148	0.000670541	0.0044714	ASIC3	acid sensing ion channel subunit 3 [Source:HGNC Symbol;Acc:HGNC:101]
ENSG00000185963	-1.4362	3.33e-20	2.57e-18	BICD2	BICD cargo adaptor 2 [Source:HGNC Symbol;Acc:HGNC:17208]
ENSG00000101311	-1.43992	2.14e-13	8.28e-12	FERMT1	fermitin family member 1 [Source:HGNC Symbol;Acc:HGNC:15889]
ENSG00000100031	-1.44519	5.38e-26	6.13e-24	GGT1	gamma-glutamyltransferase 1 [Source:HGNC Symbol;Acc:HGNC:4250]
ENSG00000248905	-1.44934	7.27e-05	0.000657667	FMN1	formin 1 [Source:HGNC Symbol;Acc:HGNC:3768]
ENSG00000068366	-1.45111	6.08e-15	2.74e-13	ACSL4	acyl-CoA synthetase long chain family member 4 [Source:HGNC Symbol;Acc:HGNC:3571]
ENSG00000226935	-1.45188	2.63e-14	1.12e-12	LINC00161	long intergenic non-protein coding RNA 161 [Source:HGNC Symbol;Acc:HGNC:17138]
ENSG00000131389	-1.45278	9.72e-10	2.32e-08	SLC6A6	solute carrier family 6 member 6 [Source:HGNC Symbol;Acc:HGNC:11052]
ENSG00000134824	-1.45295	1.43e-63	8.11e-61	FADS2	fatty acid desaturase 2 [Source:HGNC Symbol;Acc:HGNC:3575]
ENSG00000149269	-1.46988	1.33e-15	6.59e-14	PAK1	p21 (RAC1) activated kinase 1 [Source:HGNC Symbol;Acc:HGNC:8590]
ENSG00000170545	-1.47139	9.59e-09	1.9e-07	SMAGP	small cell adhesion glycoprotein [Source:HGNC Symbol;Acc:HGNC:26918]
ENSG00000168913	-1.47837	1.39e-06	1.88e-05	ENHO	energy homeostasis associated [Source:HGNC Symbol;Acc:HGNC:24838]
ENSG00000234745	-1.48151	2e-20	1.58e-18	HLA-B	major histocompatibility complex, class I, B [Source:HGNC Symbol;Acc:HGNC:4932]
ENSG00000078124	-1.48785	3.23e-48	1.02e-45	ACER3	alkaline ceramidase 3 [Source:HGNC Symbol;Acc:HGNC:16066]
ENSG00000166341	-1.49097	0.00083031	0.00537922	DCHS1	dachsous cadherin-related 1 [Source:HGNC Symbol;Acc:HGNC:13681]
ENSG00000174804	-1.49351	2.26e-24	2.33e-22	FZD4	frizzled class receptor 4 [Source:HGNC Symbol;Acc:HGNC:4042]
ENSG00000092607	-1.49521	1.46e-05	0.000157844	TBX15	T-box 15 [Source:HGNC Symbol;Acc:HGNC:11594]
ENSG00000153561	-1.50543	7.09e-54	2.86e-51	RMND5A	required for meiotic nuclear division 5 homolog A [Source:HGNC Symbol;Acc:HGNC:25850]
ENSG00000158406	-1.51163	3.92e-18	2.49e-16	HIST1H4H	histone cluster 1 H4 family member h [Source:HGNC Symbol;Acc:HGNC:4788]
ENSG00000138100	-1.51184	0.000267145	0.00203728	TRIM54	tripartite motif containing 54 [Source:HGNC Symbol;Acc:HGNC:16008]
ENSG00000115884	-1.51327	6.58e-41	1.61e-38	SDC1	syndecan 1 [Source:HGNC Symbol;Acc:HGNC:10658]
ENSG00000135090	-1.51361	2.92e-34	5.26e-32	TAOK3	TAO kinase 3 [Source:HGNC Symbol;Acc:HGNC:18133]
ENSG00000224080	-1.51737	0.00299612	0.0157898	UBE2FP1	ubiquitin conjugating enzyme E2 F (putative) pseudogene 1 [Source:HGNC Symbol;Acc:HGNC:44535]
ENSG00000128284	-1.52169	3.14e-05	0.000312507	APOL3	apolipoprotein L3 [Source:HGNC Symbol;Acc:HGNC:14868]
ENSG00000071575	-1.5268	0.0120782	0.049804	TRIB2	tribbles pseudokinase 2 [Source:HGNC Symbol;Acc:HGNC:30809]
ENSG00000183150	-1.53293	0.00790177	0.0352069	GPR19	G protein-coupled receptor 19 [Source:HGNC Symbol;Acc:HGNC:4473]
ENSG00000265817	-1.53966	0.0071034	0.0322667	FSBP	fibrinogen silencer binding protein [Source:HGNC Symbol;Acc:HGNC:43653]
ENSG00000102996	-1.55038	5.93e-53	2.3e-50	MMP15	matrix metallopeptidase 15 [Source:HGNC Symbol;Acc:HGNC:7161]
ENSG00000236698	-1.5524	0.00675619	0.0309307	EIF1AXP1	eukaryotic translation initiation factor 1A, X-linked pseudogene 1 [Source:HGNC Symbol;Acc:HGNC:19900]
ENSG00000184838	-1.56268	0.00143087	0.00852027	PRR16	proline rich 16 [Source:HGNC Symbol;Acc:HGNC:29654]
ENSG00000185554	-1.56554	6.53e-05	0.000598342	NXF2	NA
ENSG00000163497	-1.56657	3.29e-05	0.000327003	FEV	FEV, ETS transcription factor [Source:HGNC Symbol;Acc:HGNC:18562]
ENSG00000258590	-1.56674	6.37e-29	8.95e-27	NBEAP1	neurobeachin pseudogene 1 [Source:HGNC Symbol;Acc:HGNC:1007]
ENSG00000249138	-1.572	0.00277302	0.0147793	RP11-701P16.1	proteoglycan 3 pseudogene [Source:NCBI gene;Acc:643036]
ENSG00000106025	-1.57729	0.00172041	0.00995696	TSPAN12	tetraspanin 12 [Source:HGNC Symbol;Acc:HGNC:21641]
ENSG00000099974	-1.57845	2.03e-06	2.65e-05	DDTL	D-dopachrome tautomerase like [Source:HGNC Symbol;Acc:HGNC:33446]
ENSG00000184709	-1.58053	2.08e-20	1.64e-18	LRRC26	leucine rich repeat containing 26 [Source:HGNC Symbol;Acc:HGNC:31409]
ENSG00000100867	-1.58664	5.3e-09	1.11e-07	DHRS2	dehydrogenase/reductase 2 [Source:HGNC Symbol;Acc:HGNC:18349]
ENSG00000160963	-1.59178	2.87e-12	9.8e-11	COL26A1	collagen type XXVI alpha 1 chain [Source:HGNC Symbol;Acc:HGNC:18038]
ENSG00000244067	-1.59326	1.22e-05	0.000134832	GSTA2	glutathione S-transferase alpha 2 [Source:HGNC Symbol;Acc:HGNC:4627]
ENSG00000246985	-1.59716	9.47e-06	0.000107655	SOCS2-AS1	SOCS2 antisense RNA 1 [Source:HGNC Symbol;Acc:HGNC:27054]
ENSG00000196562	-1.60163	0.00774693	0.0346652	SULF2	sulfatase 2 [Source:HGNC Symbol;Acc:HGNC:20392]
ENSG00000177706	-1.60591	2.39e-07	3.78e-06	FAM20C	FAM20C, golgi associated secretory pathway kinase [Source:HGNC Symbol;Acc:HGNC:22140]
ENSG00000114315	-1.62325	7.22e-10	1.75e-08	HES1	hes family bHLH transcription factor 1 [Source:HGNC Symbol;Acc:HGNC:5192]
ENSG00000107796	-1.6261	5.09e-05	0.000479172	ACTA2	actin, alpha 2, smooth muscle, aorta [Source:HGNC Symbol;Acc:HGNC:130]
ENSG00000184898	-1.62706	8.92e-08	1.52e-06	RBM43	RNA binding motif protein 43 [Source:HGNC Symbol;Acc:HGNC:24790]
ENSG00000109610	-1.62817	1.26e-15	6.31e-14	SOD3	superoxide dismutase 3 [Source:HGNC Symbol;Acc:HGNC:11181]
ENSG00000164683	-1.63481	0.0104417	0.0443773	HEY1	hes related family bHLH transcription factor with YRPW motif 1 [Source:HGNC Symbol;Acc:HGNC:4880]
ENSG00000272070	-1.63695	5.46e-05	0.000508888	AC005618.6
ENSG00000267226	-1.63723	0.0011754	0.00723169	RP11-126O1.5
ENSG00000254547	-1.64238	1.96e-08	3.72e-07	RP11-738O11.13
ENSG00000115129	-1.64349	1.43e-09	3.33e-08	TP53I3	tumor protein p53 inducible protein 3 [Source:HGNC Symbol;Acc:HGNC:19373]
ENSG00000260588	-1.64386	0.00307078	0.0161104	RP11-930P14.2
ENSG00000272462	-1.64588	1.09e-08	2.15e-07	U91328.19
ENSG00000196557	-1.65319	6.11e-11	1.78e-09	CACNA1H	calcium voltage-gated channel subunit alpha1 H [Source:HGNC Symbol;Acc:HGNC:1395]
ENSG00000196381	-1.65386	0.000235166	0.00182503	ZNF781	zinc finger protein 781 [Source:HGNC Symbol;Acc:HGNC:26745]
ENSG00000086506	-1.65452	0.000551589	0.00380431	HBQ1	hemoglobin subunit theta 1 [Source:HGNC Symbol;Acc:HGNC:4833]
ENSG00000188404	-1.65574	1.15e-05	0.000128182	SELL	selectin L [Source:HGNC Symbol;Acc:HGNC:10720]
ENSG00000221843	-1.65663	1.01e-05	0.000114143	C2orf16	chromosome 2 open reading frame 16 [Source:HGNC Symbol;Acc:HGNC:25275]
ENSG00000186458	-1.66112	1.36e-12	4.85e-11	DEFB132	defensin beta 132 [Source:HGNC Symbol;Acc:HGNC:33806]
ENSG00000215808	-1.66206	2.18e-10	5.75e-09	LINC01139	long intergenic non-protein coding RNA 1139 [Source:HGNC Symbol;Acc:HGNC:27924]
ENSG00000118985	-1.66786	1.33e-59	6.76e-57	ELL2	elongation factor for RNA polymerase II 2 [Source:HGNC Symbol;Acc:HGNC:17064]
ENSG00000154734	-1.67349	1.01e-43	2.53e-41	ADAMTS1	ADAM metallopeptidase with thrombospondin type 1 motif 1 [Source:HGNC Symbol;Acc:HGNC:217]
ENSG00000138795	-1.67517	5.26e-08	9.36e-07	LEF1	lymphoid enhancer binding factor 1 [Source:HGNC Symbol;Acc:HGNC:6551]
ENSG00000143409	-1.68483	9.63e-25	1.03e-22	FAM63A	MINDY lysine 48 deubiquitinase 1 [Source:HGNC Symbol;Acc:HGNC:25648]
ENSG00000124635	-1.68625	7.95e-08	1.37e-06	HIST1H2BJ	histone cluster 1 H2B family member j [Source:HGNC Symbol;Acc:HGNC:4761]
ENSG00000204612	-1.68781	0.000373253	0.00272411	FOXB2	forkhead box B2 [Source:HGNC Symbol;Acc:HGNC:23315]
ENSG00000244468	-1.69081	0.000398389	0.00287331	RP11-206M11.7
ENSG00000141526	-1.69364	3.61e-10	9.2e-09	SLC16A3	solute carrier family 16 member 3 [Source:HGNC Symbol;Acc:HGNC:10924]
ENSG00000197106	-1.69678	0.0101116	0.0432621	SLC6A17	solute carrier family 6 member 17 [Source:HGNC Symbol;Acc:HGNC:31399]
ENSG00000112297	-1.69678	2.25e-18	1.46e-16	AIM1	crystallin beta-gamma domain containing 1 [Source:HGNC Symbol;Acc:HGNC:356]
ENSG00000181019	-1.70919	2.04e-36	4.04e-34	NQO1	NAD(P)H quinone dehydrogenase 1 [Source:HGNC Symbol;Acc:HGNC:2874]
ENSG00000120885	-1.7175	9.11e-06	0.000103998	CLU	clusterin [Source:HGNC Symbol;Acc:HGNC:2095]
ENSG00000159208	-1.7211	1.57e-11	4.92e-10	C1orf51	circadian associated repressor of transcription [Source:HGNC Symbol;Acc:HGNC:25200]
ENSG00000171649	-1.72481	2e-17	1.2e-15	ZIK1	zinc finger protein interacting with K protein 1 [Source:HGNC Symbol;Acc:HGNC:33104]
ENSG00000233224	-1.72776	0.00544682	0.0260189	HIST1H2AM	NA
ENSG00000164342	-1.72869	1.95e-11	6.03e-10	TLR3	toll like receptor 3 [Source:HGNC Symbol;Acc:HGNC:11849]
ENSG00000197442	-1.73716	1.12e-24	1.19e-22	MAP3K5	mitogen-activated protein kinase kinase kinase 5 [Source:HGNC Symbol;Acc:HGNC:6857]
ENSG00000118515	-1.73807	0.000204323	0.00161541	SGK1	serum/glucocorticoid regulated kinase 1 [Source:HGNC Symbol;Acc:HGNC:10810]
ENSG00000165474	-1.7502	0.007776	0.0347522	GJB2	gap junction protein beta 2 [Source:HGNC Symbol;Acc:HGNC:4284]
ENSG00000070526	-1.75266	3.81e-52	1.45e-49	ST6GALNAC1	ST6 N-acetylgalactosaminide alpha-2,6-sialyltransferase 1 [Source:HGNC Symbol;Acc:HGNC:23614]
ENSG00000115738	-1.75271	7.5e-20	5.67e-18	ID2	inhibitor of DNA binding 2, HLH protein [Source:HGNC Symbol;Acc:HGNC:5361]
ENSG00000205413	-1.75377	1.3e-11	4.17e-10	SAMD9	sterile alpha motif domain containing 9 [Source:HGNC Symbol;Acc:HGNC:1348]
ENSG00000128602	-1.78011	2.31e-27	2.88e-25	SMO	smoothened, frizzled class receptor [Source:HGNC Symbol;Acc:HGNC:11119]
ENSG00000255425	-1.79339	0.000128957	0.0010845	OR8G3P	olfactory receptor family 8 subfamily G member 3 pseudogene [Source:HGNC Symbol;Acc:HGNC:14698]
ENSG00000092470	-1.79465	4.6e-30	6.74e-28	WDR76	WD repeat domain 76 [Source:HGNC Symbol;Acc:HGNC:25773]
ENSG00000224689	-1.79539	5.1e-17	2.94e-15	ZNF812	zinc finger protein 812, pseudogene [Source:HGNC Symbol;Acc:HGNC:33242]
ENSG00000179873	-1.80035	0.000163829	0.00133689	NLRP11	NLR family pyrin domain containing 11 [Source:HGNC Symbol;Acc:HGNC:22945]
ENSG00000215915	-1.80057	8.44e-07	1.19e-05	ATAD3C	ATPase family, AAA domain containing 3C [Source:HGNC Symbol;Acc:HGNC:32151]
ENSG00000120833	-1.80072	2.39e-48	7.62e-46	SOCS2	suppressor of cytokine signaling 2 [Source:HGNC Symbol;Acc:HGNC:19382]
ENSG00000206532	-1.80764	7.48e-05	0.000673821	RP11-553A10.1
ENSG00000104760	-1.808	0.00159015	0.0093185	FGL1	fibrinogen like 1 [Source:HGNC Symbol;Acc:HGNC:3695]
ENSG00000101049	-1.81006	3.45e-05	0.000339828	SGK2	SGK2, serine/threonine kinase 2 [Source:HGNC Symbol;Acc:HGNC:13900]
ENSG00000117318	-1.81476	5.68e-19	3.88e-17	ID3	inhibitor of DNA binding 3, HLH protein [Source:HGNC Symbol;Acc:HGNC:5362]
ENSG00000164168	-1.81576	2.22e-86	1.83e-83	TMEM184C	transmembrane protein 184C [Source:HGNC Symbol;Acc:HGNC:25587]
ENSG00000136235	-1.81633	2.44e-24	2.5e-22	GPNMB	glycoprotein nmb [Source:HGNC Symbol;Acc:HGNC:4462]
ENSG00000104490	-1.82064	0.00430015	0.0213928	NCALD	neurocalcin delta [Source:HGNC Symbol;Acc:HGNC:7655]
ENSG00000124813	-1.82964	2.29e-21	1.93e-19	RUNX2	runt related transcription factor 2 [Source:HGNC Symbol;Acc:HGNC:10472]
ENSG00000019549	-1.83051	5.28e-11	1.57e-09	SNAI2	snail family transcriptional repressor 2 [Source:HGNC Symbol;Acc:HGNC:11094]
ENSG00000236569	-1.83069	0.0039724	0.0200034	HNRNPA1P73	heterogeneous nuclear ribonucleoprotein A1 pseudogene 73 [Source:HGNC Symbol;Acc:HGNC:48803]
ENSG00000135406	-1.83845	1.43e-06	1.92e-05	PRPH	peripherin [Source:HGNC Symbol;Acc:HGNC:9461]
ENSG00000164120	-1.84093	5.85e-33	9.5e-31	HPGD	hydroxyprostaglandin dehydrogenase 15-(NAD) [Source:HGNC Symbol;Acc:HGNC:5154]
ENSG00000182985	-1.84279	3.13e-22	2.78e-20	CADM1	cell adhesion molecule 1 [Source:HGNC Symbol;Acc:HGNC:5951]
ENSG00000187689	-1.84597	0.00100764	0.00632329	AMTN	amelotin [Source:HGNC Symbol;Acc:HGNC:33188]
ENSG00000268080	-1.8515	0.000203844	0.00161227	AC016885.1
ENSG00000255353	-1.85396	2.35e-14	1.01e-12	RP11-382M14.1
ENSG00000156006	-1.85427	0.0116194	0.0483654	NAT2	N-acetyltransferase 2 [Source:HGNC Symbol;Acc:HGNC:7646]
ENSG00000100739	-1.86341	0.00974636	0.0419806	BDKRB1	bradykinin receptor B1 [Source:HGNC Symbol;Acc:HGNC:1029]
ENSG00000256683	-1.86599	2.39e-29	3.38e-27	ZNF350	zinc finger protein 350 [Source:HGNC Symbol;Acc:HGNC:16656]
ENSG00000167751	-1.86995	1.08e-99	1.07e-96	KLK2	kallikrein related peptidase 2 [Source:HGNC Symbol;Acc:HGNC:6363]
ENSG00000089057	-1.88156	9.84e-27	1.17e-24	SLC23A2	solute carrier family 23 member 2 [Source:HGNC Symbol;Acc:HGNC:10973]
ENSG00000075223	-1.88721	2.18e-49	7.32e-47	SEMA3C	semaphorin 3C [Source:HGNC Symbol;Acc:HGNC:10725]
ENSG00000132274	-1.88939	0.000466316	0.00329248	TRIM22	tripartite motif containing 22 [Source:HGNC Symbol;Acc:HGNC:16379]
ENSG00000130649	-1.89104	2.15e-10	5.67e-09	CYP2E1	cytochrome P450 family 2 subfamily E member 1 [Source:HGNC Symbol;Acc:HGNC:2631]
ENSG00000133789	-1.89625	1.81e-23	1.71e-21	SWAP70	SWAP switching B-cell complex subunit 70 [Source:HGNC Symbol;Acc:HGNC:17070]
ENSG00000130813	-1.91431	3.98e-14	1.66e-12	C19orf66	chromosome 19 open reading frame 66 [Source:HGNC Symbol;Acc:HGNC:25649]
ENSG00000164038	-1.92229	5.12e-26	5.86e-24	SLC9B2	solute carrier family 9 member B2 [Source:HGNC Symbol;Acc:HGNC:25143]
ENSG00000255418	-1.92424	8.08e-08	1.39e-06	RP11-266A24.1
ENSG00000250130	-1.92607	0.00822888	0.0363941	RP11-616K22.1
ENSG00000251095	-1.92844	5.07e-15	2.33e-13	RP11-115D19.1
ENSG00000179168	-1.93181	0.0025406	0.0137854	GGN	gametogenetin [Source:HGNC Symbol;Acc:HGNC:18869]
ENSG00000188313	-1.93553	0.000560007	0.00385102	PLSCR1	phospholipid scramblase 1 [Source:HGNC Symbol;Acc:HGNC:9092]
ENSG00000068079	-1.94822	1.15e-11	3.71e-10	IFI35	interferon induced protein 35 [Source:HGNC Symbol;Acc:HGNC:5399]
ENSG00000198374	-1.9534	0.0102238	0.0436762	HIST1H2AL	NA
ENSG00000106560	-1.95361	1.14e-16	6.41e-15	GIMAP2	GTPase, IMAP family member 2 [Source:HGNC Symbol;Acc:HGNC:21789]
ENSG00000178187	-1.96503	7.08e-08	1.23e-06	ZNF454	zinc finger protein 454 [Source:HGNC Symbol;Acc:HGNC:21200]
ENSG00000213071	-1.96539	1.73e-09	3.98e-08	LPAL2	lipoprotein(a) like 2, pseudogene [Source:HGNC Symbol;Acc:HGNC:21210]
ENSG00000029534	-1.9676	1.15e-10	3.2e-09	ANK1	ankyrin 1 [Source:HGNC Symbol;Acc:HGNC:492]
ENSG00000136689	-1.97448	7.3e-13	2.66e-11	IL1RN	interleukin 1 receptor antagonist [Source:HGNC Symbol;Acc:HGNC:6000]
ENSG00000215068	-1.98341	0.00987773	0.0424265	AC025171.1
ENSG00000182583	-1.98368	3.04e-14	1.28e-12	VCX	variable charge, X-linked [Source:HGNC Symbol;Acc:HGNC:12667]
ENSG00000116574	-2.00055	7.97e-91	6.86e-88	RHOU	ras homolog family member U [Source:HGNC Symbol;Acc:HGNC:17794]
ENSG00000272787	-2.00485	0.000503614	0.00351819	KB-226F1.2
ENSG00000233218	-2.00762	0.000101781	0.000883266	SNX18P16	NA
ENSG00000131650	-2.01277	3.15e-24	3.22e-22	KREMEN2	kringle containing transmembrane protein 2 [Source:HGNC Symbol;Acc:HGNC:18797]
ENSG00000089472	-2.03781	6.69e-07	9.61e-06	HEPH	hephaestin [Source:HGNC Symbol;Acc:HGNC:4866]
ENSG00000106541	-2.04075	1.15e-55	4.97e-53	AGR2	anterior gradient 2, protein disulphide isomerase family member [Source:HGNC Symbol;Acc:HGNC:328]
ENSG00000248268	-2.04175	0.00531272	0.0254704	CTC-499J9.1
ENSG00000162645	-2.0422	7.82e-10	1.88e-08	GBP2	guanylate binding protein 2 [Source:HGNC Symbol;Acc:HGNC:4183]
ENSG00000078018	-2.04754	1.02e-34	1.92e-32	MAP2	microtubule associated protein 2 [Source:HGNC Symbol;Acc:HGNC:6839]
ENSG00000009694	-2.04991	1.82e-10	4.88e-09	TENM1	teneurin transmembrane protein 1 [Source:HGNC Symbol;Acc:HGNC:8117]
ENSG00000196172	-2.05574	3.49e-17	2.03e-15	ZNF681	zinc finger protein 681 [Source:HGNC Symbol;Acc:HGNC:26457]
ENSG00000145349	-2.05773	4.86e-58	2.24e-55	CAMK2D	calcium/calmodulin dependent protein kinase II delta [Source:HGNC Symbol;Acc:HGNC:1462]
ENSG00000250266	-2.06136	3.4e-06	4.23e-05	RP11-789C1.1	long intergenic non-protein coding RNA 1612 [Source:HGNC Symbol;Acc:HGNC:51837]
ENSG00000273237	-2.0635	1.5e-05	0.000161956	CTB-119C2.1
ENSG00000182774	-2.06396	0.00517164	0.0249026	RPS17L	ribosomal protein S17 [Source:HGNC Symbol;Acc:HGNC:10397]
ENSG00000142973	-2.06759	0.00724492	0.0328192	CYP4B1	cytochrome P450 family 4 subfamily B member 1 [Source:HGNC Symbol;Acc:HGNC:2644]
ENSG00000259704	-2.07747	0.000546513	0.0037779	CTD-3094K11.1
ENSG00000186847	-2.09276	0.000471895	0.00332831	KRT14	keratin 14 [Source:HGNC Symbol;Acc:HGNC:6416]
ENSG00000008226	-2.09322	0.000173768	0.00140584	DLEC1	deleted in lung and esophageal cancer 1 [Source:HGNC Symbol;Acc:HGNC:2899]
ENSG00000113211	-2.09744	5.3e-07	7.8e-06	PCDHB6	protocadherin beta 6 [Source:HGNC Symbol;Acc:HGNC:8691]
ENSG00000268416	-2.11065	1.07e-05	0.000119636	CTD-2626G11.2
ENSG00000109205	-2.11343	2.18e-05	0.000225998	ODAM	odontogenic, ameloblast asssociated [Source:HGNC Symbol;Acc:HGNC:26043]
ENSG00000134762	-2.11536	1.21e-05	0.000134272	DSC3	desmocollin 3 [Source:HGNC Symbol;Acc:HGNC:3037]
ENSG00000166743	-2.11788	1.13e-14	4.95e-13	ACSM1	acyl-CoA synthetase medium chain family member 1 [Source:HGNC Symbol;Acc:HGNC:18049]
ENSG00000270685	-2.11824	0.00010255	0.000888062	IGHV1OR15-6	immunoglobulin heavy variable 1/OR15-6 (pseudogene) [Source:HGNC Symbol;Acc:HGNC:5568]
ENSG00000172365	-2.12475	0.00101643	0.00636631	OR5B2	olfactory receptor family 5 subfamily B member 2 [Source:HGNC Symbol;Acc:HGNC:8323]
ENSG00000058335	-2.12578	0.00302571	0.0159161	RASGRF1	Ras protein specific guanine nucleotide releasing factor 1 [Source:HGNC Symbol;Acc:HGNC:9875]
ENSG00000268119	-2.12663	4.04e-11	1.22e-09	CTD-2561J22.5
ENSG00000253438	-2.13121	5.21e-47	1.56e-44	PCAT1	prostate cancer associated transcript 1 (non-protein coding) [Source:HGNC Symbol;Acc:HGNC:43022]
ENSG00000264015	-2.1356	0.00279171	0.0148563	RP11-176N18.2
ENSG00000258028	-2.14421	3.52e-08	6.41e-07	RP11-148E17.1
ENSG00000146070	-2.14467	2.92e-10	7.52e-09	PLA2G7	phospholipase A2 group VII [Source:HGNC Symbol;Acc:HGNC:9040]
ENSG00000139547	-2.1523	6.69e-07	9.61e-06	RDH16	retinol dehydrogenase 16 (all-trans) [Source:HGNC Symbol;Acc:HGNC:29674]
ENSG00000196730	-2.15544	4.47e-44	1.14e-41	DAPK1	death associated protein kinase 1 [Source:HGNC Symbol;Acc:HGNC:2674]
ENSG00000198185	-2.16346	2.28e-14	9.77e-13	ZNF334	zinc finger protein 334 [Source:HGNC Symbol;Acc:HGNC:15806]
ENSG00000156587	-2.16785	1.03e-08	2.04e-07	UBE2L6	ubiquitin conjugating enzyme E2 L6 [Source:HGNC Symbol;Acc:HGNC:12490]
ENSG00000075043	-2.16839	7.43e-21	6.03e-19	KCNQ2	potassium voltage-gated channel subfamily Q member 2 [Source:HGNC Symbol;Acc:HGNC:6296]
ENSG00000171433	-2.17254	0.00143147	0.0085213	GLOD5	glyoxalase domain containing 5 [Source:HGNC Symbol;Acc:HGNC:33358]
ENSG00000113763	-2.1746	1.07e-10	2.97e-09	UNC5A	unc-5 netrin receptor A [Source:HGNC Symbol;Acc:HGNC:12567]
ENSG00000219159	-2.1767	0.00020134	0.00159501	AC011298.2
ENSG00000137766	-2.17944	7.87e-14	3.19e-12	UNC13C	unc-13 homolog C [Source:HGNC Symbol;Acc:HGNC:23149]
ENSG00000198785	-2.18078	2.47e-46	7.09e-44	GRIN3A	glutamate ionotropic receptor NMDA type subunit 3A [Source:HGNC Symbol;Acc:HGNC:16767]
ENSG00000148735	-2.19109	2.97e-06	3.73e-05	PLEKHS1	pleckstrin homology domain containing S1 [Source:HGNC Symbol;Acc:HGNC:26285]
ENSG00000170271	-2.1932	6.51e-16	3.34e-14	FAXDC2	fatty acid hydroxylase domain containing 2 [Source:HGNC Symbol;Acc:HGNC:1334]
ENSG00000172000	-2.2051	0.000708811	0.00469185	ZNF556	zinc finger protein 556 [Source:HGNC Symbol;Acc:HGNC:25669]
ENSG00000246225	-2.20968	2.92e-08	5.41e-07	RP11-17A1.3
ENSG00000263958	-2.21098	4.28e-26	4.95e-24	RP11-676J15.1
ENSG00000113924	-2.2155	2.41e-61	1.29e-58	HGD	homogentisate 1,2-dioxygenase [Source:HGNC Symbol;Acc:HGNC:4892]
ENSG00000254101	-2.2162	1.74e-08	3.33e-07	RP11-30J20.1	long intergenic non-protein coding RNA 2055 [Source:HGNC Symbol;Acc:HGNC:52895]
ENSG00000248685	-2.22371	0.00951311	0.0411459	RP11-548L20.1	long intergenic non-protein coding RNA 2484 [Source:HGNC Symbol;Acc:HGNC:53459]
ENSG00000075290	-2.22417	0.000946565	0.00599319	WNT8B	Wnt family member 8B [Source:HGNC Symbol;Acc:HGNC:12789]
ENSG00000172031	-2.23274	2.53e-07	3.97e-06	EPHX4	epoxide hydrolase 4 [Source:HGNC Symbol;Acc:HGNC:23758]
ENSG00000134569	-2.23797	4.15e-06	5.07e-05	LRP4	LDL receptor related protein 4 [Source:HGNC Symbol;Acc:HGNC:6696]
ENSG00000158427	-2.25827	0.00257837	0.0139521	TMSB15B	thymosin beta 15B [Source:HGNC Symbol;Acc:HGNC:28612]
ENSG00000237949	-2.25917	0.00506295	0.0244607	LINC00844	long intergenic non-protein coding RNA 844 [Source:HGNC Symbol;Acc:HGNC:45031]
ENSG00000204099	-2.26253	2.55e-10	6.65e-09	NEU4	neuraminidase 4 [Source:HGNC Symbol;Acc:HGNC:21328]
ENSG00000204257	-2.27035	6.21e-31	9.47e-29	HLA-DMA	major histocompatibility complex, class II, DM alpha [Source:HGNC Symbol;Acc:HGNC:4934]
ENSG00000168930	-2.31377	0.000633647	0.0042627	TRIM49	tripartite motif containing 49 [Source:HGNC Symbol;Acc:HGNC:13431]
ENSG00000247287	-2.31484	0.00770521	0.0345409	RP11-902B17.1
ENSG00000226920	-2.31636	0.00909058	0.0395951	RP5-1068B5.3
ENSG00000204434	-2.33673	0.0010111	0.00634095	POTEKP	POTE ankyrin domain family member K, pseudogene [Source:HGNC Symbol;Acc:HGNC:30182]
ENSG00000101276	-2.34164	8.57e-16	4.34e-14	SLC52A3	solute carrier family 52 member 3 [Source:HGNC Symbol;Acc:HGNC:16187]
ENSG00000237685	-2.3564	0.00493811	0.0239763	RP11-360O19.4
ENSG00000260459	-2.36482	3.88e-05	0.00037718	FTLP14	ferritin light chain pseudogene 14 [Source:HGNC Symbol;Acc:HGNC:37964]
ENSG00000146674	-2.3685	2.37e-38	5.16e-36	IGFBP3	insulin like growth factor binding protein 3 [Source:HGNC Symbol;Acc:HGNC:5472]
ENSG00000168939	-2.37148	1.72e-07	2.79e-06	SPRY3	sprouty RTK signaling antagonist 3 [Source:HGNC Symbol;Acc:HGNC:11271]
ENSG00000089127	-2.37204	3.05e-11	9.27e-10	OAS1	2'-5'-oligoadenylate synthetase 1 [Source:HGNC Symbol;Acc:HGNC:8086]
ENSG00000237693	-2.38123	0.00444929	0.0219692	IRGM	immunity related GTPase M [Source:HGNC Symbol;Acc:HGNC:29597]
ENSG00000232855	-2.38386	8.92e-27	1.06e-24	AF131217.1
ENSG00000125968	-2.38743	4.11e-28	5.5e-26	ID1	inhibitor of DNA binding 1, HLH protein [Source:HGNC Symbol;Acc:HGNC:5360]
ENSG00000165192	-2.38932	0.000199551	0.00158655	ASB11	ankyrin repeat and SOCS box containing 11 [Source:HGNC Symbol;Acc:HGNC:17186]
ENSG00000127129	-2.38963	2.33e-07	3.7e-06	EDN2	endothelin 2 [Source:HGNC Symbol;Acc:HGNC:3177]
ENSG00000267429	-2.39171	0.0101304	0.0433288	AC006116.15
ENSG00000188766	-2.39342	5.65e-06	6.73e-05	SPRED3	sprouty related EVH1 domain containing 3 [Source:HGNC Symbol;Acc:HGNC:31041]
ENSG00000174740	-2.39373	3.35e-13	1.26e-11	PABPC5	poly(A) binding protein cytoplasmic 5 [Source:HGNC Symbol;Acc:HGNC:13629]
ENSG00000232079	-2.3969	9.65e-06	0.000109542	AL035610.1	long intergenic non-protein coding RNA 1697 [Source:HGNC Symbol;Acc:HGNC:52485]
ENSG00000082397	-2.39947	3.13e-12	1.06e-10	EPB41L3	erythrocyte membrane protein band 4.1 like 3 [Source:HGNC Symbol;Acc:HGNC:3380]
ENSG00000151365	-2.40528	7.68e-07	1.09e-05	THRSP	thyroid hormone responsive [Source:HGNC Symbol;Acc:HGNC:11800]
ENSG00000221963	-2.41646	8.86e-07	1.24e-05	APOL6	apolipoprotein L6 [Source:HGNC Symbol;Acc:HGNC:14870]
ENSG00000167207	-2.41844	7.59e-10	1.84e-08	NOD2	nucleotide binding oligomerization domain containing 2 [Source:HGNC Symbol;Acc:HGNC:5331]
ENSG00000164867	-2.42093	1.57e-12	5.57e-11	NOS3	nitric oxide synthase 3 [Source:HGNC Symbol;Acc:HGNC:7876]
ENSG00000145088	-2.42766	2.2e-23	2.06e-21	EAF2	ELL associated factor 2 [Source:HGNC Symbol;Acc:HGNC:23115]
ENSG00000017427	-2.43242	6.14e-09	1.27e-07	IGF1	insulin like growth factor 1 [Source:HGNC Symbol;Acc:HGNC:5464]
ENSG00000269235	-2.4399	0.000176798	0.0014251	HCCAT3	ZNF350 antisense RNA 1 [Source:HGNC Symbol;Acc:HGNC:48598]
ENSG00000149260	-2.44484	8.56e-112	1.06e-108	CAPN5	calpain 5 [Source:HGNC Symbol;Acc:HGNC:1482]
ENSG00000233030	-2.45102	3.55e-08	6.44e-07	RP11-196G18.3
ENSG00000254783	-2.45626	0.000145542	0.00120504	RP11-320L11.2
ENSG00000152377	-2.46145	3.74e-16	1.98e-14	SPOCK1	SPARC/osteonectin, cwcv and kazal like domains proteoglycan 1 [Source:HGNC Symbol;Acc:HGNC:11251]
ENSG00000146242	-2.48305	2.3e-12	7.97e-11	TPBG	trophoblast glycoprotein [Source:HGNC Symbol;Acc:HGNC:12004]
ENSG00000153064	-2.48658	5.8e-110	6.76e-107	BANK1	B-cell scaffold protein with ankyrin repeats 1 [Source:HGNC Symbol;Acc:HGNC:18233]
ENSG00000109846	-2.53892	1.05e-09	2.5e-08	CRYAB	crystallin alpha B [Source:HGNC Symbol;Acc:HGNC:2389]
ENSG00000258883	-2.5436	0.00265403	0.0142873	RP11-32B5.2
ENSG00000170954	-2.546	1.53e-28	2.11e-26	ZNF415	zinc finger protein 415 [Source:HGNC Symbol;Acc:HGNC:20636]
ENSG00000163406	-2.54611	6.55e-28	8.71e-26	SLC15A2	solute carrier family 15 member 2 [Source:HGNC Symbol;Acc:HGNC:10921]
ENSG00000162174	-2.54632	3.19e-47	9.73e-45	ASRGL1	asparaginase like 1 [Source:HGNC Symbol;Acc:HGNC:16448]
ENSG00000115590	-2.55345	0.00172781	0.00999102	IL1R2	interleukin 1 receptor type 2 [Source:HGNC Symbol;Acc:HGNC:5994]
ENSG00000183960	-2.55927	0.000127593	0.00107577	KCNH8	potassium voltage-gated channel subfamily H member 8 [Source:HGNC Symbol;Acc:HGNC:18864]
ENSG00000096006	-2.5633	1.67e-33	2.87e-31	CRISP3	cysteine rich secretory protein 3 [Source:HGNC Symbol;Acc:HGNC:16904]
ENSG00000111913	-2.56407	1.97e-06	2.58e-05	FAM65B	RHO family interacting cell polarization regulator 2 [Source:HGNC Symbol;Acc:HGNC:13872]
ENSG00000115414	-2.56993	1.46e-50	5.17e-48	FN1	fibronectin 1 [Source:HGNC Symbol;Acc:HGNC:3778]
ENSG00000231436	-2.57614	3.09e-09	6.77e-08	RBMY3AP	RNA binding motif protein, Y-linked, family 3, member A pseudogene [Source:HGNC Symbol;Acc:HGNC:23286]
ENSG00000243955	-2.57647	5.81e-58	2.61e-55	GSTA1	glutathione S-transferase alpha 1 [Source:HGNC Symbol;Acc:HGNC:4626]
ENSG00000180340	-2.5978	5.66e-05	0.00052625	FZD2	frizzled class receptor 2 [Source:HGNC Symbol;Acc:HGNC:4040]
ENSG00000116016	-2.5995	1.92e-15	9.33e-14	EPAS1	endothelial PAS domain protein 1 [Source:HGNC Symbol;Acc:HGNC:3374]
ENSG00000183844	-2.62343	2.6e-10	6.76e-09	FAM3B	family with sequence similarity 3 member B [Source:HGNC Symbol;Acc:HGNC:1253]
ENSG00000157502	-2.62518	0.00856209	0.0376409	MUM1L1	MUM1 like 1 [Source:HGNC Symbol;Acc:HGNC:26583]
ENSG00000187678	-2.62855	1.35e-05	0.000147969	SPRY4	sprouty RTK signaling antagonist 4 [Source:HGNC Symbol;Acc:HGNC:15533]
ENSG00000198053	-2.63647	1.25e-09	2.94e-08	SIRPA	signal regulatory protein alpha [Source:HGNC Symbol;Acc:HGNC:9662]
ENSG00000064225	-2.65394	0.00406322	0.0203881	ST3GAL6	ST3 beta-galactoside alpha-2,3-sialyltransferase 6 [Source:HGNC Symbol;Acc:HGNC:18080]
ENSG00000168675	-2.65999	0.000533253	0.00369656	LDLRAD4	low density lipoprotein receptor class A domain containing 4 [Source:HGNC Symbol;Acc:HGNC:1224]
ENSG00000112183	-2.66054	1.49e-71	1.05e-68	RBM24	RNA binding motif protein 24 [Source:HGNC Symbol;Acc:HGNC:21539]
ENSG00000260209	-2.69038	2.93e-15	1.39e-13	RP11-680F20.10
ENSG00000134215	-2.69174	4.1e-10	1.04e-08	VAV3	vav guanine nucleotide exchange factor 3 [Source:HGNC Symbol;Acc:HGNC:12659]
ENSG00000267473	-2.69968	1.89e-10	5.06e-09	AC005789.11	NA
ENSG00000115361	-2.70409	4.71e-09	9.94e-08	ACADL	acyl-CoA dehydrogenase, long chain [Source:HGNC Symbol;Acc:HGNC:88]
ENSG00000203812	-2.70467	0.00414395	0.0207093	HIST2H2AA4	histone cluster 2 H2A family member a3 [Source:HGNC Symbol;Acc:HGNC:4736]
ENSG00000124935	-2.70807	0.000203731	0.00161202	SCGB1D2	secretoglobin family 1D member 2 [Source:HGNC Symbol;Acc:HGNC:18396]
ENSG00000271755	-2.71518	0.0043719	0.0216735	RP1-153G14.4
ENSG00000186526	-2.72287	2.29e-05	0.000236322	CYP4F8	cytochrome P450 family 4 subfamily F member 8 [Source:HGNC Symbol;Acc:HGNC:2648]
ENSG00000121552	-2.72474	5.35e-10	1.33e-08	CSTA	cystatin A [Source:HGNC Symbol;Acc:HGNC:2481]
ENSG00000163492	-2.76792	7.96e-27	9.61e-25	CCDC141	coiled-coil domain containing 141 [Source:HGNC Symbol;Acc:HGNC:26821]
ENSG00000138356	-2.77206	0.000286788	0.00215746	AOX1	aldehyde oxidase 1 [Source:HGNC Symbol;Acc:HGNC:553]
ENSG00000102048	-2.77366	6.39e-05	0.000586335	ASB9	ankyrin repeat and SOCS box containing 9 [Source:HGNC Symbol;Acc:HGNC:17184]
ENSG00000204466	-2.78078	0.00719583	0.0326282	DGKK	NA
ENSG00000127412	-2.82739	0.00525477	0.0252476	TRPV5	transient receptor potential cation channel subfamily V member 5 [Source:HGNC Symbol;Acc:HGNC:3145]
ENSG00000260896	-2.82884	1.13e-13	4.52e-12	RP11-314O13.1	long intergenic non-protein coding RNA 2170 [Source:HGNC Symbol;Acc:HGNC:53032]
ENSG00000183941	-2.84613	0.0020552	0.0115456	HIST2H4A	NA
ENSG00000112139	-2.86509	3e-08	5.55e-07	MDGA1	MAM domain containing glycosylphosphatidylinositol anchor 1 [Source:HGNC Symbol;Acc:HGNC:19267]
ENSG00000197977	-2.8685	2.26e-12	7.83e-11	ELOVL2	ELOVL fatty acid elongase 2 [Source:HGNC Symbol;Acc:HGNC:14416]
ENSG00000106018	-2.89084	0.00206087	0.011567	VIPR2	vasoactive intestinal peptide receptor 2 [Source:HGNC Symbol;Acc:HGNC:12695]
ENSG00000228363	-2.90722	0.00967953	0.0417472	AC015971.2
ENSG00000151612	-2.90787	3.59e-44	9.24e-42	ZNF827	zinc finger protein 827 [Source:HGNC Symbol;Acc:HGNC:27193]
ENSG00000169908	-2.90856	2.53e-68	1.62e-65	TM4SF1	transmembrane 4 L six family member 1 [Source:HGNC Symbol;Acc:HGNC:11853]
ENSG00000128482	-2.91109	0.00271257	0.0145125	RNF112	ring finger protein 112 [Source:HGNC Symbol;Acc:HGNC:12968]
ENSG00000158486	-2.91476	0.000200635	0.00159261	DNAH3	dynein axonemal heavy chain 3 [Source:HGNC Symbol;Acc:HGNC:2949]
ENSG00000165496	-2.92893	1.18e-26	1.39e-24	RPL10L	ribosomal protein L10 like [Source:HGNC Symbol;Acc:HGNC:17976]
ENSG00000160321	-2.93648	7.01e-06	8.17e-05	ZNF208	zinc finger protein 208 [Source:HGNC Symbol;Acc:HGNC:12999]
ENSG00000267107	-2.93771	1.97e-15	9.54e-14	AC011526.1	prostate cancer associated transcript 19 (non-protein coding) [Source:HGNC Symbol;Acc:HGNC:49593]
ENSG00000231389	-2.963	2.27e-10	5.96e-09	HLA-DPA1	major histocompatibility complex, class II, DP alpha 1 [Source:HGNC Symbol;Acc:HGNC:4938]
ENSG00000226416	-2.99788	0.000735466	0.00484239	MRPL23-AS1	MRPL23 antisense RNA 1 [Source:HGNC Symbol;Acc:HGNC:42812]
ENSG00000236427	-2.99984	1.11e-07	1.86e-06	RP11-107M16.2
ENSG00000150337	-3.00262	0.000398588	0.0028737	FCGR1A	Fc fragment of IgG receptor Ia [Source:HGNC Symbol;Acc:HGNC:3613]
ENSG00000255193	-3.0075	0.000799781	0.00520699	RP11-945A11.1
ENSG00000183091	-3.01083	8.94e-12	2.92e-10	NEB	nebulin [Source:HGNC Symbol;Acc:HGNC:7720]
ENSG00000196844	-3.01741	0.000193469	0.00154455	PATE2	prostate and testis expressed 2 [Source:HGNC Symbol;Acc:HGNC:32249]
ENSG00000105122	-3.02777	0.00150077	0.00887512	RASAL3	RAS protein activator like 3 [Source:HGNC Symbol;Acc:HGNC:26129]
ENSG00000157873	-3.05044	3.7e-16	1.96e-14	TNFRSF14	TNF receptor superfamily member 14 [Source:HGNC Symbol;Acc:HGNC:11912]
ENSG00000254988	-3.05355	7.23e-05	0.000654671	CTD-2547H18.1
ENSG00000164175	-3.0537	0.00585117	0.027519	SLC45A2	solute carrier family 45 member 2 [Source:HGNC Symbol;Acc:HGNC:16472]
ENSG00000163362	-3.06891	2.91e-16	1.57e-14	C1orf106	innate immunity activator [Source:HGNC Symbol;Acc:HGNC:25599]
ENSG00000244512	-3.07696	0.00222357	0.0123079	RN7SL28P	RNA, 7SL, cytoplasmic 28, pseudogene [Source:HGNC Symbol;Acc:HGNC:46044]
ENSG00000188089	-3.08398	1.76e-07	2.85e-06	PLA2G4E	phospholipase A2 group IVE [Source:HGNC Symbol;Acc:HGNC:24791]
ENSG00000269959	-3.08556	0.0115184	0.048054	SPACA6P-AS	SPACA6P antisense RNA [Source:HGNC Symbol;Acc:HGNC:49383]
ENSG00000143248	-3.0901	5.67e-22	4.97e-20	RGS5	regulator of G protein signaling 5 [Source:HGNC Symbol;Acc:HGNC:10001]
ENSG00000160870	-3.12558	0.0017182	0.00995001	CYP3A7	cytochrome P450 family 3 subfamily A member 7 [Source:HGNC Symbol;Acc:HGNC:2640]
ENSG00000213468	-3.15222	4.07e-05	0.000394098	RP11-453F18__B.1	firre intergenic repeating RNA element [Source:HGNC Symbol;Acc:HGNC:49627]
ENSG00000112992	-3.17724	1.68e-07	2.74e-06	NNT	nicotinamide nucleotide transhydrogenase [Source:HGNC Symbol;Acc:HGNC:7863]
ENSG00000167741	-3.18875	0.000184289	0.00148007	GGT6	gamma-glutamyltransferase 6 [Source:HGNC Symbol;Acc:HGNC:26891]
ENSG00000153404	-3.19206	0.00177146	0.010184	PLEKHG4B	pleckstrin homology and RhoGEF domain containing G4B [Source:HGNC Symbol;Acc:HGNC:29399]
ENSG00000152137	-3.20649	3.85e-21	3.21e-19	HSPB8	heat shock protein family B (small) member 8 [Source:HGNC Symbol;Acc:HGNC:30171]
ENSG00000244578	-3.21189	0.00572532	0.0270427	RP11-548O1.3	long intergenic non-protein coding RNA 1391 [Source:HGNC Symbol;Acc:HGNC:50666]
ENSG00000091879	-3.23663	4.62e-09	9.79e-08	ANGPT2	angiopoietin 2 [Source:HGNC Symbol;Acc:HGNC:485]
ENSG00000121858	-3.24191	5.46e-07	8.02e-06	TNFSF10	TNF superfamily member 10 [Source:HGNC Symbol;Acc:HGNC:11925]
ENSG00000226465	-3.27171	5.65e-07	8.25e-06	RP13-401N8.1
ENSG00000198643	-3.27727	0.000380643	0.00276444	FAM3D	family with sequence similarity 3 member D [Source:HGNC Symbol;Acc:HGNC:18665]
ENSG00000197915	-3.28439	2.07e-13	8.05e-12	HRNR	hornerin [Source:HGNC Symbol;Acc:HGNC:20846]
ENSG00000169347	-3.28497	0.0105612	0.0447889	GP2	glycoprotein 2 [Source:HGNC Symbol;Acc:HGNC:4441]
ENSG00000089327	-3.3209	3.18e-08	5.85e-07	FXYD5	FXYD domain containing ion transport regulator 5 [Source:HGNC Symbol;Acc:HGNC:4029]
ENSG00000167723	-3.32664	0.00434771	0.0215697	TRPV3	transient receptor potential cation channel subfamily V member 3 [Source:HGNC Symbol;Acc:HGNC:18084]
ENSG00000236532	-3.3303	2.07e-06	2.7e-05	AL035610.2	long intergenic non-protein coding RNA 1695 [Source:HGNC Symbol;Acc:HGNC:52483]
ENSG00000188886	-3.33551	0.00771998	0.0345855	ASTL	astacin like metalloendopeptidase [Source:HGNC Symbol;Acc:HGNC:31704]
ENSG00000268842	-3.33662	0.000963417	0.00608441	CTD-2245F17.2
ENSG00000084734	-3.35136	0.00013333	0.00111512	GCKR	glucokinase regulator [Source:HGNC Symbol;Acc:HGNC:4196]
ENSG00000153157	-3.35257	0.00762328	0.0342434	SYCP2L	synaptonemal complex protein 2 like [Source:HGNC Symbol;Acc:HGNC:21537]
ENSG00000151224	-3.36002	5.23e-24	5.21e-22	MAT1A	methionine adenosyltransferase 1A [Source:HGNC Symbol;Acc:HGNC:6903]
ENSG00000121966	-3.39076	0.00387761	0.0195777	CXCR4	C-X-C motif chemokine receptor 4 [Source:HGNC Symbol;Acc:HGNC:2561]
ENSG00000176165	-3.41065	3.91e-06	4.81e-05	FOXG1	forkhead box G1 [Source:HGNC Symbol;Acc:HGNC:3811]
ENSG00000229676	-3.42306	1.57e-11	4.92e-10	ZNF492	zinc finger protein 492 [Source:HGNC Symbol;Acc:HGNC:23707]
ENSG00000182179	-3.44951	3.71e-25	4.06e-23	UBA7	ubiquitin like modifier activating enzyme 7 [Source:HGNC Symbol;Acc:HGNC:12471]
ENSG00000083454	-3.45043	3.15e-07	4.88e-06	P2RX5	purinergic receptor P2X 5 [Source:HGNC Symbol;Acc:HGNC:8536]
ENSG00000254550	-3.45992	0.000593836	0.00403878	OMP	olfactory marker protein [Source:HGNC Symbol;Acc:HGNC:8136]
ENSG00000186530	-3.51185	4.26e-05	0.000409969	XKR5	NA
ENSG00000222041	-3.51686	6.11e-07	8.85e-06	LINC00152	cytoskeleton regulator RNA [Source:HGNC Symbol;Acc:HGNC:28717]
ENSG00000170537	-3.52465	0.00016597	0.00135102	TMC7	transmembrane channel like 7 [Source:HGNC Symbol;Acc:HGNC:23000]
ENSG00000250337	-3.52656	4.27e-05	0.000410596	LINC01021	long intergenic non-protein coding RNA 1021 [Source:HGNC Symbol;Acc:HGNC:48995]
ENSG00000196139	-3.53461	7.87e-06	9.07e-05	AKR1C3	aldo-keto reductase family 1 member C3 [Source:HGNC Symbol;Acc:HGNC:386]
ENSG00000198576	-3.54323	7.28e-05	0.000657945	ARC	activity regulated cytoskeleton associated protein [Source:HGNC Symbol;Acc:HGNC:648]
ENSG00000168062	-3.56185	5.07e-06	6.1e-05	BATF2	basic leucine zipper ATF-like transcription factor 2 [Source:HGNC Symbol;Acc:HGNC:25163]
ENSG00000096088	-3.57423	1.79e-42	4.42e-40	PGC	progastricsin [Source:HGNC Symbol;Acc:HGNC:8890]
ENSG00000188185	-3.60246	2.62e-06	3.33e-05	LINC00265	long intergenic non-protein coding RNA 265 [Source:HGNC Symbol;Acc:HGNC:28019]
ENSG00000042980	-3.60251	1.24e-11	3.99e-10	ADAM28	ADAM metallopeptidase domain 28 [Source:HGNC Symbol;Acc:HGNC:206]
ENSG00000272456	-3.69287	0.00946773	0.0409854	CTD-2342N23.3
ENSG00000142515	-3.71117	3.15e-248	2.08e-244	KLK3	kallikrein related peptidase 3 [Source:HGNC Symbol;Acc:HGNC:6364]
ENSG00000184937	-3.80463	2.56e-15	1.22e-13	WT1	Wilms tumor 1 [Source:HGNC Symbol;Acc:HGNC:12796]
ENSG00000122691	-3.80882	2.63e-09	5.81e-08	TWIST1	twist family bHLH transcription factor 1 [Source:HGNC Symbol;Acc:HGNC:12428]
ENSG00000150594	-3.81174	2.09e-65	1.25e-62	ADRA2A	adrenoceptor alpha 2A [Source:HGNC Symbol;Acc:HGNC:281]
ENSG00000177675	-3.81821	5.75e-22	5.02e-20	CD163L1	CD163 molecule like 1 [Source:HGNC Symbol;Acc:HGNC:30375]
ENSG00000174358	-3.83098	5.75e-08	1.02e-06	SLC6A19	solute carrier family 6 member 19 [Source:HGNC Symbol;Acc:HGNC:27960]
ENSG00000237975	-3.83099	0.00045024	0.00319491	FLG-AS1	FLG antisense RNA 1 [Source:HGNC Symbol;Acc:HGNC:27913]
ENSG00000250403	-3.83786	1.22e-05	0.000135135	RP11-15B17.2
ENSG00000069206	-3.83985	3.72e-50	1.29e-47	ADAM7	ADAM metallopeptidase domain 7 [Source:HGNC Symbol;Acc:HGNC:214]
ENSG00000152076	-3.87564	9.63e-09	1.91e-07	CCDC74B	coiled-coil domain containing 74B [Source:HGNC Symbol;Acc:HGNC:25267]
ENSG00000226752	-3.88762	3.47e-27	4.24e-25	PSMD5-AS1	PSMD5 antisense RNA 1 (head to head) [Source:HGNC Symbol;Acc:HGNC:27367]
ENSG00000163331	-3.92474	0.000232859	0.00180854	DAPL1	death associated protein like 1 [Source:HGNC Symbol;Acc:HGNC:21490]
ENSG00000117226	-3.96	1.48e-14	6.45e-13	GBP3	guanylate binding protein 3 [Source:HGNC Symbol;Acc:HGNC:4184]
ENSG00000257523	-3.97313	6.21e-05	0.000570693	CTD-2384A14.2	long intergenic non-protein coding RNA 2326 [Source:HGNC Symbol;Acc:HGNC:53246]
ENSG00000261442	-3.97324	0.0040977	0.0205196	RP11-709D24.6
ENSG00000095261	-3.98069	6.39e-82	4.69e-79	PSMD5	proteasome 26S subunit, non-ATPase 5 [Source:HGNC Symbol;Acc:HGNC:9563]
ENSG00000175591	-3.98158	5.68e-06	6.76e-05	P2RY2	purinergic receptor P2Y2 [Source:HGNC Symbol;Acc:HGNC:8541]
ENSG00000112293	-3.99146	0.000303082	0.00227025	GPLD1	glycosylphosphatidylinositol specific phospholipase D1 [Source:HGNC Symbol;Acc:HGNC:4459]
ENSG00000086696	-4.02645	0.00253487	0.013758	HSD17B2	hydroxysteroid 17-beta dehydrogenase 2 [Source:HGNC Symbol;Acc:HGNC:5211]
ENSG00000176746	-4.08197	4.38e-06	5.33e-05	MAGEB6	MAGE family member B6 [Source:HGNC Symbol;Acc:HGNC:23796]
ENSG00000227910	-4.13734	9.81e-07	1.36e-05	RP11-73B2.6
ENSG00000143333	-4.14796	8.44e-07	1.19e-05	RGS16	regulator of G protein signaling 16 [Source:HGNC Symbol;Acc:HGNC:9997]
ENSG00000150394	-4.18052	1.26e-09	2.96e-08	CDH8	cadherin 8 [Source:HGNC Symbol;Acc:HGNC:1767]
ENSG00000229852	-4.20222	0.00137554	0.00824533	RP11-398K22.12
ENSG00000137474	-4.2742	1.24e-38	2.75e-36	MYO7A	myosin VIIA [Source:HGNC Symbol;Acc:HGNC:7606]
ENSG00000161031	-4.27643	9.4e-11	2.65e-09	PGLYRP2	peptidoglycan recognition protein 2 [Source:HGNC Symbol;Acc:HGNC:30013]
ENSG00000144285	-4.29263	0.0062389	0.0289778	SCN1A	sodium voltage-gated channel alpha subunit 1 [Source:HGNC Symbol;Acc:HGNC:10585]
ENSG00000104826	-4.29724	0.00914821	0.03975	LHB	luteinizing hormone beta polypeptide [Source:HGNC Symbol;Acc:HGNC:6584]
ENSG00000172243	-4.3261	2.67e-120	4.81e-117	CLEC7A	C-type lectin domain containing 7A [Source:HGNC Symbol;Acc:HGNC:14558]
ENSG00000233802	-4.3312	3.23e-06	4.04e-05	TRIM49D2P	tripartite motif containing 49D2 [Source:HGNC Symbol;Acc:HGNC:37217]
ENSG00000234147	-4.33346	0.00577421	0.0272346	RP3-460G2.2
ENSG00000196091	-4.34828	9.07e-46	2.49e-43	MYBPC1	myosin binding protein C, slow type [Source:HGNC Symbol;Acc:HGNC:7549]
ENSG00000197134	-4.36482	2.47e-13	9.46e-12	ZNF257	zinc finger protein 257 [Source:HGNC Symbol;Acc:HGNC:13498]
ENSG00000113327	-4.39009	0.000627297	0.00423436	GABRG2	gamma-aminobutyric acid type A receptor gamma2 subunit [Source:HGNC Symbol;Acc:HGNC:4087]
ENSG00000163687	-4.39646	2.74e-10	7.08e-09	DNASE1L3	deoxyribonuclease 1 like 3 [Source:HGNC Symbol;Acc:HGNC:2959]
ENSG00000124772	-4.42531	0.00546498	0.0260993	CPNE5	copine 5 [Source:HGNC Symbol;Acc:HGNC:2318]
ENSG00000213694	-4.43523	2.29e-94	2.16e-91	S1PR3	sphingosine-1-phosphate receptor 3 [Source:HGNC Symbol;Acc:HGNC:3167]
ENSG00000117228	-4.467	3.61e-11	1.09e-09	GBP1	guanylate binding protein 1 [Source:HGNC Symbol;Acc:HGNC:4182]
ENSG00000161681	-4.46943	0.00699551	0.031879	SHANK1	SH3 and multiple ankyrin repeat domains 1 [Source:HGNC Symbol;Acc:HGNC:15474]
ENSG00000232599	-4.58704	0.00707771	0.0321869	RP1-161N10.1
ENSG00000163565	-4.59898	9.12e-06	0.000104007	IFI16	interferon gamma inducible protein 16 [Source:HGNC Symbol;Acc:HGNC:5395]
ENSG00000226887	-4.65395	5.92e-70	3.91e-67	ERVMER34-1	endogenous retrovirus group MER34 member 1, envelope [Source:HGNC Symbol;Acc:HGNC:42970]
ENSG00000183813	-4.66739	0.00199187	0.0112326	CCR4	C-C motif chemokine receptor 4 [Source:HGNC Symbol;Acc:HGNC:1605]
ENSG00000228528	-4.67956	0.00210388	0.0117605	AC068057.1
ENSG00000003400	-4.70613	1.62e-15	7.94e-14	CASP10	caspase 10 [Source:HGNC Symbol;Acc:HGNC:1500]
ENSG00000163810	-4.71301	0.00184977	0.0105881	TGM4	transglutaminase 4 [Source:HGNC Symbol;Acc:HGNC:11780]
ENSG00000226342	-4.73597	0.00936471	0.0405927	NMD3P1	NMD3 ribosome export adaptor pseudogene 1 [Source:HGNC Symbol;Acc:HGNC:22672]
ENSG00000141161	-4.79592	0.00772039	0.0345855	UNC45B	unc-45 myosin chaperone B [Source:HGNC Symbol;Acc:HGNC:14304]
ENSG00000156689	-4.8403	3.51e-20	2.7e-18	GLYATL2	glycine-N-acyltransferase like 2 [Source:HGNC Symbol;Acc:HGNC:24178]
ENSG00000196350	-4.87935	0.00499046	0.0241771	ZNF729	zinc finger protein 729 [Source:HGNC Symbol;Acc:HGNC:32464]
ENSG00000236562	-4.88791	0.00514924	0.0248128	RP11-396M11.1
ENSG00000132872	-4.90447	0	0	SYT4	synaptotagmin 4 [Source:HGNC Symbol;Acc:HGNC:11512]
ENSG00000228065	-4.93018	0.00535325	0.0256337	RP11-222A11.1	long intergenic non-protein coding RNA 1515 [Source:HGNC Symbol;Acc:HGNC:51210]
ENSG00000183242	-4.95406	5.78e-07	8.41e-06	WT1-AS	WT1 antisense RNA [Source:HGNC Symbol;Acc:HGNC:18135]
ENSG00000116785	-4.95821	0.00397111	0.020002	CFHR3	complement factor H related 3 [Source:HGNC Symbol;Acc:HGNC:16980]
ENSG00000156049	-4.9605	2.96e-20	2.3e-18	GNA14	G protein subunit alpha 14 [Source:HGNC Symbol;Acc:HGNC:4382]
ENSG00000261798	-4.96959	0.00469087	0.022973	RP1-118J21.25
ENSG00000090104	-4.97443	0.00443097	0.0219114	RGS1	regulator of G protein signaling 1 [Source:HGNC Symbol;Acc:HGNC:9991]
ENSG00000231776	-4.97661	3e-07	4.67e-06	RP1-90L14.1	long intergenic non-protein coding RNA 1611 [Source:HGNC Symbol;Acc:HGNC:51791]
ENSG00000254717	-4.97879	4.84e-16	2.52e-14	GLYATL1P2	glycine-N-acyltransferase like 1 pseudogene 2 [Source:HGNC Symbol;Acc:HGNC:37863]
ENSG00000165794	-5.0066	0.000575687	0.00394106	SLC39A2	solute carrier family 39 member 2 [Source:HGNC Symbol;Acc:HGNC:17127]
ENSG00000102007	-5.01915	9.42e-32	1.49e-29	PLP2	proteolipid protein 2 [Source:HGNC Symbol;Acc:HGNC:9087]
ENSG00000157828	-5.02026	0.00275426	0.0147032	RPS4Y2	NA
ENSG00000117154	-5.02089	0.00587765	0.0276173	IGSF21	immunoglobin superfamily member 21 [Source:HGNC Symbol;Acc:HGNC:28246]
ENSG00000260401	-5.02282	0.00276166	0.0147349	RP11-800A3.4
ENSG00000069188	-5.05618	0.000419763	0.00301319	SDK2	sidekick cell adhesion molecule 2 [Source:HGNC Symbol;Acc:HGNC:19308]
ENSG00000250334	-5.0665	0.00348788	0.0179376	LINC00989	long intergenic non-protein coding RNA 989 [Source:HGNC Symbol;Acc:HGNC:48918]
ENSG00000176788	-5.07209	3.32e-60	1.73e-57	BASP1	brain abundant membrane attached signal protein 1 [Source:HGNC Symbol;Acc:HGNC:957]
ENSG00000105929	-5.09776	0.000578733	0.0039578	ATP6V0A4	ATPase H+ transporting V0 subunit a4 [Source:HGNC Symbol;Acc:HGNC:866]
ENSG00000227145	-5.14289	0.00168542	0.00979163	IL21-AS1	IL21 antisense RNA 1 [Source:HGNC Symbol;Acc:HGNC:40299]
ENSG00000183878	-5.16533	2.21e-05	0.000229222	UTY	ubiquitously transcribed tetratricopeptide repeat containing, Y-linked [Source:HGNC Symbol;Acc:HGNC:12638]
ENSG00000235263	-5.20645	0.00205045	0.0115236	RP13-392I16.1
ENSG00000150556	-5.2211	0.00127532	0.00774538	LYPD6B	LY6/PLAUR domain containing 6B [Source:HGNC Symbol;Acc:HGNC:27018]
ENSG00000233397	-5.25056	2.69e-08	5.01e-07	AC008063.3
ENSG00000187990	-5.29439	7.18e-14	2.93e-12	HIST1H2BG	NA
ENSG00000135638	-5.32899	0.000168972	0.00137377	EMX1	empty spiracles homeobox 1 [Source:HGNC Symbol;Acc:HGNC:3340]
ENSG00000233424	-5.3807	0.000945905	0.00599093	RP11-175I6.5
ENSG00000162631	-5.39426	3.21e-217	1.59e-213	NTNG1	netrin G1 [Source:HGNC Symbol;Acc:HGNC:23319]
ENSG00000089225	-5.40407	5.99e-06	7.09e-05	TBX5	T-box 5 [Source:HGNC Symbol;Acc:HGNC:11604]
ENSG00000198488	-5.43672	5.17e-12	1.72e-10	B3GNT6	UDP-GlcNAc:betaGal beta-1,3-N-acetylglucosaminyltransferase 6 [Source:HGNC Symbol;Acc:HGNC:24141]
ENSG00000078399	-5.65592	0.000200257	0.00159153	HOXA9	homeobox A9 [Source:HGNC Symbol;Acc:HGNC:5109]
ENSG00000186354	-5.66359	3.05e-05	0.000305279	C9orf47	chromosome 9 open reading frame 47 [Source:HGNC Symbol;Acc:HGNC:23669]
ENSG00000197837	-5.71449	2.37e-05	0.000243202	HIST4H4	histone cluster 4 H4 [Source:HGNC Symbol;Acc:HGNC:20510]
ENSG00000145242	-5.73955	2.57e-05	0.000261424	EPHA5	EPH receptor A5 [Source:HGNC Symbol;Acc:HGNC:3389]
ENSG00000168874	-5.75783	2.94e-05	0.000295572	ATOH8	atonal bHLH transcription factor 8 [Source:HGNC Symbol;Acc:HGNC:24126]
ENSG00000066032	-5.76202	1.87e-05	0.000197003	CTNNA2	catenin alpha 2 [Source:HGNC Symbol;Acc:HGNC:2510]
ENSG00000117152	-5.79994	0.000102121	0.000884936	RGS4	regulator of G protein signaling 4 [Source:HGNC Symbol;Acc:HGNC:10000]
ENSG00000124157	-5.80083	0.00024871	0.00191736	SEMG2	semenogelin II [Source:HGNC Symbol;Acc:HGNC:10743]
ENSG00000188439	-5.80747	0.000164734	0.00134317	OR4P1P	olfactory receptor family 4 subfamily P member 1 pseudogene [Source:HGNC Symbol;Acc:HGNC:14754]
ENSG00000221743	-5.85923	1.22e-05	0.000135135	Z95152.1	NA
ENSG00000205409	-5.87654	7.11e-05	0.000646044	OR52E6	olfactory receptor family 52 subfamily E member 6 [Source:HGNC Symbol;Acc:HGNC:15215]
ENSG00000140459	-5.89157	3.27e-39	7.54e-37	CYP11A1	cytochrome P450 family 11 subfamily A member 1 [Source:HGNC Symbol;Acc:HGNC:2590]
ENSG00000264734	-5.94001	7.15e-05	0.000648793	RP11-260A9.6
ENSG00000270342	-5.94969	4.51e-05	0.000430832	RP11-478L17.1
ENSG00000248360	-5.95367	6.88e-05	0.000626752	LINC00504	long intergenic non-protein coding RNA 504 [Source:HGNC Symbol;Acc:HGNC:43555]
ENSG00000255257	-5.9985	3.94e-05	0.00038241	AC025016.1	NA
ENSG00000123560	-6.00781	3.96e-05	0.000384088	PLP1	proteolipid protein 1 [Source:HGNC Symbol;Acc:HGNC:9086]
ENSG00000197054	-6.05436	4.44e-05	0.000425929	ZNF763	zinc finger protein 763 [Source:HGNC Symbol;Acc:HGNC:27614]
ENSG00000247134	-6.06806	6.8e-18	4.25e-16	RP11-11N9.4
ENSG00000225581	-6.08788	2.94e-05	0.000295572	TRIM53AP	tripartite motif containing 53A, pseudogene [Source:HGNC Symbol;Acc:HGNC:19025]
ENSG00000115263	-6.16759	8.96e-83	6.82e-80	GCG	glucagon [Source:HGNC Symbol;Acc:HGNC:4191]
ENSG00000231150	-6.26219	4.38e-06	5.33e-05	RP1-207H1.3
ENSG00000124343	-6.32085	1.58e-06	2.1e-05	XG	Xg blood group [Source:HGNC Symbol;Acc:HGNC:12806]
ENSG00000240929	-6.35656	8.21e-07	1.17e-05	HIST2H2BB	histone cluster 2 H2B family member b (pseudogene) [Source:HGNC Symbol;Acc:HGNC:20654]
ENSG00000133433	-6.36639	4.56e-06	5.53e-05	GSTT2B	glutathione S-transferase theta 2B (gene/pseudogene) [Source:HGNC Symbol;Acc:HGNC:33437]
ENSG00000143631	-6.3664	1.27e-06	1.73e-05	FLG	filaggrin [Source:HGNC Symbol;Acc:HGNC:3748]
ENSG00000156711	-6.4093	1.5e-51	5.62e-49	MAPK13	mitogen-activated protein kinase 13 [Source:HGNC Symbol;Acc:HGNC:6875]
ENSG00000124233	-6.41997	4.42e-06	5.37e-05	SEMG1	semenogelin I [Source:HGNC Symbol;Acc:HGNC:10742]
ENSG00000266736	-6.44746	6.64e-06	7.78e-05	RP11-260A9.4	general transcription factor IIi pseudogene 6 [Source:HGNC Symbol;Acc:HGNC:51718]
ENSG00000253293	-6.62307	4.55e-33	7.44e-31	HOXA10	homeobox A10 [Source:HGNC Symbol;Acc:HGNC:5100]
ENSG00000253643	-6.64441	9.35e-07	1.31e-05	RP11-561E1.1
ENSG00000119915	-6.699	1.02e-06	1.4e-05	ELOVL3	ELOVL fatty acid elongase 3 [Source:HGNC Symbol;Acc:HGNC:18047]
ENSG00000261324	-6.73513	6.48e-07	9.32e-06	RP11-174G6.5
ENSG00000268079	-6.74765	5.69e-07	8.29e-06	RP11-157B13.6	BCL2 interacting protein 3 pseudogene 30 [Source:HGNC Symbol;Acc:HGNC:49710]
ENSG00000171004	-6.82965	6.8e-08	1.18e-06	HS6ST2	heparan sulfate 6-O-sulfotransferase 2 [Source:HGNC Symbol;Acc:HGNC:19133]
ENSG00000223417	-6.8544	3.51e-07	5.37e-06	TRIM49D1	tripartite motif containing 49D1 [Source:HGNC Symbol;Acc:HGNC:43973]
ENSG00000249395	-6.89943	3.01e-07	4.67e-06	CASC9	cancer susceptibility 9 (non-protein coding) [Source:HGNC Symbol;Acc:HGNC:48906]
ENSG00000196109	-6.94225	9.68e-15	4.28e-13	ZNF676	zinc finger protein 676 [Source:HGNC Symbol;Acc:HGNC:20429]
ENSG00000102271	-7.03512	9.29e-08	1.58e-06	KLHL4	kelch like family member 4 [Source:HGNC Symbol;Acc:HGNC:6355]
ENSG00000078725	-7.14754	4.36e-08	7.79e-07	BRINP1	BMP/retinoic acid inducible neural specific 1 [Source:HGNC Symbol;Acc:HGNC:2687]
ENSG00000112294	-7.31352	1.91e-27	2.42e-25	ALDH5A1	aldehyde dehydrogenase 5 family member A1 [Source:HGNC Symbol;Acc:HGNC:408]
ENSG00000232023	-7.37044	1.37e-08	2.65e-07	AC009410.1	long intergenic non-protein coding RNA 1807 [Source:HGNC Symbol;Acc:HGNC:52610]
ENSG00000099984	-7.40601	2.27e-09	5.09e-08	GSTT2	glutathione S-transferase theta 2 (gene/pseudogene) [Source:HGNC Symbol;Acc:HGNC:4642]
ENSG00000206262	-7.42209	9.19e-09	1.83e-07	C3orf72	FOXL2 neighbor [Source:HGNC Symbol;Acc:HGNC:34428]
ENSG00000214870	-7.54532	4.95e-09	1.04e-07	AC004540.5
ENSG00000230918	-7.55036	4.24e-09	9.02e-08	AC008063.2
ENSG00000139515	-7.56454	3.22e-09	7.02e-08	PDX1	pancreatic and duodenal homeobox 1 [Source:HGNC Symbol;Acc:HGNC:6107]
ENSG00000265646	-7.72665	3.79e-09	8.12e-08	TUFMP1
ENSG00000153563	-7.94356	2.37e-10	6.19e-09	CD8A	CD8a molecule [Source:HGNC Symbol;Acc:HGNC:1706]
ENSG00000231445	-8.03388	1.55e-10	4.21e-09	TIMM8AP1	translocase of inner mitochondrial membrane 8A pseudogene 1 [Source:HGNC Symbol;Acc:HGNC:17802]
ENSG00000162639	-8.17162	6.33e-15	2.84e-13	HENMT1	HEN methyltransferase 1 [Source:HGNC Symbol;Acc:HGNC:26400]
ENSG00000183770	-8.44812	3.34e-12	1.13e-10	FOXL2	forkhead box L2 [Source:HGNC Symbol;Acc:HGNC:1092]
ENSG00000187566	-8.60809	2.37e-12	8.15e-11	NHLRC1	NHL repeat containing E3 ubiquitin protein ligase 1 [Source:HGNC Symbol;Acc:HGNC:21576]
ENSG00000197635	-9.04315	5.13e-105	5.34e-102	DPP4	dipeptidyl peptidase 4 [Source:HGNC Symbol;Acc:HGNC:3009]
ENSG00000135314	-9.0889	4.44e-14	1.84e-12	KHDC1	KH homology domain containing 1 [Source:HGNC Symbol;Acc:HGNC:21366]
ENSG00000246705	-10.3077	5.16e-34	9.04e-32	H2AFJ	H2A histone family member J [Source:HGNC Symbol;Acc:HGNC:14456]
ENSG00000169252	-10.7686	1.42e-19	1.02e-17	ADRB2	adrenoceptor beta 2 [Source:HGNC Symbol;Acc:HGNC:286]
ENSG00000100842	-11.7579	3.82e-23	3.55e-21	EFS	embryonal Fyn-associated substrate [Source:HGNC Symbol;Acc:HGNC:16898]
ENSG00000198680	-12.1582	1.42e-24	1.48e-22	TUSC1	tumor suppressor candidate 1 [Source:HGNC Symbol;Acc:HGNC:31010]
